# Supplementary material for: Beyond Heuristics: A Model-Agnostic Framework for Uncertainty Quantification in QSAR via Adaptive Conformal Prediction
Source: Chem Res Toxicol. 2026 Jun 22;39(7):1357–76. doi: 10.1021/acs.chemrestox.6c00065 (PMC13390030; doi:10.1021/acs.chemrestox.6c00065)
Supplement: Supplementary file 1 [file tx6c00065_si_001.zip › SupportingInfo_conformal_prediction_crt_specialissue_NAM_jeliazkova/class_lac/comptox/uncertainty_domain_figure_global_global_stats.csv]

ADI_Bin	Count	Percentage	Mean_singleton_rate	Std_singleton_rate	Q05	Q25	Median	Q75	Q95
Very Low (0-0.5)	9192087	43.7375	32.8577	46.9696	-0.2350	-0.2350	-0.2350	100.2350	100.2350
Low (0.5-0.75)	4837885	23.0195	39.1051	48.7986	-0.2350	-0.2350	0.0025	100.2350	100.2350
Moderate (0.75-0.85)	2080316	9.8985	46.5486	49.8807	-0.4711	-0.4711	100.4711	100.4711	100.4711
High (0.85-1.0)	4906194	23.3445	64.9367	47.7168	-0.4711	100.4711	100.4711	100.4711	100.4711
