# Supplementary material for: Beyond Heuristics: A Model-Agnostic Framework for Uncertainty Quantification in QSAR via Adaptive Conformal Prediction
Source: Chem Res Toxicol. 2026 Jun 22;39(7):1357–76. doi: 10.1021/acs.chemrestox.6c00065 (PMC13390030; doi:10.1021/acs.chemrestox.6c00065)
Supplement: Supplementary file 1 [file tx6c00065_si_001.zip › SupportingInfo_conformal_prediction_crt_specialissue_NAM_jeliazkova/class_lac/comptox/uncertainty_domain_figure_global_model_adi_matrix.csv]

Model	ADI_Bin	Count	Mean_singleton_rate
ALGAE_COMBASECLASS	Very Low (0-0.5)	337615	50.5318
ALGAE_COMBASECLASS	Low (0.5-0.75)	134028	50.9677
ALGAE_COMBASECLASS	Moderate (0.75-0.85)	41947	54.2470
ALGAE_COMBASECLASS	High (0.85-1.0)	29369	58.2485
AROM_IRMFN	Very Low (0-0.5)	75483	94.2530
AROM_IRMFN	Low (0.5-0.75)	107915	93.4384
AROM_IRMFN	Moderate (0.75-0.85)	56186	94.7852
AROM_IRMFN	High (0.85-1.0)	303271	96.1806
AROM_TOX21	Very Low (0-0.5)	127898	10.7273
AROM_TOX21	Low (0.5-0.75)	90300	5.3931
AROM_TOX21	Moderate (0.75-0.85)	15596	3.3791
AROM_TOX21	High (0.85-1.0)	39687	3.1723
CARC_ANTARES	Very Low (0-0.5)	234566	1.7577
CARC_ANTARES	Low (0.5-0.75)	222317	2.0264
CARC_ANTARES	Moderate (0.75-0.85)	53390	2.0753
CARC_ANTARES	High (0.85-1.0)	32703	2.1099
CARC_ISS	Very Low (0-0.5)	285852	30.6911
CARC_ISS	Low (0.5-0.75)	150050	28.4319
CARC_ISS	Moderate (0.75-0.85)	50014	29.8236
CARC_ISS	High (0.85-1.0)	57060	34.1570
CARC_CAESAR	Very Low (0-0.5)	384089	22.2152
CARC_CAESAR	Low (0.5-0.75)	89884	22.3955
CARC_CAESAR	Moderate (0.75-0.85)	33472	25.9859
CARC_CAESAR	High (0.85-1.0)	35512	26.1968
CARC_ISSCAN-CGX	Very Low (0-0.5)	196512	11.6405
CARC_ISSCAN-CGX	Low (0.5-0.75)	201778	12.2055
CARC_ISSCAN-CGX	Moderate (0.75-0.85)	63805	12.9817
CARC_ISSCAN-CGX	High (0.85-1.0)	80881	16.0161
CARC_SFI_CLASS	Very Low (0-0.5)	241744	39.5017
CARC_SFI_CLASS	Low (0.5-0.75)	145106	43.0485
CARC_SFI_CLASS	Moderate (0.75-0.85)	44310	49.5847
CARC_SFI_CLASS	High (0.85-1.0)	111814	51.0500
CHROM_CORAL	Very Low (0-0.5)	292527	70.8741
CHROM_CORAL	Low (0.5-0.75)	142122	71.3275
CHROM_CORAL	Moderate (0.75-0.85)	46281	73.9245
CHROM_CORAL	High (0.85-1.0)	62046	76.2289
DEVTOX_PG	Very Low (0-0.5)	406008	0.1695
DEVTOX_PG	Low (0.5-0.75)	62423	0.1794
DEVTOX_PG	Moderate (0.75-0.85)	23751	0.1095
DEVTOX_PG	High (0.85-1.0)	50781	0.1457
ESTROGEN_CERAPP	Very Low (0-0.5)	50396	48.3848
ESTROGEN_CERAPP	Low (0.5-0.75)	102063	51.3732
ESTROGEN_CERAPP	Moderate (0.75-0.85)	64924	48.6415
ESTROGEN_CERAPP	High (0.85-1.0)	255825	54.0561
EYE_IRRITATION_SARPY	Very Low (0-0.5)	98615	4.2205
EYE_IRRITATION_SARPY	Low (0.5-0.75)	122520	4.2189
EYE_IRRITATION_SARPY	Moderate (0.75-0.85)	20569	3.9477
EYE_IRRITATION_SARPY	High (0.85-1.0)	78452	3.8329
FISH_IRFMN	Very Low (0-0.5)	257532	7.0512
FISH_IRFMN	Low (0.5-0.75)	122154	4.8357
FISH_IRFMN	Moderate (0.75-0.85)	52363	3.4337
FISH_IRFMN	High (0.85-1.0)	110927	3.4726
GLUCO_RECEPTOR	Very Low (0-0.5)	72697	99.8033
GLUCO_RECEPTOR	Low (0.5-0.75)	82438	99.9151
GLUCO_RECEPTOR	Moderate (0.75-0.85)	44815	99.9174
GLUCO_RECEPTOR	High (0.85-1.0)	343026	99.9639
HEPA_IRFMN	Very Low (0-0.5)	78101	12.3135
HEPA_IRFMN	Low (0.5-0.75)	76651	11.3475
HEPA_IRFMN	Moderate (0.75-0.85)	17143	13.9941
HEPA_IRFMN	High (0.85-1.0)	31275	11.1942
MNVITRO_VERMEER	Very Low (0-0.5)	202860	1.9945
MNVITRO_VERMEER	Low (0.5-0.75)	117881	1.8570
MNVITRO_VERMEER	Moderate (0.75-0.85)	35216	1.3999
MNVITRO_VERMEER	High (0.85-1.0)	63496	1.3072
MNVIVO_IRFMN	Very Low (0-0.5)	85210	95.0241
MNVIVO_IRFMN	Low (0.5-0.75)	100121	94.4597
MNVIVO_IRFMN	Moderate (0.75-0.85)	140870	94.1180
MNVIVO_IRFMN	High (0.85-1.0)	166475	94.4748
MOA_EPA	Very Low (0-0.5)	217011	63.3562
MOA_EPA	Low (0.5-0.75)	116467	64.0396
MOA_EPA	Moderate (0.75-0.85)	35884	69.7079
MOA_EPA	High (0.85-1.0)	100210	72.0238
MUTA_AMINES	Very Low (0-0.5)	179567	53.6301
MUTA_AMINES	Low (0.5-0.75)	84256	51.9678
MUTA_AMINES	Moderate (0.75-0.85)	14307	67.8619
MUTA_AMINES	High (0.85-1.0)	44577	69.4349
MUTA_ISS	Very Low (0-0.5)	269840	27.3836
MUTA_ISS	Low (0.5-0.75)	135920	27.8296
MUTA_ISS	Moderate (0.75-0.85)	58813	34.2509
MUTA_ISS	High (0.85-1.0)	78403	35.4132
MUTA_CAESAR	Very Low (0-0.5)	140907	54.3245
MUTA_CAESAR	Low (0.5-0.75)	156725	53.7036
MUTA_CAESAR	Moderate (0.75-0.85)	103687	54.8140
MUTA_CAESAR	High (0.85-1.0)	141655	59.7332
MUTA_SARPY	Very Low (0-0.5)	152006	20.1466
MUTA_SARPY	Low (0.5-0.75)	169332	22.7671
MUTA_SARPY	Moderate (0.75-0.85)	90903	25.7813
MUTA_SARPY	High (0.85-1.0)	130735	33.3683
HEPA_NRF2	Very Low (0-0.5)	198265	4.3018
HEPA_NRF2	Low (0.5-0.75)	125096	5.0098
HEPA_NRF2	Moderate (0.75-0.85)	87587	4.3637
HEPA_NRF2	High (0.85-1.0)	132026	5.1028
PGP_NIC	Very Low (0-0.5)	531603	48.2984
PGP_NIC	Low (0.5-0.75)	0
PGP_NIC	Moderate (0.75-0.85)	0
PGP_NIC	High (0.85-1.0)	0
HEPA_PPARAUP	Very Low (0-0.5)	106270	93.7574
HEPA_PPARAUP	Low (0.5-0.75)	103129	95.9381
HEPA_PPARAUP	Moderate (0.75-0.85)	64994	95.6842
HEPA_PPARAUP	High (0.85-1.0)	268581	97.0359
HEPA_PPARGUP	Very Low (0-0.5)	167283	53.5326
HEPA_PPARGUP	Low (0.5-0.75)	138063	53.4162
HEPA_PPARGUP	Moderate (0.75-0.85)	75699	56.6797
HEPA_PPARGUP	High (0.85-1.0)	161914	63.7579
HEPA_PXRUP	Very Low (0-0.5)	156532	0.3629
HEPA_PXRUP	Low (0.5-0.75)	134838	0.5711
HEPA_PXRUP	Moderate (0.75-0.85)	97479	0.5796
HEPA_PXRUP	High (0.85-1.0)	154121	0.4892
ANDROGEN_COMPARA	Very Low (0-0.5)	93452	97.7732
ANDROGEN_COMPARA	Low (0.5-0.75)	102466	97.9954
ANDROGEN_COMPARA	Moderate (0.75-0.85)	69894	98.1300
ANDROGEN_COMPARA	High (0.85-1.0)	277164	98.5449
RBA_IRFMN	Very Low (0-0.5)	255445	84.2134
RBA_IRFMN	Low (0.5-0.75)	128647	85.6157
RBA_IRFMN	Moderate (0.75-0.85)	69903	86.9562
RBA_IRFMN	High (0.85-1.0)	88961	87.9576
READYBIO_IRFMN	Very Low (0-0.5)	259196	10.3331
READYBIO_IRFMN	Low (0.5-0.75)	114798	8.8773
READYBIO_IRFMN	Moderate (0.75-0.85)	47790	7.0098
READYBIO_IRFMN	High (0.85-1.0)	58507	6.6351
SKIN_CAESAR	Very Low (0-0.5)	410087	0.4918
SKIN_CAESAR	Low (0.5-0.75)	75284	0.2112
SKIN_CAESAR	Moderate (0.75-0.85)	22992	0.0609
SKIN_CAESAR	High (0.85-1.0)	34505	0.1159
SKIN_NCSTOX	Very Low (0-0.5)	375108	40.8605
SKIN_NCSTOX	Low (0.5-0.75)	100506	41.3727
SKIN_NCSTOX	Moderate (0.75-0.85)	31658	45.2366
SKIN_NCSTOX	High (0.85-1.0)	35596	50.7473
SKIN_IRFMN	Very Low (0-0.5)	398690	6.4421
SKIN_IRFMN	Low (0.5-0.75)	91156	8.4427
SKIN_IRFMN	Moderate (0.75-0.85)	28589	8.5068
SKIN_IRFMN	High (0.85-1.0)	24540	9.4173
SKIN_IRRITATION_CORAL	Very Low (0-0.5)	381844	32.3671
SKIN_IRRITATION_CORAL	Low (0.5-0.75)	92369	34.0341
SKIN_IRRITATION_CORAL	Moderate (0.75-0.85)	31376	37.3948
SKIN_IRRITATION_CORAL	High (0.85-1.0)	37353	32.3214
SKIN_IRRITATION_SARPY	Very Low (0-0.5)	246294	73.8796
SKIN_IRRITATION_SARPY	Low (0.5-0.75)	92767	76.4345
SKIN_IRRITATION_SARPY	Moderate (0.75-0.85)	23981	81.8773
SKIN_IRRITATION_SARPY	High (0.85-1.0)	29841	81.1434
SKIN_SENSITIZATION_CONCERT	Very Low (0-0.5)	240422	22.9488
SKIN_SENSITIZATION_CONCERT	Low (0.5-0.75)	181307	28.4517
SKIN_SENSITIZATION_CONCERT	Moderate (0.75-0.85)	68386	31.7609
SKIN_SENSITIZATION_CONCERT	High (0.85-1.0)	52859	31.8148
SKIN_SENSITIZATION_SARPY	Very Low (0-0.5)	208423	49.9595
SKIN_SENSITIZATION_SARPY	Low (0.5-0.75)	126622	49.7267
SKIN_SENSITIZATION_SARPY	Moderate (0.75-0.85)	5848	54.2750
SKIN_SENSITIZATION_SARPY	High (0.85-1.0)	7852	50.4585
SLUDGE_COMBASECLASS	Very Low (0-0.5)	434115	0.0129
SLUDGE_COMBASECLASS	Low (0.5-0.75)	81937	0.0012
SLUDGE_COMBASECLASS	Moderate (0.75-0.85)	13961	0.0000
SLUDGE_COMBASECLASS	High (0.85-1.0)	12710	0.0000
STERO_OBERON	Very Low (0-0.5)	152805	9.9375
STERO_OBERON	Low (0.5-0.75)	157645	9.3241
STERO_OBERON	Moderate (0.75-0.85)	97552	8.2633
STERO_OBERON	High (0.85-1.0)	134974	7.1680
TRALPHA_NRMEA	Very Low (0-0.5)	28791	99.1490
TRALPHA_NRMEA	Low (0.5-0.75)	46387	98.9049
TRALPHA_NRMEA	Moderate (0.75-0.85)	26256	98.9869
TRALPHA_NRMEA	High (0.85-1.0)	441542	98.8631
TRBETA_NRMEA	Very Low (0-0.5)	29356	92.7272
TRBETA_NRMEA	Low (0.5-0.75)	47739	91.5687
TRBETA_NRMEA	Moderate (0.75-0.85)	28445	90.4482
TRBETA_NRMEA	High (0.85-1.0)	437436	92.7208
TPO_OBERON	Very Low (0-0.5)	131070	97.1862
TPO_OBERON	Low (0.5-0.75)	164678	97.5376
TPO_OBERON	Moderate (0.75-0.85)	79680	97.9041
TPO_OBERON	High (0.85-1.0)	167532	98.0774
