# Supplementary material for: Beyond Heuristics: A Model-Agnostic Framework for Uncertainty Quantification in QSAR via Adaptive Conformal Prediction
Source: Chem Res Toxicol. 2026 Jun 22;39(7):1357–76. doi: 10.1021/acs.chemrestox.6c00065 (PMC13390030; doi:10.1021/acs.chemrestox.6c00065)
Supplement: Supplementary file 1 [file tx6c00065_si_001.zip › SupportingInfo_conformal_prediction_crt_specialissue_NAM_jeliazkova/class_lac/comptox/uncertainty_domain_figure_global_summary.txt]

================================================================================
CONFORMAL PREDICTION ANALYSIS - SUMMARY REPORT
================================================================================

OVERALL STATISTICS
--------------------------------------------------------------------------------
Total Predictions: 21,016,482
Number of Models: 42
Overall Mean Singleton Rate (%): 43.1397
Overall Std Singleton Rate (%): 49.5271

SINGLETON RATE (%)-TO-ADI CORRELATION (CP ROBUSTNESS)
--------------------------------------------------------------------------------
Spearman rho (rank correlation): 1.0000 (p-value: 0.0000e+00)
Pearson r (linear correlation): 0.8757

Interpretation:
  [WARNING] No negative correlation - CP may not be robust!
  Uncertainty does not properly reflect applicability domain

GLOBAL STATISTICS BY ADI BIN
--------------------------------------------------------------------------------
ADI Bin         Count        %        Mean       Std        Median     Q25        Q75       
--------------------------------------------------------------------------------
Very Low (0-0.5) 9,192,087    43.74    32.8577    46.9696    -0.2350    -0.2350    100.2350  
Low (0.5-0.75)  4,837,885    23.02    39.1051    48.7986    0.0025     -0.2350    100.2350  
Moderate (0.75-0.85) 2,080,316    9.90     46.5486    49.8807    100.4711   -0.4711    100.4711  
High (0.85-1.0) 4,906,194    23.34    64.9367    47.7168    100.4711   100.4711   100.4711  


MODEL RANKINGS (BY MEAN SINGLETON RATE (%) - HIGHER = MORE CERTAIN)
--------------------------------------------------------------------------------
Rank   Model                                              Mean            N Predictions  
--------------------------------------------------------------------------------
1      GLUCO_RECEPTOR                                     99.9311         542,976        
2      TRALPHA_NRMEA                                      98.8878         542,976        
3      ANDROGEN_COMPARA                                   98.2550         542,976        
4      TPO_OBERON                                         97.6731         542,960        
5      HEPA_PPARAUP                                       96.0239         542,974        
6      AROM_IRMFN                                         95.2230         542,855        
7      MNVIVO_IRFMN                                       94.4647         492,676        
8      TRBETA_NRMEA                                       92.5008         542,976        
9      RBA_IRFMN                                          85.5123         542,956        
10     SKIN_IRRITATION_SARPY                              75.5227         392,883        
11     CHROM_CORAL                                        71.8647         542,976        
12     MOA_EPA                                            65.8608         469,572        
13     HEPA_PPARGUP                                       56.9910         542,959        
14     MUTA_AMINES                                        56.0103         322,707        
15     MUTA_CAESAR                                        55.6498         542,974        
16     ESTROGEN_CERAPP                                    52.1306         473,208        
17     ALGAE_COMBASECLASS                                 51.3438         542,959        
18     SKIN_SENSITIZATION_SARPY                           49.9586         348,745        
19     PGP_NIC                                            48.2984         531,603        
20     CARC_SFI_CLASS                                     43.6505         542,974        
21     SKIN_NCSTOX                                        41.8588         542,868        
22     SKIN_IRRITATION_CORAL                              32.9381         542,942        
23     CARC_ISS                                           30.3511         542,976        
24     MUTA_ISS                                           29.3985         542,976        
25     SKIN_SENSITIZATION_CONCERT                         26.7593         542,974        
26     MUTA_SARPY                                         25.0906         542,976        
27     CARC_CAESAR                                        22.7379         542,957        
28     CARC_ISSCAN-CGX                                    12.6599         542,976        
29     HEPA_IRFMN                                         11.9186         203,170        
30     READYBIO_IRFMN                                     9.2040          480,291        
31     STERO_OBERON                                       8.7702          542,976        
32     AROM_TOX21                                         7.4506          273,481        
33     SKIN_IRFMN                                         7.0211          542,975        
34     FISH_IRFMN                                         5.4728          542,976        
35     HEPA_NRF2                                          4.6697          542,974        
36     EYE_IRRITATION_SARPY                               4.1074          320,156        
37     CARC_ANTARES                                       1.9202          542,976        
38     MNVITRO_VERMEER                                    1.8019          419,453        
39     HEPA_PXRUP                                         0.4893          542,970        
40     SKIN_CAESAR                                        0.4108          542,868        
41     DEVTOX_PG                                          0.1658          542,963        
42     SLUDGE_COMBASECLASS                                0.0105          542,723        


TOP 10 MOST CERTAIN MODELS (Highest Mean Singleton Rate (%))
--------------------------------------------------------------------------------
 1. GLUCO_RECEPTOR                                               99.9311
 2. TRALPHA_NRMEA                                                98.8878
 3. ANDROGEN_COMPARA                                             98.2550
 4. TPO_OBERON                                                   97.6731
 5. HEPA_PPARAUP                                                 96.0239
 6. AROM_IRMFN                                                   95.2230
 7. MNVIVO_IRFMN                                                 94.4647
 8. TRBETA_NRMEA                                                 92.5008
 9. RBA_IRFMN                                                    85.5123
10. SKIN_IRRITATION_SARPY                                        75.5227

TOP 10 MOST UNCERTAIN MODELS (Lowest Mean Singleton Rate (%))
--------------------------------------------------------------------------------
 1. SLUDGE_COMBASECLASS                                          0.0105
 2. DEVTOX_PG                                                    0.1658
 3. SKIN_CAESAR                                                  0.4108
 4. HEPA_PXRUP                                                   0.4893
 5. MNVITRO_VERMEER                                              1.8019
 6. CARC_ANTARES                                                 1.9202
 7. EYE_IRRITATION_SARPY                                         4.1074
 8. HEPA_NRF2                                                    4.6697
 9. FISH_IRFMN                                                   5.4728
10. SKIN_IRFMN                                                   7.0211

================================================================================
END OF REPORT
================================================================================
