# Supplementary material for: Beyond Heuristics: A Model-Agnostic Framework for Uncertainty Quantification in QSAR via Adaptive Conformal Prediction
Source: Chem Res Toxicol. 2026 Jun 22;39(7):1357–76. doi: 10.1021/acs.chemrestox.6c00065 (PMC13390030; doi:10.1021/acs.chemrestox.6c00065)
Supplement: Supplementary file 1 [file tx6c00065_si_001.zip › SupportingInfo_conformal_prediction_crt_specialissue_NAM_jeliazkova/class_lac/vega_datasets/coverage_efficiency_analysis-1.xlsx]

## Sheet: Sheet1
index	data	coverage	n	mean_distance	median_distance	std_distance	mean_adi	singleton_percentage	score
44	TRBETA_NRMEA	0.92196	3511	0.92196	1	0.268273	0.989291	92.196	0.9
23	MNVIVO_IRFMN	0.934548	1207	0.937862	1	0.241505	0.979867	93.7862	0.903314
2	AROM_IRMFN	0.936563	2601	0.936563	1	0.243794	0.93391	93.6563	0.9
14	EYE_IRRITATION_KNN	0.947253	910	0.949451	1	0.219196	0.972143	94.9451	0.902198
17	GLUCO_RECEPTOR	0.960129	1856	0.966056	1	0.189852	0.973249	96.2823	0.902694
42	TPO_OBERON	0.961219	722	0.966759	1	0.17939	0.891898	96.6759	0.90554
10	CHROM_CORAL	0.966063	442	1.17873	1	0.383563	0.738009	82.1267	0.755204
1	ANDROGEN_COMPARA	0.969925	1064	0.979323	1	0.142366	0.924624	97.9323	0.909398
28	MUTA_SARPY	0.974161	3367	1.75319	2	0.725952	0.814702	41.7285	0.343124
6	CARC_ISS	0.980354	509	1.33399	1	0.4721	0.734479	66.6012	0.585658
30	RBA_IRFMN	0.98628	656	1.10061	1	0.301041	0.833689	89.939	0.81311
13	EYE IRRITATION	0.987912	910	1.33516	1	0.472308	0.774615	66.4835	0.576923
9	CARC_SFO_CLASS	0.988196	593	1.29511	1	0.456477	0.77774	70.489	0.616695
11	DEVTOX_PG	0.988584	438	3.94521	4	1.13875	0.887443	0.228311	-0.0863014
43	TRALPHA_NRMEA	0.991702	3495	0.991702	1	0.0907253	0.989943	99.1702	0.9
34	SKIN_IRRITATION	0.992218	257	0.992218	1	0.0880438	0.922763	99.2218	0.9
19	HEPA_PPARAUP	0.993377	1057	1.08704	1	0.282025	0.877342	91.2961	0.819584
39	SKIN_SENSITIZATION_SARPY	0.995062	405	1.2716	1	0.445337	0.824938	72.8395	0.633333
26	MUTA_CAESAR	0.995248	3367	1.62014	1	0.830057	0.888729	60.6475	0.511227
8	CARC_SFI_CLASS	0.998328	598	1.43645	1	0.496361	0.790552	56.3545	0.465217
7	CARC_ISSCAN-CGX	0.998413	630	1.7746	2	0.754419	0.703889	42.2222	0.32381
29	PGP_NIC	0.998872	1773	1.61309	1	0.769984	0	56.458	0.465708
15	EYE_IRRITATION_SARPY	1	513	1.95322	2	0.211381	0.873879	4.67836	-0.0532164
12	ESTROGEN_CERAPP	1	834	1.58633	1	0.701811	0.953058	53.8369	0.438369
22	MNVITRO_VERMEER	1	243	1.99177	2	0.0905342	0.840741	0.823045	-0.0917695
21	HEPA_PXRUP	1	934	1.99679	2	0.0566137	0.975107	0.321199	-0.096788
20	HEPA_PPARGUP	1	908	1.34471	1	0.475537	0.931938	65.5286	0.555286
4	CARC_ANTARES	1	645	2.17054	2	0.464986	0.625194	3.72093	-0.0627907
3	AROM_TOX21	1	170	1.97647	2	0.585353	0.792647	18.2353	0.0823529
0	ALGAE_COMBASECLASS	1	253	1.35178	1	0.478472	0.771937	64.8221	0.548221
5	CARC_CAESAR	1	645	1.69457	2	0.460945	0.757163	30.5426	0.205426
16	FISH_IRFMN	1	362	2.61602	3	0.520034	0.902072	1.10497	-0.0889503
31	READYBIO_IRFMN	1	486	2.6358	3	0.959528	0.894033	12.5514	0.0255144
24	MOA_EPA	1	697	1.22095	1	0.634241	0.888953	88.0918	0.780918
25	MUTA_AMINES	1	354	1.16102	1	0.368067	0.799011	83.8983	0.738983
27	MUTA_ISS	1	428	1.60047	2	0.490376	0.765537	39.9533	0.299533
18	HEPA_IRFMN	1	493	1.6714	2	0.470181	0.8	32.86	0.2286
35	SKIN_IRRITATION_CORAL	1	257	1.72763	2	0.44605	0.772374	27.2374	0.172374
33	SKIN_IRFMN	1	264	1.80303	2	0.398465	0.770265	19.697	0.0969697
32	SKIN_CAESAR	1	167	1.99401	2	0.0773823	0.884431	0.598802	-0.094012
38	SKIN_SENSITIZATION_CONCERT	1	497	1.65191	2	0.476844	0.880181	34.8089	0.248089
37	SKIN_NCSTOX	1	264	1.35606	1	0.479743	0.844129	64.3939	0.543939
36	SKIN_IRRITATION_SARPY	1	156	1.1859	1	0.390277	0.783333	81.4103	0.714103
41	STERO_OBERON	1	1082	1.93623	2	0.244457	0.961169	6.37708	-0.0362292
40	SLUDGE_COMBASECLASS	1	60	2	2	0	0.8	0	-0.1
