# Supplementary material for: Beyond Heuristics: A Model-Agnostic Framework for Uncertainty Quantification in QSAR via Adaptive Conformal Prediction
Source: Chem Res Toxicol. 2026 Jun 22;39(7):1357–76. doi: 10.1021/acs.chemrestox.6c00065 (PMC13390030; doi:10.1021/acs.chemrestox.6c00065)
Supplement: Supplementary file 1 [file tx6c00065_si_001.zip › SupportingInfo_conformal_prediction_crt_specialissue_NAM_jeliazkova/class_lac/vega_datasets/spearman-1.xlsx]

## Sheet: Sheet1
data	rho	p	n	singleton_rate
HEPA_PXRUP	-0.161317	7.19733e-07	934	0.321199
DEVTOX_PG	-0.102342	0.0322446	438	0.228311
FISH_IRFMN	-0.0771293	0.143032	362	1.10497
READYBIO_IRFMN	-0.0659705	0.14645	486	12.5514
MNVITRO_VERMEER	-0.0375134	0.56059	243	0.823045
ESTROGEN_CERAPP	-0.0209033	0.546623	834	53.8369
STERO_OBERON	0.00219469	0.942516	1082	6.37708
CARC_ANTARES	0.00755529	0.848125	645	3.72093
TRALPHA_NRMEA	0.0114324	0.499265	3495	99.1702
MNVIVO_IRFMN	0.0139621	0.627966	1207	93.7862
EYE_IRRITATION_SARPY	0.0230358	0.602683	513	4.67836
AROM_TOX21	0.0233806	0.762165	170	18.2353
EYE_IRRITATION_KNN	0.0427882	0.197198	910	94.9451
TRBETA_NRMEA	0.0449969	0.00766147	3511	92.196
SKIN_CAESAR	0.0458036	0.556683	167	0.598802
GLUCO_RECEPTOR	0.0760921	0.00103552	1856	96.2823
SKIN_IRRITATION_CORAL	0.160159	0.0101217	257	27.2374
SKIN_SENSITIZATION_CONCERT	0.16118	0.000308764	497	34.8089
CARC_CAESAR	0.176574	6.44527e-06	645	30.5426
SKIN_IRRITATION	0.19758	0.00145532	257	99.2218
HEPA_PPARGUP	0.208979	2.03282e-10	908	65.5286
SKIN_IRFMN	0.216103	0.000405512	264	19.697
HEPA_IRFMN	0.285739	1.02256e-10	493	32.86
CARC_ISSCAN-CGX	0.288817	1.43571e-13	630	42.2222
MUTA_ISS	0.312002	4.07367e-11	428	39.9533
MUTA_CAESAR	0.36653	1.4342e-107	3367	60.6475
MUTA_SARPY	0.367243	5.17901e-108	3367	41.7285
ANDROGEN_COMPARA	0.385813	4.29321e-39	1064	97.9323
TPO_OBERON	0.389832	1.28002e-27	722	96.6759
SKIN_NCSTOX	0.407323	5.66624e-12	264	64.3939
CARC_SFI_CLASS	0.441997	5.43086e-30	598	56.3545
EYE IRRITATION	0.467542	1.30931e-50	910	66.4835
ALGAE_COMBASECLASS	0.531718	7.2509e-20	253	64.8221
CARC_ISS	0.54187	3.50001e-40	509	66.6012
CARC_SFO_CLASS	0.550002	3.47411e-48	593	70.489
MOA_EPA	0.57542	1.07322e-62	697	88.0918
SKIN_SENSITIZATION_SARPY	0.583424	2.61963e-38	405	72.8395
CHROM_CORAL	0.611854	9.59802e-47	442	82.1267
RBA_IRFMN	0.615337	1.34052e-69	656	89.939
SKIN_IRRITATION_SARPY	0.651828	3.09786e-20	156	81.4103
HEPA_PPARAUP	0.652019	5.6108e-129	1057	91.2961
AROM_IRMFN	0.701595	0	2601	93.6563
MUTA_AMINES	0.71535	9.49585e-57	354	83.8983
PGP_NIC			1773	56.458
SLUDGE_COMBASECLASS			60	0
