# Supplementary material for: Beyond Heuristics: A Model-Agnostic Framework for Uncertainty Quantification in QSAR via Adaptive Conformal Prediction
Source: Chem Res Toxicol. 2026 Jun 22;39(7):1357–76. doi: 10.1021/acs.chemrestox.6c00065 (PMC13390030; doi:10.1021/acs.chemrestox.6c00065)
Supplement: Supplementary file 1 [file tx6c00065_si_001.zip › SupportingInfo_conformal_prediction_crt_specialissue_NAM_jeliazkova/class_lac/vega_datasets/summary.xlsx]

## Sheet: Sheet1
Dataset Name	Descriptor Software	Method Name	Split	R2	RMSE	Accuracy	Sensitivity	Specificity	average_set_size	Empirical Coverage	Point Accuracy	Off-by-One Accuracy	Mean Ordinal Distance	Singleton Efficiency	Alpha	Target Coverage	Method	ncm	n_samples	n_chunks	sigma_r2	alpha	Endpoint	Property Name	Property Description	Dataset Description	Property Units	nTraining	nTEST	Min	Max	sigma_r2_cal	sigma_rmse	sigma_rmse_cal	sigma_mae	sigma_mae_cal
ALGAE_COMBASECLASS		ALGAE_COMBASECLASS	Calibration						1.43023	0.930233	0.813953	1	0.186047	0.614286	0.1	0.9	NCM_LAC	crfecfp	86	1	1	0.1	mapiec_ALGAE_COMBASECLASS_crfecfp	Predicted toxicity activity	Predicted toxicity activity; Biocide filter	Algae Classification Toxicity model (ProtoQSAR-Combase)		253	108	0	1	-0.228571	0	0.431331	0	0.186047
ALGAE_COMBASECLASS	VEGA_NEW	ALGAE_COMBASECLASS	Test			0.806094			1.59091	0.909091	0.772727	1	0.227273	0.411765	0.1	0.9	NCM_LAC	crfecfp	22	1	1	0.1	mapiec_ALGAE_COMBASECLASS_crfecfp	Predicted toxicity activity	Predicted toxicity activity; Biocide filter	Algae Classification Toxicity model (ProtoQSAR-Combase)		253	108	0	1	-0.228571	0	0.431331	0	0.186047
ALGAE_COMBASECLASS	VEGA_NEW	ALGAE_COMBASECLASS	Training			0.806094			1.27668	1	0.806324	1	0.193676	0.892157	0.1	0.9	NCM_LAC	crfecfp	253	1	1	0.1	mapiec_ALGAE_COMBASECLASS_crfecfp	Predicted toxicity activity	Predicted toxicity activity; Biocide filter	Algae Classification Toxicity model (ProtoQSAR-Combase)		253	108	0	1	-0.228571	0	0.431331	0	0.186047
AROM_IRMFN		AROM_IRMFN	Calibration						0.965451	0.902111	0.928983	0.96929	0.101727	0.971074	0.1	0.9	NCM_LAC	crfecfp	521	1	1	0.1	mapiec_AROM_IRMFN_crfecfp	Aromatase activity	Aromatase activity; Probability(Active Agonist); Probability(Active Antagonist); Probability(Inactive)	Aromatase activity model (IRFMN)		2602	652	0	2	-0.10541	0	0.410982	0	0.103647
AROM_IRMFN	VEGA_NEW	AROM_IRMFN	Test			0.939459			0.969466	0.916031	0.931298	0.977099	0.0916031	0.983607	0.1	0.9	NCM_LAC	crfecfp	131	1	1	0.1	mapiec_AROM_IRMFN_crfecfp	Aromatase activity	Aromatase activity; Probability(Active Agonist); Probability(Active Antagonist); Probability(Inactive)	Aromatase activity model (IRFMN)		2602	652	0	2	-0.10541	0	0.410982	0	0.103647
AROM_IRMFN	VEGA_NEW	AROM_IRMFN	Training			0.939459			0.943099	0.943099	0.94233	0.979239	0.0784314	0.999184	0.1	0.9	NCM_LAC	crfecfp	2601	1	1	0.1	mapiec_AROM_IRMFN_crfecfp	Aromatase activity	Aromatase activity; Probability(Active Agonist); Probability(Active Antagonist); Probability(Inactive)	Aromatase activity model (IRFMN)		2602	652	0	2	-0.10541	0	0.410982	0	0.103647
AROM_TOX21		AROM_TOX21	Calibration						1.14	0.92	0.86	1	0.14	0.930233	0.1	0.9	NCM_LAC	crfecfp	50	1	1	0.1	mapiec_AROM_TOX21_crfecfp	Predicted activity	Predicted activity; Alerts for activity; Alerts for inactivity; Alerts for agonist activity; Alerts for antagonist activity	Aromatase activity model (TOX21)		326	0	0	2	0.00332226	0	0.34641	0	0.12
AROM_TOX21	VEGA_NEW	AROM_TOX21	Test						1.08108	0.891892	0.864865	0.918919	0.216216	0.9375	0.1	0.9	NCM_LAC	crfecfp	37	1	1	0.1	mapiec_AROM_TOX21_crfecfp	Predicted activity	Predicted activity; Alerts for activity; Alerts for inactivity; Alerts for agonist activity; Alerts for antagonist activity	Aromatase activity model (TOX21)		326	0	0	2	0.00332226	0	0.34641	0	0.12
AROM_TOX21	VEGA_NEW	AROM_TOX21	Training			0.631902			1.19412	1	0.770588	0.970588	0.264706	1	0.1	0.9	NCM_LAC	crfecfp	170	1	1	0.1	mapiec_AROM_TOX21_crfecfp	Predicted activity	Predicted activity; Alerts for activity; Alerts for inactivity; Alerts for agonist activity; Alerts for antagonist activity	Aromatase activity model (TOX21)		326	0	0	2	0.00332226	0	0.34641	0	0.12
CARC_ANTARES		CARC_ANTARES	Calibration						1.83594	0.914062	0.421875	0.890625	0.6875	0.333333	0.1	0.9	NCM_LAC	crfecfp	128	1	1	0.1	mapiec_CARC_ANTARES_crfecfp	Predicted Carcinogenic activity	Predicted Carcinogenic activity; No. alerts for carcinogenicity	Carcinogenicity model (IRFMN-Antares)		645	161	0	1	0.243243	0	0.572822	0	0.328125
CARC_ANTARES	VEGA_NEW	CARC_ANTARES	Test			0.426799			1.75758	0.878788	0.515152	0.878788	0.606061	0.294118	0.1	0.9	NCM_LAC	crfecfp	33	1	1	0.1	mapiec_CARC_ANTARES_crfecfp	Predicted Carcinogenic activity	Predicted Carcinogenic activity; No. alerts for carcinogenicity	Carcinogenicity model (IRFMN-Antares)		645	161	0	1	0.243243	0	0.572822	0	0.328125
CARC_ANTARES	VEGA_NEW	CARC_ANTARES	Training			0.426799			1.15504	1	0.423256	0.906977	0.669767	0.846154	0.1	0.9	NCM_LAC	crfecfp	645	1	1	0.1	mapiec_CARC_ANTARES_crfecfp	Predicted Carcinogenic activity	Predicted Carcinogenic activity; No. alerts for carcinogenicity	Carcinogenicity model (IRFMN-Antares)		645	161	0	1	0.243243	0	0.572822	0	0.328125
CARC_ISS		CARC_ISS	Calibration						1.44375	0.90625	0.75625	1	0.24375	0.603306	0.1	0.9	NCM_LAC	crfecfp	160	1	0.989396	0.1	mapiec_CARC_ISS_crfecfp	Predicted Carcinogen activity	Predicted Carcinogen activity	Carcinogenicity model (ISS)		797	0	0	1	-0.322314	0.0443242	0.49371	0.00196464	0.24375
CARC_ISS	VEGA_NEW	CARC_ISS	Test						1.34375	0.828125	0.75	1	0.25	0.635417	0.1	0.9	NCM_LAC	crfecfp	128	1	0.989396	0.1	mapiec_CARC_ISS_crfecfp	Predicted Carcinogen activity	Predicted Carcinogen activity	Carcinogenicity model (ISS)		797	0	0	1	-0.322314	0.0443242	0.49371	0.00196464	0.24375
CARC_ISS	VEGA_NEW	CARC_ISS	Training			0.754078			1.04322	1	0.75442	1	0.24558	0.994792	0.1	0.9	NCM_LAC	crfecfp	509	1	0.989396	0.1	mapiec_CARC_ISS_crfecfp	Predicted Carcinogen activity	Predicted Carcinogen activity	Carcinogenicity model (ISS)		797	0	0	1	-0.322314	0.0443242	0.49371	0.00196464	0.24375
CARC_CAESAR		CARC_CAESAR	Calibration						1.74219	0.921875	0.640625	1	0.359375	0.280488	0.1	0.9	NCM_LAC	crfecfp	128	1	1	0.1	mapiec_CARC_CAESAR_crfecfp	Predicted Carcinogen activity	Predicted Carcinogen activity; P(Carcinogen); P(NON-Carcinogen)	Carcinogenicity model (CAESAR)		645	161	0	1	-0.560976	0	0.599479	0	0.359375
CARC_CAESAR	VEGA_NEW	CARC_CAESAR	Test			0.834988			1.57576	0.909091	0.757576	1	0.242424	0.44	0.1	0.9	NCM_LAC	crfecfp	33	1	1	0.1	mapiec_CARC_CAESAR_crfecfp	Predicted Carcinogen activity	Predicted Carcinogen activity; P(Carcinogen); P(NON-Carcinogen)	Carcinogenicity model (CAESAR)		645	161	0	1	-0.560976	0	0.599479	0	0.359375
CARC_CAESAR	VEGA_NEW	CARC_CAESAR	Training			0.834988			1.33333	1	0.877519	1	0.122481	0.759717	0.1	0.9	NCM_LAC	crfecfp	645	1	1	0.1	mapiec_CARC_CAESAR_crfecfp	Predicted Carcinogen activity	Predicted Carcinogen activity; P(Carcinogen); P(NON-Carcinogen)	Carcinogenicity model (CAESAR)		645	161	0	1	-0.560976	0	0.599479	0	0.359375
CARC_ISSCAN-CGX		CARC_ISSCAN-CGX	Calibration						1.93401	0.923858	0.619289	0.862944	0.517766	0.352459	0.1	0.9	NCM_LAC	crfecfp	197	1	0.997295	0.1	mapiec_CARC_ISSCAN-CGX_crfecfp	Predicted Carcinogenic activity	Predicted Carcinogenic activity; No. alerts for carcinogenicity	Carcinogenicity model (IRFMN-ISSCAN-CGX)		985	0	0	1	-0.114473	0.039841	0.764039	0.0015873	0.42132
CARC_ISSCAN-CGX	VEGA_NEW	CARC_ISSCAN-CGX	Test						2.03165	0.917722	0.582278	0.829114	0.588608	0.25	0.1	0.9	NCM_LAC	crfecfp	158	1	0.997295	0.1	mapiec_CARC_ISSCAN-CGX_crfecfp	Predicted Carcinogenic activity	Predicted Carcinogenic activity; No. alerts for carcinogenicity	Carcinogenicity model (IRFMN-ISSCAN-CGX)		985	0	0	1	-0.114473	0.039841	0.764039	0.0015873	0.42132
CARC_ISSCAN-CGX	VEGA_NEW	CARC_ISSCAN-CGX	Training			0.577665			1.21429	1	0.563492	0.825397	0.611111	0.935211	0.1	0.9	NCM_LAC	crfecfp	630	1	0.997295	0.1	mapiec_CARC_ISSCAN-CGX_crfecfp	Predicted Carcinogenic activity	Predicted Carcinogenic activity; No. alerts for carcinogenicity	Carcinogenicity model (IRFMN-ISSCAN-CGX)		985	0	0	1	-0.114473	0.039841	0.764039	0.0015873	0.42132
CARC_SFI_CLASS		CARC_SFI_CLASS	Calibration						1.45	0.916667	0.758333	1	0.241667	0.615385	0.1	0.9	NCM_LAC	crfecfp	120	1	1	0.1	mapiec_CARC_SFI_CLASS_crfecfp	Predicted Inhalation Carcinogenic class	Predicted Inhalation Carcinogenic class	Carcinogenicity inhalation classification model (IRFMN)		598	151	0	1	-0.227738	0	0.474342	0	0.225
CARC_SFI_CLASS	VEGA_NEW	CARC_SFI_CLASS	Test			0.803738			1.35484	0.870968	0.774194	1	0.225806	0.666667	0.1	0.9	NCM_LAC	crfecfp	31	1	1	0.1	mapiec_CARC_SFI_CLASS_crfecfp	Predicted Inhalation Carcinogenic class	Predicted Inhalation Carcinogenic class	Carcinogenicity inhalation classification model (IRFMN)		598	151	0	1	-0.227738	0	0.474342	0	0.225
CARC_SFI_CLASS	VEGA_NEW	CARC_SFI_CLASS	Training			0.803738			1.19565	1	0.814381	1	0.185619	0.975359	0.1	0.9	NCM_LAC	crfecfp	598	1	1	0.1	mapiec_CARC_SFI_CLASS_crfecfp	Predicted Inhalation Carcinogenic class	Predicted Inhalation Carcinogenic class	Carcinogenicity inhalation classification model (IRFMN)		598	151	0	1	-0.227738	0	0.474342	0	0.225
CARC_SFO_CLASS		CARC_SFO_CLASS	Calibration						1.45378	0.915966	0.764706	1	0.235294	0.604396	0.1	0.9	NCM_LAC	crfecfp	119	1	1	0.1	mapiec_CARC_SFO_CLASS_crfecfp	Predicted Oral Carcinogenic class	Predicted Oral Carcinogenic class	Carcinogenicity oral classification model (IRFMN)		593	149	0	1	-0.447802	0	0.510396	0	0.260504
CARC_SFO_CLASS	VEGA_NEW	CARC_SFO_CLASS	Test			0.796496			1.4	0.833333	0.733333	1	0.266667	0.590909	0.1	0.9	NCM_LAC	crfecfp	30	1	1	0.1	mapiec_CARC_SFO_CLASS_crfecfp	Predicted Oral Carcinogenic class	Predicted Oral Carcinogenic class	Carcinogenicity oral classification model (IRFMN)		593	149	0	1	-0.447802	0	0.510396	0	0.260504
CARC_SFO_CLASS	VEGA_NEW	CARC_SFO_CLASS	Training			0.796496			1.23103	1	0.806071	1	0.193929	0.945607	0.1	0.9	NCM_LAC	crfecfp	593	1	1	0.1	mapiec_CARC_SFO_CLASS_crfecfp	Predicted Oral Carcinogenic class	Predicted Oral Carcinogenic class	Carcinogenicity oral classification model (IRFMN)		593	149	0	1	-0.447802	0	0.510396	0	0.260504
CHROM_CORAL		CHROM_CORAL	Calibration						1	0.964286	1	1	0	1	0.1	0.9	NCM_LAC	crfecfp	28	1	1	0.1	mapiec_CHROM_CORAL_crfecfp	Chromosomal aberration activity	Chromosomal aberration activity	Chromosomal aberration model (CORAL)		442	35	-1	1	0	0	0.188982	0	0.0357143
CHROM_CORAL	VEGA_NEW	CHROM_CORAL	Test			0.781971			1	0.714286	0.714286	1	0.285714	1	0.1	0.9	NCM_LAC	crfecfp	7	1	1	0.1	mapiec_CHROM_CORAL_crfecfp	Chromosomal aberration activity	Chromosomal aberration activity	Chromosomal aberration model (CORAL)		442	35	-1	1	0	0	0.188982	0	0.0357143
CHROM_CORAL	VEGA_NEW	CHROM_CORAL	Training			0.781971			0.993213	0.993213	0.769231	1	0.230769	1	0.1	0.9	NCM_LAC	crfecfp	442	1	1	0.1	mapiec_CHROM_CORAL_crfecfp	Chromosomal aberration activity	Chromosomal aberration activity	Chromosomal aberration model (CORAL)		442	35	-1	1	0	0	0.188982	0	0.0357143
DEVTOX_PG		DEVTOX_PG	Calibration						5.55474	0.912409	0	0.270073	4.38686		0.1	0.9	NCM_LAC	crfecfp	137	1	0.789927	0.1	mapiec_DEVTOX_PG_crfecfp	Predicted Developmental and Reproductive activity	Predicted Developmental and Reproductive activity; Predicted category; Predicted category description; Predicted sub-category; Matching rule/virtual compound	Developmental/Reproductive Toxicity library (PG)		685	0	2	9	-0.189931	1	2.52578	1	2.0292
DEVTOX_PG	VEGA_NEW	DEVTOX_PG	Test						5.39091			0.245455			0.1	0.9	NCM_LAC	crfecfp	110	1	0.789927	0.1	mapiec_DEVTOX_PG_crfecfp	Predicted Developmental and Reproductive activity	Predicted Developmental and Reproductive activity; Predicted category; Predicted category description; Predicted sub-category; Matching rule/virtual compound	Developmental/Reproductive Toxicity library (PG)		685	0	2	9	-0.189931	1	2.52578	1	2.0292
DEVTOX_PG	VEGA_NEW	DEVTOX_PG	Training			0			4.25571	0.988584	0	0.226027	4.53425		0.1	0.9	NCM_LAC	crfecfp	438	1	0.789927	0.1	mapiec_DEVTOX_PG_crfecfp	Predicted Developmental and Reproductive activity	Predicted Developmental and Reproductive activity; Predicted category; Predicted category description; Predicted sub-category; Matching rule/virtual compound	Developmental/Reproductive Toxicity library (PG)		685	0	2	9	-0.189931	1	2.52578	1	2.0292
ESTROGEN_CERAPP		ESTROGEN_CERAPP	Calibration						1.59438	0.907631	0.64257	0.97992	0.39759	0.64375	0.1	0.9	NCM_LAC	crfecfp	249	1	1	0.1	mapiec_ESTROGEN_CERAPP_crfecfp	Predicted ER-mediated effect	Predicted ER-mediated effect; No. alerts for activity; No. alerts for possible activity; No. alerts for non-activity; No. alerts for possible non-activity	Estrogen Receptor-mediated effect (IRFMN-CERAPP)		1529	0	0	2	0.241398	0	0.522582	0	0.192771
ESTROGEN_CERAPP	VEGA_NEW	ESTROGEN_CERAPP	Test						1.56585	0.902439	0.6	0.97561	0.44878	0.699187	0.1	0.9	NCM_LAC	crfecfp	205	1	1	0.1	mapiec_ESTROGEN_CERAPP_crfecfp	Predicted ER-mediated effect	Predicted ER-mediated effect; No. alerts for activity; No. alerts for possible activity; No. alerts for non-activity; No. alerts for possible non-activity	Estrogen Receptor-mediated effect (IRFMN-CERAPP)		1529	0	0	2	0.241398	0	0.522582	0	0.192771
ESTROGEN_CERAPP	VEGA_NEW	ESTROGEN_CERAPP	Training			0.540222			1.30456	1	0.651079	0.965228	0.417266	0.992634	0.1	0.9	NCM_LAC	crfecfp	834	1	1	0.1	mapiec_ESTROGEN_CERAPP_crfecfp	Predicted ER-mediated effect	Predicted ER-mediated effect; No. alerts for activity; No. alerts for possible activity; No. alerts for non-activity; No. alerts for possible non-activity	Estrogen Receptor-mediated effect (IRFMN-CERAPP)		1529	0	0	2	0.241398	0	0.522582	0	0.192771
EYE IRRITATION		EYE IRRITATION	Calibration						1.33702	0.906077	0.79558	1	0.20442	0.694444	0.1	0.9	NCM_LAC	crfecfp	181	1	0.93869	0.1	mapiec_EYE IRRITATION_crfecfp	Predicted Eye Irritation class	Predicted Eye Irritation class	Eye Irritation (CONCERT/Kode)		910	227	0	1	-0.256944	0.099449	0.452128	0.00989011	0.20442
EYE IRRITATION	VEGA_NEW	EYE IRRITATION	Test			0.793316			1.34783	0.804348	0.695652	1	0.304348	0.65625	0.1	0.9	NCM_LAC	crfecfp	46	1	0.93869	0.1	mapiec_EYE IRRITATION_crfecfp	Predicted Eye Irritation class	Predicted Eye Irritation class	Eye Irritation (CONCERT/Kode)		910	227	0	1	-0.256944	0.099449	0.452128	0.00989011	0.20442
EYE IRRITATION	VEGA_NEW	EYE IRRITATION	Training			0.793316			1.13736	1	0.797802	1	0.202198	0.976584	0.1	0.9	NCM_LAC	crfecfp	910	1	0.93869	0.1	mapiec_EYE IRRITATION_crfecfp	Predicted Eye Irritation class	Predicted Eye Irritation class	Eye Irritation (CONCERT/Kode)		910	227	0	1	-0.256944	0.099449	0.452128	0.00989011	0.20442
EYE_IRRITATION_KNN		EYE_IRRITATION_KNN	Calibration						0.955801	0.955801	1	1	0	0.955801	0.1	0.9	NCM_LAC	crfecfp	181	1	-0.00330761	0.1	mapiec_EYE_IRRITATION_KNN_crfecfp	Predicted eye irritating	Predicted eye irritating; Molecules used for prediction	Eye Irritation (CONCERT/KNN)		910	227	0	1	1	0.0574169	0	0.0032967	0
EYE_IRRITATION_KNN	VEGA_NEW	EYE_IRRITATION_KNN	Test			0.996482			0.934783	0.913043	0.978261	1	0.0217391	0.933333	0.1	0.9	NCM_LAC	crfecfp	46	1	-0.00330761	0.1	mapiec_EYE_IRRITATION_KNN_crfecfp	Predicted eye irritating	Predicted eye irritating; Molecules used for prediction	Eye Irritation (CONCERT/KNN)		910	227	0	1	1	0.0574169	0	0.0032967	0
EYE_IRRITATION_KNN	VEGA_NEW	EYE_IRRITATION_KNN	Training			0.996482			0.981319	0.981319	0.996703	1	0.0032967	0.984564	0.1	0.9	NCM_LAC	crfecfp	910	1	-0.00330761	0.1	mapiec_EYE_IRRITATION_KNN_crfecfp	Predicted eye irritating	Predicted eye irritating; Molecules used for prediction	Eye Irritation (CONCERT/KNN)		910	227	0	1	1	0.0574169	0	0.0032967	0
EYE_IRRITATION_SARPY		EYE_IRRITATION_SARPY	Calibration						1.47573	0.912621	0.796117	1	0.203883	0.54878	0.1	0.9	NCM_LAC	crfecfp	103	1	0.9786	0.1	mapiec_EYE_IRRITATION_SARPY_crfecfp	Predicted Eye irritation activity	Predicted Eye irritation activity; No. alerts for irriratarion activity; No. alerts for non-irritation activity	Eye Irritation (CONCERT/SarPy)		910	227	0	1	-0.196283	0.0441511	0.440653	0.00194932	0.194175
EYE_IRRITATION_SARPY	VEGA_NEW	EYE_IRRITATION_SARPY	Test			0.494283			1.4	0.84	0.76	1	0.24	0.578947	0.1	0.9	NCM_LAC	crfecfp	25	1	0.9786	0.1	mapiec_EYE_IRRITATION_SARPY_crfecfp	Predicted Eye irritation activity	Predicted Eye irritation activity; No. alerts for irriratarion activity; No. alerts for non-irritation activity	Eye Irritation (CONCERT/SarPy)		910	227	0	1	-0.196283	0.0441511	0.440653	0.00194932	0.194175
EYE_IRRITATION_SARPY	VEGA_NEW	EYE_IRRITATION_SARPY	Training			0.494283			1.15205	1	0.898635	1	0.101365	0.939262	0.1	0.9	NCM_LAC	crfecfp	513	1	0.9786	0.1	mapiec_EYE_IRRITATION_SARPY_crfecfp	Predicted Eye irritation activity	Predicted Eye irritation activity; No. alerts for irriratarion activity; No. alerts for non-irritation activity	Eye Irritation (CONCERT/SarPy)		910	227	0	1	-0.196283	0.0441511	0.440653	0.00194932	0.194175
FISH_IRFMN		FISH_IRFMN	Calibration						2.69298	0.912281	0.701754	0.947368	0.350877	0.0625	0.1	0.9	NCM_LAC	crfecfp	114	1	0.990921	0.1	mapiec_FISH_IRFMN_crfecfp	Predicted toxicity class	Predicted toxicity class	Fish Acute (LC50) Toxicity classification (SarPy-IRFMN)		567	0	1	4	-0.237985	0.0525588	0.642091	0.00276243	0.342105
FISH_IRFMN	VEGA_NEW	FISH_IRFMN	Test						2.6044	0.912088	0.692308	0.923077	0.384615	0.111111	0.1	0.9	NCM_LAC	crfecfp	91	1	0.990921	0.1	mapiec_FISH_IRFMN_crfecfp	Predicted toxicity class	Predicted toxicity class	Fish Acute (LC50) Toxicity classification (SarPy-IRFMN)		567	0	1	4	-0.237985	0.0525588	0.642091	0.00276243	0.342105
FISH_IRFMN	VEGA_NEW	FISH_IRFMN	Training			0.693122			2.16851	1	0.690608	0.961326	0.348066	0.488	0.1	0.9	NCM_LAC	crfecfp	362	1	0.990921	0.1	mapiec_FISH_IRFMN_crfecfp	Predicted toxicity class	Predicted toxicity class	Fish Acute (LC50) Toxicity classification (SarPy-IRFMN)		567	0	1	4	-0.237985	0.0525588	0.642091	0.00276243	0.342105
GLUCO_RECEPTOR		GLUCO_RECEPTOR	Calibration						0.984509	0.901893	0.891566	0.946644	0.163511	0.982625	0.1	0.9	NCM_LAC	crfecfp	581	1	0.957929	0.1	mapiec_GLUCO_RECEPTOR_crfecfp	Predicted Receptor Activity	Predicted Receptor Activity	Glucocorticoid Receptor (OBERON)		2902	0	0	3	0.223189	0.0984798	0.441013	0.00646552	0.118761
GLUCO_RECEPTOR	VEGA_NEW	GLUCO_RECEPTOR	Test						0.96129	0.901075	0.91828	0.956989	0.124731	0.976581	0.1	0.9	NCM_LAC	crfecfp	465	1	0.957929	0.1	mapiec_GLUCO_RECEPTOR_crfecfp	Predicted Receptor Activity	Predicted Receptor Activity	Glucocorticoid Receptor (OBERON)		2902	0	0	3	0.223189	0.0984798	0.441013	0.00646552	0.118761
GLUCO_RECEPTOR	VEGA_NEW	GLUCO_RECEPTOR	Training			0.898346			0.968211	0.963901	0.895474	0.954741	0.152478	0.998195	0.1	0.9	NCM_LAC	crfecfp	1856	1	0.957929	0.1	mapiec_GLUCO_RECEPTOR_crfecfp	Predicted Receptor Activity	Predicted Receptor Activity	Glucocorticoid Receptor (OBERON)		2902	0	0	3	0.223189	0.0984798	0.441013	0.00646552	0.118761
HEPA_IRFMN		HEPA_IRFMN	Calibration						1.81301	0.926829	0.666667	1	0.333333	0.170732	0.1	0.9	NCM_LAC	crfecfp	123	1	1	0.1	mapiec_HEPA_IRFMN_crfecfp	Predicted Hepatotoxicity	Predicted Hepatotoxicity; No. alerts for toxicity; No. alerts for non-toxicity	Hepatotoxicity model (IRFMN)		760	291	0	1	-0.573171	0	0.591264	0	0.349593
HEPA_IRFMN	VEGA_NEW	HEPA_IRFMN	Test			0.483349			1.85294	0.941176	0.647059	1	0.352941	0.136364	0.1	0.9	NCM_LAC	crfecfp	34	1	1	0.1	mapiec_HEPA_IRFMN_crfecfp	Predicted Hepatotoxicity	Predicted Hepatotoxicity; No. alerts for toxicity; No. alerts for non-toxicity	Hepatotoxicity model (IRFMN)		760	291	0	1	-0.573171	0	0.591264	0	0.349593
HEPA_IRFMN	VEGA_NEW	HEPA_IRFMN	Training			0.483349			1.28803	1	0.819473	1	0.180527	0.863861	0.1	0.9	NCM_LAC	crfecfp	493	1	1	0.1	mapiec_HEPA_IRFMN_crfecfp	Predicted Hepatotoxicity	Predicted Hepatotoxicity; No. alerts for toxicity; No. alerts for non-toxicity	Hepatotoxicity model (IRFMN)		760	291	0	1	-0.573171	0	0.591264	0	0.349593
MNVITRO_VERMEER		MNVITRO_VERMEER	Calibration						1.69492	0.932203	0.813559	1	0.186441	0.291667	0.1	0.9	NCM_LAC	crfecfp	59	1	1	0.1	mapiec_MNVITRO_VERMEER_crfecfp	Predicted Micronucleus activity	Predicted Micronucleus activity	In vitro Micronucleus activity (IRFMN-VERMEER)		293	87	0	1	-0.229167	0	0.431788	0	0.186441
MNVITRO_VERMEER	VEGA_NEW	MNVITRO_VERMEER	Test			0.723684			1.75	1	0.875	1	0.125	0.285714	0.1	0.9	NCM_LAC	crfecfp	16	1	1	0.1	mapiec_MNVITRO_VERMEER_crfecfp	Predicted Micronucleus activity	Predicted Micronucleus activity	In vitro Micronucleus activity (IRFMN-VERMEER)		293	87	0	1	-0.229167	0	0.431788	0	0.186441
MNVITRO_VERMEER	VEGA_NEW	MNVITRO_VERMEER	Training			0.723684			1.35391	1	0.876543	1	0.123457	0.737089	0.1	0.9	NCM_LAC	crfecfp	243	1	1	0.1	mapiec_MNVITRO_VERMEER_crfecfp	Predicted Micronucleus activity	Predicted Micronucleus activity	In vitro Micronucleus activity (IRFMN-VERMEER)		293	87	0	1	-0.229167	0	0.431788	0	0.186441
MNVIVO_IRFMN		MNVIVO_IRFMN	Calibration						1	1	1	1	0	1	0.1	0.9	NCM_LAC	crfecfp	15	1	-0.00415973	0.1	mapiec_MNVIVO_IRFMN_crfecfp	Predicted activity	Predicted activity; Consensus status; Sarpy model result; Sarpy used alerts reliability; KNN model result; KNN reliability; KNN molecules used for prediction	In vivo Micronucleus activity (IRFMN)		1209	19	0	1	1	0.0643623	0	0.0041425	0
MNVIVO_IRFMN	VEGA_NEW	MNVIVO_IRFMN	Test			0.993485			0.5	0.25	0.75	1	0.25	0.333333	0.1	0.9	NCM_LAC	crfecfp	4	1	-0.00415973	0.1	mapiec_MNVIVO_IRFMN_crfecfp	Predicted activity	Predicted activity; Consensus status; Sarpy model result; Sarpy used alerts reliability; KNN model result; KNN reliability; KNN molecules used for prediction	In vivo Micronucleus activity (IRFMN)		1209	19	0	1	1	0.0643623	0	0.0041425	0
MNVIVO_IRFMN	VEGA_NEW	MNVIVO_IRFMN	Training			0.993485			0.906379	0.906379	0.995857	1	0.0041425	0.91015	0.1	0.9	NCM_LAC	crfecfp	1207	1	-0.00415973	0.1	mapiec_MNVIVO_IRFMN_crfecfp	Predicted activity	Predicted activity; Consensus status; Sarpy model result; Sarpy used alerts reliability; KNN model result; KNN reliability; KNN molecules used for prediction	In vivo Micronucleus activity (IRFMN)		1209	19	0	1	1	0.0643623	0	0.0041425	0
MOA_EPA		MOA_EPA	Calibration						1.0915	0.908497	0.875817	0.934641	0.228758	0.977612	0.1	0.9	NCM_LAC	crfecfp	153	1	1	0.1	mapiec_MOA_EPA_crfecfp	Predicted MOA toxicity	Predicted MOA toxicity; Score for MOA: AChE Inhibition; Score for MOA: Anticoagulation; Score for MOA: nACHr Antagonism; Score for MOA: Narcosis; Score for MOA: Neurotoxicity; Score for MOA: Reactivity; Score for MOA: Uncoupler	MOA fish toxicity classification (EPA T.E.S.T.)		757	200	0	6	-0.109688	0	0.727607	0	0.228758
MOA_EPA	VEGA_NEW	MOA_EPA	Test						1.08571	0.8	0.771429	0.828571	0.428571	0.962963	0.1	0.9	NCM_LAC	crfecfp	35	1	1	0.1	mapiec_MOA_EPA_crfecfp	Predicted MOA toxicity	Predicted MOA toxicity; Score for MOA: AChE Inhibition; Score for MOA: Anticoagulation; Score for MOA: nACHr Antagonism; Score for MOA: Narcosis; Score for MOA: Neurotoxicity; Score for MOA: Reactivity; Score for MOA: Uncoupler	MOA fish toxicity classification (EPA T.E.S.T.)		757	200	0	6	-0.109688	0	0.727607	0	0.228758
MOA_EPA	VEGA_NEW	MOA_EPA	Training						1.13486	1	0.909613	0.932568	0.187948	0.996845	0.1	0.9	NCM_LAC	crfecfp	697	1	1	0.1	mapiec_MOA_EPA_crfecfp	Predicted MOA toxicity	Predicted MOA toxicity; Score for MOA: AChE Inhibition; Score for MOA: Anticoagulation; Score for MOA: nACHr Antagonism; Score for MOA: Narcosis; Score for MOA: Neurotoxicity; Score for MOA: Reactivity; Score for MOA: Uncoupler	MOA fish toxicity classification (EPA T.E.S.T.)		757	200	0	6	-0.109688	0	0.727607	0	0.228758
MUTA_AMINES		MUTA_AMINES	Calibration						1.08696	0.913043	0.852174	1	0.147826	0.94898	0.1	0.9	NCM_LAC	crfecfp	115	1	1	0.1	mapiec_MUTA_AMINES_crfecfp	Predicted Mutagen activity	Predicted Mutagen activity	Mutagenicity (Ames test) model for aromatic amines (CONCERT/IRFMN)		622	0	0	1	0.102641	0	0.336219	0	0.113043
MUTA_AMINES	VEGA_NEW	MUTA_AMINES	Test						1.09756	0.914634	0.890244	1	0.109756	0.917808	0.1	0.9	NCM_LAC	crfecfp	82	1	1	0.1	mapiec_MUTA_AMINES_crfecfp	Predicted Mutagen activity	Predicted Mutagen activity	Mutagenicity (Ames test) model for aromatic amines (CONCERT/IRFMN)		622	0	0	1	0.102641	0	0.336219	0	0.113043
MUTA_AMINES	VEGA_NEW	MUTA_AMINES	Training						1	1	0.80791	1	0.19209	1	0.1	0.9	NCM_LAC	crfecfp	354	1	1	0.1	mapiec_MUTA_AMINES_crfecfp	Predicted Mutagen activity	Predicted Mutagen activity	Mutagenicity (Ames test) model for aromatic amines (CONCERT/IRFMN)		622	0	0	1	0.102641	0	0.336219	0	0.113043
MUTA_ISS		MUTA_ISS	Calibration						1.44776	0.91791	0.768657	1	0.231343	0.61165	0.1	0.9	NCM_LAC	crfecfp	134	1	1	0.1	mapiec_MUTA_ISS_crfecfp	Predicted Mutagen activity	Predicted Mutagen activity	Mutagenicity (Ames test) model (ISS)		670	0	0	1	-0.342938	0	0.488678	0	0.238806
MUTA_ISS	VEGA_NEW	MUTA_ISS	Test						1.40741	0.907407	0.814815	1	0.185185	0.613636	0.1	0.9	NCM_LAC	crfecfp	108	1	1	0.1	mapiec_MUTA_ISS_crfecfp	Predicted Mutagen activity	Predicted Mutagen activity	Mutagenicity (Ames test) model (ISS)		670	0	0	1	-0.342938	0	0.488678	0	0.238806
MUTA_ISS	VEGA_NEW	MUTA_ISS	Training			0.789552			1.20794	1	0.78972	1	0.21028	0.970414	0.1	0.9	NCM_LAC	crfecfp	428	1	1	0.1	mapiec_MUTA_ISS_crfecfp	Predicted Mutagen activity	Predicted Mutagen activity	Mutagenicity (Ames test) model (ISS)		670	0	0	1	-0.342938	0	0.488678	0	0.238806
MUTA_CAESAR		MUTA_CAESAR	Calibration						1.53662	0.904335	0.801196	0.983558	0.215247	0.70709	0.1	0.9	NCM_LAC	crfecfp	669	1	1	0.1	mapiec_MUTA_CAESAR_crfecfp	Predicted Mutagen activity	Predicted Mutagen activity	Mutagenicity (Ames test) model (CAESAR)		3367	837	0	1	-0.103667	0	0.471933	0	0.201794
MUTA_CAESAR	VEGA_NEW	MUTA_CAESAR	Test			0.86941			1.53571	0.863095	0.761905	0.946429	0.291667	0.6875	0.1	0.9	NCM_LAC	crfecfp	168	1	1	0.1	mapiec_MUTA_CAESAR_crfecfp	Predicted Mutagen activity	Predicted Mutagen activity	Mutagenicity (Ames test) model (CAESAR)		3367	837	0	1	-0.103667	0	0.471933	0	0.201794
MUTA_CAESAR	VEGA_NEW	MUTA_CAESAR	Training			0.86941			1.21533	1	0.888328	0.971488	0.140184	0.967235	0.1	0.9	NCM_LAC	crfecfp	3367	1	1	0.1	mapiec_MUTA_CAESAR_crfecfp	Predicted Mutagen activity	Predicted Mutagen activity	Mutagenicity (Ames test) model (CAESAR)		3367	837	0	1	-0.103667	0	0.471933	0	0.201794
MUTA_SARPY		MUTA_SARPY	Calibration						1.58894	0.907324	0.666667	0.93722	0.396114	0.650224	0.1	0.9	NCM_LAC	crfecfp	669	1	1	0.1	mapiec_MUTA_SARPY_crfecfp	Predicted Mutagen activity	Predicted Mutagen activity; No. alerts for mutagenicity; No. alerts for non-mutagenicity	Mutagenicity (Ames test) model (SarPy-IRFMN)		3367	837	0	1	0.0206118	0	0.597704	0	0.282511
MUTA_SARPY	VEGA_NEW	MUTA_SARPY	Test			0.693863			1.60119	0.89881	0.714286	0.946429	0.339286	0.641667	0.1	0.9	NCM_LAC	crfecfp	168	1	1	0.1	mapiec_MUTA_SARPY_crfecfp	Predicted Mutagen activity	Predicted Mutagen activity; No. alerts for mutagenicity; No. alerts for non-mutagenicity	Mutagenicity (Ames test) model (SarPy-IRFMN)		3367	837	0	1	0.0206118	0	0.597704	0	0.282511
MUTA_SARPY	VEGA_NEW	MUTA_SARPY	Training			0.693863			1.15711	1	0.698248	0.940006	0.361746	0.980434	0.1	0.9	NCM_LAC	crfecfp	3367	1	1	0.1	mapiec_MUTA_SARPY_crfecfp	Predicted Mutagen activity	Predicted Mutagen activity; No. alerts for mutagenicity; No. alerts for non-mutagenicity	Mutagenicity (Ames test) model (SarPy-IRFMN)		3367	837	0	1	0.0206118	0	0.597704	0	0.282511
HEPA_NRF2		HEPA_NRF2	Calibration						2	1	0.633721	1	0.366279	0	0.1	0.9	NCM_LAC	crfecfp	172	1	1	0.1	mapiec_HEPA_NRF2_crfecfp	Predicted activity	Predicted activity; Inactivity class Probability; Activity class Probability	Hepatic Steatosis MIE assay for NRF2 (TOXCAST)		853	216	0	1	-0.577982	0	0.60521	0	0.366279
HEPA_NRF2	VEGA_NEW	HEPA_NRF2	Test			0.906455			2	1	0.727273	1	0.272727	0	0.1	0.9	NCM_LAC	crfecfp	44	1	1	0.1	mapiec_HEPA_NRF2_crfecfp	Predicted activity	Predicted activity; Inactivity class Probability; Activity class Probability	Hepatic Steatosis MIE assay for NRF2 (TOXCAST)		853	216	0	1	-0.577982	0	0.60521	0	0.366279
HEPA_NRF2	VEGA_NEW	HEPA_NRF2	Training			0.906455			2	1	0.971831	1	0.028169	0	0.1	0.9	NCM_LAC	crfecfp	852	1	1	0.1	mapiec_HEPA_NRF2_crfecfp	Predicted activity	Predicted activity; Inactivity class Probability; Activity class Probability	Hepatic Steatosis MIE assay for NRF2 (TOXCAST)		853	216	0	1	-0.577982	0	0.60521	0	0.366279
PGP_NIC		PGP_NIC	Calibration						1.7452	0.902269	0.78185	0.900524	0.317627	0.493304	0.1	0.9	NCM_LAC	crfecfp	573	1	0.967454	0.1	mapiec_PGP_NIC_crfecfp	Predicted P-gp class	Predicted P-gp class; Probability for Inhibitor class; Probability for Substrate class; Probability for Non Active class; Euclidean Distance from the central neuron	P-Glycoprotein activity model (NIC)		1785	726	0	2	-0.251092	0.071247	0.721159	0.00394811	0.321117
PGP_NIC	VEGA_NEW	PGP_NIC	Test			0.884906			1.70629	0.902098	0.825175	0.93007	0.244755	0.508475	0.1	0.9	NCM_LAC	crfecfp	143	1	0.967454	0.1	mapiec_PGP_NIC_crfecfp	Predicted P-gp class	Predicted P-gp class; Probability for Inhibitor class; Probability for Substrate class; Probability for Non Active class; Euclidean Distance from the central neuron	P-Glycoprotein activity model (NIC)		1785	726	0	2	-0.251092	0.071247	0.721159	0.00394811	0.321117
PGP_NIC	VEGA_NEW	PGP_NIC	Training			0.884906			1.25268	1	0.93401	0.966723	0.0992668	0.855676	0.1	0.9	NCM_LAC	crfecfp	1773	1	0.967454	0.1	mapiec_PGP_NIC_crfecfp	Predicted P-gp class	Predicted P-gp class; Probability for Inhibitor class; Probability for Substrate class; Probability for Non Active class; Euclidean Distance from the central neuron	P-Glycoprotein activity model (NIC)		1785	726	0	2	-0.251092	0.071247	0.721159	0.00394811	0.321117
HEPA_PPARAUP		HEPA_PPARAUP	Calibration						1.02358	0.90566	0.896226	1	0.103774	0.984211	0.1	0.9	NCM_LAC	crfecfp	212	1	0.959412	0.1	mapiec_HEPA_PPARAUP_crfecfp	Predicted activity	Predicted activity; Inactivity class Probability; Activity class Probability	Hepatic Steatosis MIE assay for PPARa up (TOXCAST)		1057	266	0	1	-0.166507	0.0615166	0.329379	0.0037843	0.108491
HEPA_PPARAUP	VEGA_NEW	HEPA_PPARAUP	Test			0.895692			1.03704	0.925926	0.888889	1	0.111111	0.979167	0.1	0.9	NCM_LAC	crfecfp	54	1	0.959412	0.1	mapiec_HEPA_PPARAUP_crfecfp	Predicted activity	Predicted activity; Inactivity class Probability; Activity class Probability	Hepatic Steatosis MIE assay for PPARa up (TOXCAST)		1057	266	0	1	-0.166507	0.0615166	0.329379	0.0037843	0.108491
HEPA_PPARAUP	VEGA_NEW	HEPA_PPARAUP	Training			0.895692			1.00757	1	0.895932	1	0.104068	0.995776	0.1	0.9	NCM_LAC	crfecfp	1057	1	0.959412	0.1	mapiec_HEPA_PPARAUP_crfecfp	Predicted activity	Predicted activity; Inactivity class Probability; Activity class Probability	Hepatic Steatosis MIE assay for PPARa up (TOXCAST)		1057	266	0	1	-0.166507	0.0615166	0.329379	0.0037843	0.108491
HEPA_PPARGUP		HEPA_PPARGUP	Calibration						1.46995	0.907104	0.737705	1	0.262295	0.592593	0.1	0.9	NCM_LAC	crfecfp	183	1	1	0.1	mapiec_HEPA_PPARGUP_crfecfp	Predicted activity	Predicted activity; Inactivity class Probability; Activity class Probability	Hepatic Steatosis MIE assay for PPARg up (TOXCAST)		908	229	0	1	-0.327315	0	0.506785	0	0.256831
HEPA_PPARGUP	VEGA_NEW	HEPA_PPARGUP	Test			0.912049			1.43478	0.978261	0.782609	1	0.217391	0.694444	0.1	0.9	NCM_LAC	crfecfp	46	1	1	0.1	mapiec_HEPA_PPARGUP_crfecfp	Predicted activity	Predicted activity; Inactivity class Probability; Activity class Probability	Hepatic Steatosis MIE assay for PPARg up (TOXCAST)		908	229	0	1	-0.327315	0	0.506785	0	0.256831
HEPA_PPARGUP	VEGA_NEW	HEPA_PPARGUP	Training			0.912049			1.14207	1	0.953744	1	0.0462555	0.899538	0.1	0.9	NCM_LAC	crfecfp	908	1	1	0.1	mapiec_HEPA_PPARGUP_crfecfp	Predicted activity	Predicted activity; Inactivity class Probability; Activity class Probability	Hepatic Steatosis MIE assay for PPARg up (TOXCAST)		908	229	0	1	-0.327315	0	0.506785	0	0.256831
HEPA_PXRUP		HEPA_PXRUP	Calibration						2	1	0.787234	1	0.212766	0	0.1	0.9	NCM_LAC	crfecfp	188	1	1	0.1	mapiec_HEPA_PXRUP_crfecfp	Predicted activity	Predicted activity; Inactivity class Probability; Activity class Probability	Hepatic Steatosis MIE assay for PXR up (TOXCAST)		934	235	0	1	-0.27027	0	0.461266	0	0.212766
HEPA_PXRUP	VEGA_NEW	HEPA_PXRUP	Test			0.950385			2	1	0.680851	1	0.319149	0	0.1	0.9	NCM_LAC	crfecfp	47	1	1	0.1	mapiec_HEPA_PXRUP_crfecfp	Predicted activity	Predicted activity; Inactivity class Probability; Activity class Probability	Hepatic Steatosis MIE assay for PXR up (TOXCAST)		934	235	0	1	-0.27027	0	0.461266	0	0.212766
HEPA_PXRUP	VEGA_NEW	HEPA_PXRUP	Training			0.950385			2	1	0.996788	1	0.00321199	0	0.1	0.9	NCM_LAC	crfecfp	934	1	1	0.1	mapiec_HEPA_PXRUP_crfecfp	Predicted activity	Predicted activity; Inactivity class Probability; Activity class Probability	Hepatic Steatosis MIE assay for PXR up (TOXCAST)		934	235	0	1	-0.27027	0	0.461266	0	0.212766
ANDROGEN_COMPARA		ANDROGEN_COMPARA	Calibration						0.96997	0.903904	0.927928	1	0.0720721	0.97411	0.1	0.9	NCM_LAC	crfecfp	333	1	1	0.1	mapiec_ANDROGEN_COMPARA_crfecfp	Predicted AR binding activity	Predicted AR binding activity; No. alerts for binding activity; No. alerts for non-binding activity	Androgen Receptor-mediated effect (IRFMN-COMPARA)		1664	0	0	1	0.0121359	0	0.257033	0	0.0660661
ANDROGEN_COMPARA	VEGA_NEW	ANDROGEN_COMPARA	Test						0.977528	0.917603	0.940075	1	0.0599251	0.976096	0.1	0.9	NCM_LAC	crfecfp	267	1	1	0.1	mapiec_ANDROGEN_COMPARA_crfecfp	Predicted AR binding activity	Predicted AR binding activity; No. alerts for binding activity; No. alerts for non-binding activity	Androgen Receptor-mediated effect (IRFMN-COMPARA)		1664	0	0	1	0.0121359	0	0.257033	0	0.0660661
ANDROGEN_COMPARA	VEGA_NEW	ANDROGEN_COMPARA	Training			0.935697			0.945489	0.945489	0.93703	1	0.0629699	1	0.1	0.9	NCM_LAC	crfecfp	1064	1	1	0.1	mapiec_ANDROGEN_COMPARA_crfecfp	Predicted AR binding activity	Predicted AR binding activity; No. alerts for binding activity; No. alerts for non-binding activity	Androgen Receptor-mediated effect (IRFMN-COMPARA)		1664	0	0	1	0.0121359	0	0.257033	0	0.0660661
RBA_IRFMN		RBA_IRFMN	Calibration						1.15833	0.908333	0.833333	1	0.166667	0.91	0.1	0.9	NCM_LAC	crfecfp	120	1	1	0.1	mapiec_RBA_IRFMN_crfecfp	Predicted activity	Predicted activity; Classification tree final node	Estrogen Receptor Relative Binding Affinity model (IRFMN)		656	150	0	1	-0.2	0	0.408248	0	0.166667
RBA_IRFMN	VEGA_NEW	RBA_IRFMN	Test			0.852357			1.1	0.866667	0.866667	1	0.133333	0.884615	0.1	0.9	NCM_LAC	crfecfp	30	1	1	0.1	mapiec_RBA_IRFMN_crfecfp	Predicted activity	Predicted activity; Classification tree final node	Estrogen Receptor Relative Binding Affinity model (IRFMN)		656	150	0	1	-0.2	0	0.408248	0	0.166667
RBA_IRFMN	VEGA_NEW	RBA_IRFMN	Training			0.852357			1.10671	1	0.855183	1	0.144817	1	0.1	0.9	NCM_LAC	crfecfp	656	1	1	0.1	mapiec_RBA_IRFMN_crfecfp	Predicted activity	Predicted activity; Classification tree final node	Estrogen Receptor Relative Binding Affinity model (IRFMN)		656	150	0	1	-0.2	0	0.408248	0	0.166667
READYBIO_IRFMN		READYBIO_IRFMN	Calibration						2.97872	0.914894	0.361702	0.531915	1.44681	0.0294118	0.1	0.9	NCM_LAC	crfecfp	94	1	0.928036	0.1	mapiec_READYBIO_IRFMN_crfecfp	Predicted RB activity	Predicted RB activity; No. alerts for non RB; No. alerts for possible non RB; No. alerts for RB; No. alerts for possible RB	Ready Biodegradability model (IRFMN)		582	146	0	1	0.278509	0.360041	1.09155	0.0432099	0.574468
READYBIO_IRFMN	VEGA_NEW	READYBIO_IRFMN	Test			0.395604			3	0.884615	0.5	0.538462	1.19231	0.153846	0.1	0.9	NCM_LAC	crfecfp	26	1	0.928036	0.1	mapiec_READYBIO_IRFMN_crfecfp	Predicted RB activity	Predicted RB activity; No. alerts for non RB; No. alerts for possible non RB; No. alerts for RB; No. alerts for possible RB	Ready Biodegradability model (IRFMN)		582	146	0	1	0.278509	0.360041	1.09155	0.0432099	0.574468
READYBIO_IRFMN	VEGA_NEW	READYBIO_IRFMN	Training			0.395604			2.53292	1	0.495885	0.602881	1.22016	0.207469	0.1	0.9	NCM_LAC	crfecfp	486	1	0.928036	0.1	mapiec_READYBIO_IRFMN_crfecfp	Predicted RB activity	Predicted RB activity; No. alerts for non RB; No. alerts for possible non RB; No. alerts for RB; No. alerts for possible RB	Ready Biodegradability model (IRFMN)		582	146	0	1	0.278509	0.360041	1.09155	0.0432099	0.574468
SKIN_CAESAR		SKIN_CAESAR	Calibration						1.15152	0.939394	0.909091	1	0.0909091	0.866667	0.1	0.9	NCM_LAC	crfecfp	33	1	0.916583	0.1	mapiec_SKIN_CAESAR_crfecfp	Predicted skin sensitization activity	Predicted skin sensitization activity; O(Active); O(Inactive)	Skin Sensitization model (CAESAR)		167	42	0	1	-0.1	0.0773823	0.301511	0.00598802	0.0909091
SKIN_CAESAR	VEGA_NEW	SKIN_CAESAR	Test			0.923445			1.44444	1	1	1	0	0.555556	0.1	0.9	NCM_LAC	crfecfp	9	1	0.916583	0.1	mapiec_SKIN_CAESAR_crfecfp	Predicted skin sensitization activity	Predicted skin sensitization activity; O(Active); O(Inactive)	Skin Sensitization model (CAESAR)		167	42	0	1	-0.1	0.0773823	0.301511	0.00598802	0.0909091
SKIN_CAESAR	VEGA_NEW	SKIN_CAESAR	Training			0.923445			1.14371	1	0.922156	1	0.0778443	0.928571	0.1	0.9	NCM_LAC	crfecfp	167	1	0.916583	0.1	mapiec_SKIN_CAESAR_crfecfp	Predicted skin sensitization activity	Predicted skin sensitization activity; O(Active); O(Inactive)	Skin Sensitization model (CAESAR)		167	42	0	1	-0.1	0.0773823	0.301511	0.00598802	0.0909091
SKIN_NCSTOX		SKIN_NCSTOX	Calibration						1.31481	0.925926	0.833333	1	0.166667	0.733333	0.1	0.9	NCM_LAC	crfecfp	54	1	1	0.1	mapiec_SKIN_NCSTOX_crfecfp	Predicted skin sensitization activity	Predicted skin sensitization activity; Predicted consensus reliability; Prediction from VEGA Caesar model; Prediction with ToxTree classes; Prediction with fragment-based model	Skin Sensitization model (NCSTOX)		264	68	0	1	-0.2	0	0.408248	0	0.166667
SKIN_NCSTOX	VEGA_NEW	SKIN_NCSTOX	Test			0.873494			1.5	1	0.928571	1	0.0714286	0.538462	0.1	0.9	NCM_LAC	crfecfp	14	1	1	0.1	mapiec_SKIN_NCSTOX_crfecfp	Predicted skin sensitization activity	Predicted skin sensitization activity; Predicted consensus reliability; Prediction from VEGA Caesar model; Prediction with ToxTree classes; Prediction with fragment-based model	Skin Sensitization model (NCSTOX)		264	68	0	1	-0.2	0	0.408248	0	0.166667
SKIN_NCSTOX	VEGA_NEW	SKIN_NCSTOX	Training			0.873494			1.14394	1	0.878788	1	0.121212	0.974138	0.1	0.9	NCM_LAC	crfecfp	264	1	1	0.1	mapiec_SKIN_NCSTOX_crfecfp	Predicted skin sensitization activity	Predicted skin sensitization activity; Predicted consensus reliability; Prediction from VEGA Caesar model; Prediction with ToxTree classes; Prediction with fragment-based model	Skin Sensitization model (NCSTOX)		264	68	0	1	-0.2	0	0.408248	0	0.166667
SKIN_IRFMN		SKIN_IRFMN	Calibration						1.66667	0.925926	0.703704	1	0.296296	0.368421	0.1	0.9	NCM_LAC	crfecfp	54	1	0.976393	0.1	mapiec_SKIN_IRFMN_crfecfp	Predicted skin sensitization activity	Predicted skin sensitization activity	Skin Sensitization model (IRFMN-JRC)		264	68	0	1	-0.421053	0.0615457	0.544331	0.00378788	0.296296
SKIN_IRFMN	VEGA_NEW	SKIN_IRFMN	Test			0.78012			1.71429	0.928571	0.714286	1	0.285714	0.3	0.1	0.9	NCM_LAC	crfecfp	14	1	0.976393	0.1	mapiec_SKIN_IRFMN_crfecfp	Predicted skin sensitization activity	Predicted skin sensitization activity	Skin Sensitization model (IRFMN-JRC)		264	68	0	1	-0.421053	0.0615457	0.544331	0.00378788	0.296296
SKIN_IRFMN	VEGA_NEW	SKIN_IRFMN	Training			0.78012			1.30303	1	0.799242	1	0.200758	0.872038	0.1	0.9	NCM_LAC	crfecfp	264	1	0.976393	0.1	mapiec_SKIN_IRFMN_crfecfp	Predicted skin sensitization activity	Predicted skin sensitization activity	Skin Sensitization model (IRFMN-JRC)		264	68	0	1	-0.421053	0.0615457	0.544331	0.00378788	0.296296
SKIN_IRRITATION		SKIN_IRRITATION	Calibration						0.972222	0.944444	0.972222	1	0.0277778	0.971429	0.1	0.9	NCM_LAC	crfecfp	36	1	1	0.1	mapiec_SKIN_IRRITATION_crfecfp	Predicted Skin Irritation class	Predicted Skin Irritation class	Skin Irritation (CONCERT/Kode)		257	46	0	1	-0.0285714	0	0.166667	0	0.0277778
SKIN_IRRITATION	VEGA_NEW	SKIN_IRRITATION	Test			0.957096			1	0.9	0.9	1	0.1	1	0.1	0.9	NCM_LAC	crfecfp	10	1	1	0.1	mapiec_SKIN_IRRITATION_crfecfp	Predicted Skin Irritation class	Predicted Skin Irritation class	Skin Irritation (CONCERT/Kode)		257	46	0	1	-0.0285714	0	0.166667	0	0.0277778
SKIN_IRRITATION	VEGA_NEW	SKIN_IRRITATION	Training			0.957096			0.941634	0.941634	0.957198	1	0.0428016	0.98374	0.1	0.9	NCM_LAC	crfecfp	257	1	1	0.1	mapiec_SKIN_IRRITATION_crfecfp	Predicted Skin Irritation class	Predicted Skin Irritation class	Skin Irritation (CONCERT/Kode)		257	46	0	1	-0.0285714	0	0.166667	0	0.0277778
SKIN_IRRITATION_CORAL		SKIN_IRRITATION_CORAL	Calibration						1.44444	0.944444	0.777778	1	0.222222	0.642857	0.1	0.9	NCM_LAC	crfecfp	36	1	0.951076	0.1	mapiec_SKIN_IRRITATION_CORAL_crfecfp	Skin irritation activity	Skin irritation activity	Skin Irritation (CONCERT/Coral)		257	46	0	1	-0.446429	0.0882162	0.5	0.0077821	0.25
SKIN_IRRITATION_CORAL	VEGA_NEW	SKIN_IRRITATION_CORAL	Test			0.79868			1.2	0.8	0.8	1	0.2	0.75	0.1	0.9	NCM_LAC	crfecfp	10	1	0.951076	0.1	mapiec_SKIN_IRRITATION_CORAL_crfecfp	Skin irritation activity	Skin irritation activity	Skin Irritation (CONCERT/Coral)		257	46	0	1	-0.446429	0.0882162	0.5	0.0077821	0.25
SKIN_IRRITATION_CORAL	VEGA_NEW	SKIN_IRRITATION_CORAL	Training			0.79868			1.25292	1	0.801556	1	0.198444	0.92233	0.1	0.9	NCM_LAC	crfecfp	257	1	0.951076	0.1	mapiec_SKIN_IRRITATION_CORAL_crfecfp	Skin irritation activity	Skin irritation activity	Skin Irritation (CONCERT/Coral)		257	46	0	1	-0.446429	0.0882162	0.5	0.0077821	0.25
SKIN_IRRITATION_SARPY		SKIN_IRRITATION_SARPY	Calibration						1.11111	0.933333	0.888889	1	0.111111	0.9	0.1	0.9	NCM_LAC	crfecfp	45	1	0.957643	0.1	mapiec_SKIN_IRRITATION_SARPY_crfecfp	Predicted Skin irritation activity	Predicted Skin irritation activity; No. alerts for irritation activity; No. alerts for non-irritation activity	Skin Irritation model (CONCERT/SarPy)		303	0	0	1	0.1	0.0800641	0.298142	0.00641026	0.0888889
SKIN_IRRITATION_SARPY	VEGA_NEW	SKIN_IRRITATION_SARPY	Test						1.05	0.875	0.825	1	0.175	1	0.1	0.9	NCM_LAC	crfecfp	40	1	0.957643	0.1	mapiec_SKIN_IRRITATION_SARPY_crfecfp	Predicted Skin irritation activity	Predicted Skin irritation activity; No. alerts for irritation activity; No. alerts for non-irritation activity	Skin Irritation model (CONCERT/SarPy)		303	0	0	1	0.1	0.0800641	0.298142	0.00641026	0.0888889
SKIN_IRRITATION_SARPY	VEGA_NEW	SKIN_IRRITATION_SARPY	Training			0.660066			1.03205	1	0.814103	1	0.185897	0.992126	0.1	0.9	NCM_LAC	crfecfp	156	1	0.957643	0.1	mapiec_SKIN_IRRITATION_SARPY_crfecfp	Predicted Skin irritation activity	Predicted Skin irritation activity; No. alerts for irritation activity; No. alerts for non-irritation activity	Skin Irritation model (CONCERT/SarPy)		303	0	0	1	0.1	0.0800641	0.298142	0.00641026	0.0888889
SKIN_SENSITIZATION_CONCERT		SKIN_SENSITIZATION_CONCERT	Calibration						1.62	0.91	0.69	1	0.31	0.42029	0.1	0.9	NCM_LAC	crfecfp	100	1	0.902262	0.1	mapiec_SKIN_SENSITIZATION_CONCERT_crfecfp	Predicted skin sensitization	Predicted skin sensitization	Skin Sensitization (CONCERT/Kode)		497	126	0	1	-0.449275	0.0897123	0.556776	0.00804829	0.31
SKIN_SENSITIZATION_CONCERT	VEGA_NEW	SKIN_SENSITIZATION_CONCERT	Test			0.868379			1.65385	0.961538	0.769231	1	0.230769	0.4	0.1	0.9	NCM_LAC	crfecfp	26	1	0.902262	0.1	mapiec_SKIN_SENSITIZATION_CONCERT_crfecfp	Predicted skin sensitization	Predicted skin sensitization	Skin Sensitization (CONCERT/Kode)		497	126	0	1	-0.449275	0.0897123	0.556776	0.00804829	0.31
SKIN_SENSITIZATION_CONCERT	VEGA_NEW	SKIN_SENSITIZATION_CONCERT	Training			0.868379			1.25755	1	0.909457	1	0.0905433	0.816372	0.1	0.9	NCM_LAC	crfecfp	497	1	0.902262	0.1	mapiec_SKIN_SENSITIZATION_CONCERT_crfecfp	Predicted skin sensitization	Predicted skin sensitization	Skin Sensitization (CONCERT/Kode)		497	126	0	1	-0.449275	0.0897123	0.556776	0.00804829	0.31
SKIN_SENSITIZATION_SARPY		SKIN_SENSITIZATION_SARPY	Calibration						1.41667	0.916667	0.857143	1	0.142857	0.583333	0.1	0.9	NCM_LAC	crfecfp	84	1	0.942099	0.1	mapiec_SKIN_SENSITIZATION_SARPY_crfecfp	Predicted Skin sensitization activity	Predicted Skin sensitization activity; No. alerts sensitization activity; No. alerts for non-sensitization activity	Skin Sensitization (CONCERT/SarPy)		497	126	0	1	-0.263889	0.0860663	0.393398	0.00740741	0.154762
SKIN_SENSITIZATION_SARPY	VEGA_NEW	SKIN_SENSITIZATION_SARPY	Test			0.698234			1.45455	0.954545	0.863636	1	0.136364	0.578947	0.1	0.9	NCM_LAC	crfecfp	22	1	0.942099	0.1	mapiec_SKIN_SENSITIZATION_SARPY_crfecfp	Predicted Skin sensitization activity	Predicted Skin sensitization activity; No. alerts sensitization activity; No. alerts for non-sensitization activity	Skin Sensitization (CONCERT/SarPy)		497	126	0	1	-0.263889	0.0860663	0.393398	0.00740741	0.154762
SKIN_SENSITIZATION_SARPY	VEGA_NEW	SKIN_SENSITIZATION_SARPY	Training			0.698234			1.19012	1	0.849383	1	0.150617	0.950581	0.1	0.9	NCM_LAC	crfecfp	405	1	0.942099	0.1	mapiec_SKIN_SENSITIZATION_SARPY_crfecfp	Predicted Skin sensitization activity	Predicted Skin sensitization activity; No. alerts sensitization activity; No. alerts for non-sensitization activity	Skin Sensitization (CONCERT/SarPy)		497	126	0	1	-0.263889	0.0860663	0.393398	0.00740741	0.154762
SLUDGE_COMBASECLASS		SLUDGE_COMBASECLASS	Calibration						1.77778	0.962963	0.814815	1	0.185185	0.227273	0.1	0.9	NCM_LAC	crfecfp	27	1	1	0.1	mapiec_SLUDGE_COMBASECLASS_crfecfp	Predicted toxicity activity	Predicted toxicity activity; Biocide filter	Sludge Classification Toxicity model (ProtoQSAR-Combase)		60	34	0	1	-0.227273	0	0.430331	0	0.185185
SLUDGE_COMBASECLASS	VEGA_NEW	SLUDGE_COMBASECLASS	Test			0.861702			1.57143	1	0.714286	1	0.285714	0.6	0.1	0.9	NCM_LAC	crfecfp	7	1	1	0.1	mapiec_SLUDGE_COMBASECLASS_crfecfp	Predicted toxicity activity	Predicted toxicity activity; Biocide filter	Sludge Classification Toxicity model (ProtoQSAR-Combase)		60	34	0	1	-0.227273	0	0.430331	0	0.185185
SLUDGE_COMBASECLASS	VEGA_NEW	SLUDGE_COMBASECLASS	Training			0.861702			1.36667	1	0.9	1	0.1	0.703704	0.1	0.9	NCM_LAC	crfecfp	60	1	1	0.1	mapiec_SLUDGE_COMBASECLASS_crfecfp	Predicted toxicity activity	Predicted toxicity activity; Biocide filter	Sludge Classification Toxicity model (ProtoQSAR-Combase)		60	34	0	1	-0.227273	0	0.430331	0	0.185185
STERO_OBERON		STERO_OBERON	Calibration						2	1	0.675958	1	0.324042	0	0.1	0.9	NCM_LAC	crfecfp	574	1	0.774018	0.1	mapiec_STERO_OBERON_crfecfp	Predicted steroidogenesis activity	Predicted steroidogenesis activity	Steroidogenesis (OBERON)		1082	718	0	1	-0.487335	0.0608018	0.570775	0.00369686	0.325784
STERO_OBERON	VEGA_NEW	STERO_OBERON	Test			0.862222			2	1	0.694444	1	0.305556	0	0.1	0.9	NCM_LAC	crfecfp	144	1	0.774018	0.1	mapiec_STERO_OBERON_crfecfp	Predicted steroidogenesis activity	Predicted steroidogenesis activity	Steroidogenesis (OBERON)		1082	718	0	1	-0.487335	0.0608018	0.570775	0.00369686	0.325784
STERO_OBERON	VEGA_NEW	STERO_OBERON	Training			0.862222			2	1	0.983364	1	0.0166359	0	0.1	0.9	NCM_LAC	crfecfp	1082	1	0.774018	0.1	mapiec_STERO_OBERON_crfecfp	Predicted steroidogenesis activity	Predicted steroidogenesis activity	Steroidogenesis (OBERON)		1082	718	0	1	-0.487335	0.0608018	0.570775	0.00369686	0.325784
TRALPHA_NRMEA		TRALPHA_NRMEA	Calibration						0.961574	0.961574	0.999085	1	0.000914913	0.962454	0.1	0.9	NCM_LAC	crfecfp	1093	1	1	0.1	mapiec_TRALPHA_NRMEA_crfecfp	Predicted TR alpha class	Predicted TR alpha class	Thyroid Receptor Alpha effect (NRMEA)		5462	0	0	2	-0.000915751	0	0.0302475	0	0.000914913
TRALPHA_NRMEA	VEGA_NEW	TRALPHA_NRMEA	Test						0.964531	0.963387	0.996568	0.998856	0.00457666	0.966705	0.1	0.9	NCM_LAC	crfecfp	874	1	1	0.1	mapiec_TRALPHA_NRMEA_crfecfp	Predicted TR alpha class	Predicted TR alpha class	Thyroid Receptor Alpha effect (NRMEA)		5462	0	0	2	-0.000915751	0	0.0302475	0	0.000914913
TRALPHA_NRMEA	VEGA_NEW	TRALPHA_NRMEA	Training			0.997071			0.985694	0.985694	0.996567	0.999428	0.00400572	0.988803	0.1	0.9	NCM_LAC	crfecfp	3495	1	1	0.1	mapiec_TRALPHA_NRMEA_crfecfp	Predicted TR alpha class	Predicted TR alpha class	Thyroid Receptor Alpha effect (NRMEA)		5462	0	0	2	-0.000915751	0	0.0302475	0	0.000914913
TRBETA_NRMEA		TRBETA_NRMEA	Calibration						0.906193	0.90255	0.990893	0.998179	0.010929	0.910846	0.1	0.9	NCM_LAC	crfecfp	1098	1	0.977659	0.1	mapiec_TRBETA_NRMEA_crfecfp	Predicted TR beta class	Predicted TR beta class	Thyroid Receptor Beta effect (NRMEA)		5487	0	0	2	-0.071281	0.0168766	0.124429	0.000284819	0.0118397
TRBETA_NRMEA	VEGA_NEW	TRBETA_NRMEA	Test						0.898633	0.898633	0.996583	0.998861	0.00455581	0.901714	0.1	0.9	NCM_LAC	crfecfp	878	1	0.977659	0.1	mapiec_TRBETA_NRMEA_crfecfp	Predicted TR beta class	Predicted TR beta class	Thyroid Receptor Beta effect (NRMEA)		5487	0	0	2	-0.071281	0.0168766	0.124429	0.000284819	0.0118397
TRBETA_NRMEA	VEGA_NEW	TRBETA_NRMEA	Training			0.993804			0.965252	0.965252	0.994019	0.997721	0.00825976	0.97106	0.1	0.9	NCM_LAC	crfecfp	3511	1	0.977659	0.1	mapiec_TRBETA_NRMEA_crfecfp	Predicted TR beta class	Predicted TR beta class	Thyroid Receptor Beta effect (NRMEA)		5487	0	0	2	-0.071281	0.0168766	0.124429	0.000284819	0.0118397
TPO_OBERON		TPO_OBERON	Calibration						0.951049	0.909091	0.944056	1	0.0559441	0.962963	0.1	0.9	NCM_LAC	crfecfp	143	1	1	0.1	mapiec_TPO_OBERON_crfecfp	Predicted TPO	Predicted TPO	Thyroperoxidase Inhibitory Activity (OBERON)		722	179	0	1	-0.0592593	0	0.236525	0	0.0559441
TPO_OBERON	VEGA_NEW	TPO_OBERON	Test			0.923418			0.972222	0.916667	0.944444	1	0.0555556	0.970588	0.1	0.9	NCM_LAC	crfecfp	36	1	1	0.1	mapiec_TPO_OBERON_crfecfp	Predicted TPO	Predicted TPO	Thyroperoxidase Inhibitory Activity (OBERON)		722	179	0	1	-0.0592593	0	0.236525	0	0.0559441
TPO_OBERON	VEGA_NEW	TPO_OBERON	Training			0.923418			0.937673	0.937673	0.918283	1	0.0817175	1	0.1	0.9	NCM_LAC	crfecfp	722	1	1	0.1	mapiec_TPO_OBERON_crfecfp	Predicted TPO	Predicted TPO	Thyroperoxidase Inhibitory Activity (OBERON)		722	179	0	1	-0.0592593	0	0.236525	0	0.0559441
ALGAE_COMBASECLASS		ALGAE_COMBASECLASS	Calibration						1.39535	0.918605	0.813953	1	0.186047	0.642857	0.1	0.9	NCM_LAC	cgbecfp	86	1	0.848139	0.1	mapiec_ALGAE_COMBASECLASS_cgbecfp	Predicted toxicity activity	Predicted toxicity activity; Biocide filter	Algae Classification Toxicity model (ProtoQSAR-Combase)		253	108	0	1	-0.458929	0.153998	0.470032	0.0237154	0.22093
ALGAE_COMBASECLASS	VEGA_NEW	ALGAE_COMBASECLASS	Test			0.806094			1.36364	0.909091	0.772727	1	0.227273	0.705882	0.1	0.9	NCM_LAC	cgbecfp	22	1	0.848139	0.1	mapiec_ALGAE_COMBASECLASS_cgbecfp	Predicted toxicity activity	Predicted toxicity activity; Biocide filter	Algae Classification Toxicity model (ProtoQSAR-Combase)		253	108	0	1	-0.458929	0.153998	0.470032	0.0237154	0.22093
ALGAE_COMBASECLASS	VEGA_NEW	ALGAE_COMBASECLASS	Training			0.806094			1.35178	1	0.806324	1	0.193676	0.803922	0.1	0.9	NCM_LAC	cgbecfp	253	1	0.848139	0.1	mapiec_ALGAE_COMBASECLASS_cgbecfp	Predicted toxicity activity	Predicted toxicity activity; Biocide filter	Algae Classification Toxicity model (ProtoQSAR-Combase)		253	108	0	1	-0.458929	0.153998	0.470032	0.0237154	0.22093
AROM_IRMFN		AROM_IRMFN	Calibration						0.965451	0.902111	0.928983	0.96929	0.101727	0.97314	0.1	0.9	NCM_LAC	cgbecfp	521	1	0.814189	0.1	mapiec_AROM_IRMFN_cgbecfp	Aromatase activity	Aromatase activity; Probability(Active Agonist); Probability(Active Antagonist); Probability(Inactive)	Aromatase activity model (IRFMN)		2602	652	0	2	-0.117972	0.145416	0.41331	0.017301	0.105566
AROM_IRMFN	VEGA_NEW	AROM_IRMFN	Test			0.939459			0.931298	0.885496	0.931298	0.977099	0.0916031	0.95082	0.1	0.9	NCM_LAC	cgbecfp	131	1	0.814189	0.1	mapiec_AROM_IRMFN_cgbecfp	Aromatase activity	Aromatase activity; Probability(Active Agonist); Probability(Active Antagonist); Probability(Inactive)	Aromatase activity model (IRFMN)		2602	652	0	2	-0.117972	0.145416	0.41331	0.017301	0.105566
AROM_IRMFN	VEGA_NEW	AROM_IRMFN	Training			0.939459			0.936563	0.936563	0.94233	0.979239	0.0784314	0.993064	0.1	0.9	NCM_LAC	cgbecfp	2601	1	0.814189	0.1	mapiec_AROM_IRMFN_cgbecfp	Aromatase activity	Aromatase activity; Probability(Active Agonist); Probability(Active Antagonist); Probability(Inactive)	Aromatase activity model (IRFMN)		2602	652	0	2	-0.117972	0.145416	0.41331	0.017301	0.105566
AROM_TOX21		AROM_TOX21	Calibration						2.08	0.92	0.86	1	0.14	0.0697674	0.1	0.9	NCM_LAC	cgbecfp	50	1	1	0.1	mapiec_AROM_TOX21_cgbecfp	Predicted activity	Predicted activity; Alerts for activity; Alerts for inactivity; Alerts for agonist activity; Alerts for antagonist activity	Aromatase activity model (TOX21)		326	0	0	2	-3.31894	0	0.72111	0	0.28
AROM_TOX21	VEGA_NEW	AROM_TOX21	Test						2.05405	0.891892	0.864865	0.918919	0.216216	0.03125	0.1	0.9	NCM_LAC	cgbecfp	37	1	1	0.1	mapiec_AROM_TOX21_cgbecfp	Predicted activity	Predicted activity; Alerts for activity; Alerts for inactivity; Alerts for agonist activity; Alerts for antagonist activity	Aromatase activity model (TOX21)		326	0	0	2	-3.31894	0	0.72111	0	0.28
AROM_TOX21	VEGA_NEW	AROM_TOX21	Training			0.631902			1.97647	1	0.770588	0.970588	0.264706	0.198473	0.1	0.9	NCM_LAC	cgbecfp	170	1	1	0.1	mapiec_AROM_TOX21_cgbecfp	Predicted activity	Predicted activity; Alerts for activity; Alerts for inactivity; Alerts for agonist activity; Alerts for antagonist activity	Aromatase activity model (TOX21)		326	0	0	2	-3.31894	0	0.72111	0	0.28
CARC_ANTARES		CARC_ANTARES	Calibration						2.21094	0.914062	0.421875	0.890625	0.6875	0.0185185	0.1	0.9	NCM_LAC	cgbecfp	128	1	0.722075	0.1	mapiec_CARC_ANTARES_cgbecfp	Predicted Carcinogenic activity	Predicted Carcinogenic activity; No. alerts for carcinogenicity	Carcinogenicity model (IRFMN-Antares)		645	161	0	1	-0.0990991	0.33642	0.690335	0.110078	0.414062
CARC_ANTARES	VEGA_NEW	CARC_ANTARES	Test			0.426799			2.15152	0.909091	0.515152	0.878788	0.606061	0.117647	0.1	0.9	NCM_LAC	cgbecfp	33	1	0.722075	0.1	mapiec_CARC_ANTARES_cgbecfp	Predicted Carcinogenic activity	Predicted Carcinogenic activity; No. alerts for carcinogenicity	Carcinogenicity model (IRFMN-Antares)		645	161	0	1	-0.0990991	0.33642	0.690335	0.110078	0.414062
CARC_ANTARES	VEGA_NEW	CARC_ANTARES	Training			0.426799			2.17054	1	0.423256	0.906977	0.669767	0.032967	0.1	0.9	NCM_LAC	cgbecfp	645	1	0.722075	0.1	mapiec_CARC_ANTARES_cgbecfp	Predicted Carcinogenic activity	Predicted Carcinogenic activity; No. alerts for carcinogenicity	Carcinogenicity model (IRFMN-Antares)		645	161	0	1	-0.0990991	0.33642	0.690335	0.110078	0.414062
CARC_ISS		CARC_ISS	Calibration						1.5125	0.90625	0.75625	1	0.24375	0.512397	0.1	0.9	NCM_LAC	cgbecfp	160	1	0.512208	0.1	mapiec_CARC_ISS_cgbecfp	Predicted Carcinogen activity	Predicted Carcinogen activity	Carcinogenicity model (ISS)		797	0	0	1	-0.491841	0.300621	0.524404	0.0903733	0.275
CARC_ISS	VEGA_NEW	CARC_ISS	Test						1.47656	0.851562	0.75	1	0.25	0.541667	0.1	0.9	NCM_LAC	cgbecfp	128	1	0.512208	0.1	mapiec_CARC_ISS_cgbecfp	Predicted Carcinogen activity	Predicted Carcinogen activity	Carcinogenicity model (ISS)		797	0	0	1	-0.491841	0.300621	0.524404	0.0903733	0.275
CARC_ISS	VEGA_NEW	CARC_ISS	Training			0.754078			1.33399	0.980354	0.75442	1	0.24558	0.835938	0.1	0.9	NCM_LAC	cgbecfp	509	1	0.512208	0.1	mapiec_CARC_ISS_cgbecfp	Predicted Carcinogen activity	Predicted Carcinogen activity	Carcinogenicity model (ISS)		797	0	0	1	-0.491841	0.300621	0.524404	0.0903733	0.275
CARC_CAESAR		CARC_CAESAR	Calibration						1.74219	0.921875	0.640625	1	0.359375	0.292683	0.1	0.9	NCM_LAC	cgbecfp	128	1	0.50955	0.1	mapiec_CARC_CAESAR_cgbecfp	Predicted Carcinogen activity	Predicted Carcinogen activity; P(Carcinogen); P(NON-Carcinogen)	Carcinogenicity model (CAESAR)		645	161	0	1	-0.493107	0.229594	0.586302	0.0527132	0.34375
CARC_CAESAR	VEGA_NEW	CARC_CAESAR	Test			0.834988			1.69697	0.878788	0.757576	1	0.242424	0.24	0.1	0.9	NCM_LAC	cgbecfp	33	1	0.50955	0.1	mapiec_CARC_CAESAR_cgbecfp	Predicted Carcinogen activity	Predicted Carcinogen activity; P(Carcinogen); P(NON-Carcinogen)	Carcinogenicity model (CAESAR)		645	161	0	1	-0.493107	0.229594	0.586302	0.0527132	0.34375
CARC_CAESAR	VEGA_NEW	CARC_CAESAR	Training			0.834988			1.69457	1	0.877519	1	0.122481	0.348057	0.1	0.9	NCM_LAC	cgbecfp	645	1	0.50955	0.1	mapiec_CARC_CAESAR_cgbecfp	Predicted Carcinogen activity	Predicted Carcinogen activity; P(Carcinogen); P(NON-Carcinogen)	Carcinogenicity model (CAESAR)		645	161	0	1	-0.493107	0.229594	0.586302	0.0527132	0.34375
CARC_ISSCAN-CGX		CARC_ISSCAN-CGX	Calibration						1.94416	0.908629	0.619289	0.862944	0.517766	0.377049	0.1	0.9	NCM_LAC	cgbecfp	197	1	0.751165	0.1	mapiec_CARC_ISSCAN-CGX_cgbecfp	Predicted Carcinogenic activity	Predicted Carcinogenic activity; No. alerts for carcinogenicity	Carcinogenicity model (IRFMN-ISSCAN-CGX)		985	0	0	1	-0.172619	0.382141	0.783718	0.101587	0.441624
CARC_ISSCAN-CGX	VEGA_NEW	CARC_ISSCAN-CGX	Test						1.98734	0.892405	0.582278	0.829114	0.588608	0.336957	0.1	0.9	NCM_LAC	cgbecfp	158	1	0.751165	0.1	mapiec_CARC_ISSCAN-CGX_cgbecfp	Predicted Carcinogenic activity	Predicted Carcinogenic activity; No. alerts for carcinogenicity	Carcinogenicity model (IRFMN-ISSCAN-CGX)		985	0	0	1	-0.172619	0.382141	0.783718	0.101587	0.441624
CARC_ISSCAN-CGX	VEGA_NEW	CARC_ISSCAN-CGX	Training			0.577665			1.7746	0.998413	0.563492	0.825397	0.611111	0.622535	0.1	0.9	NCM_LAC	cgbecfp	630	1	0.751165	0.1	mapiec_CARC_ISSCAN-CGX_cgbecfp	Predicted Carcinogenic activity	Predicted Carcinogenic activity; No. alerts for carcinogenicity	Carcinogenicity model (IRFMN-ISSCAN-CGX)		985	0	0	1	-0.172619	0.382141	0.783718	0.101587	0.441624
CARC_SFI_CLASS		CARC_SFI_CLASS	Calibration						1.53333	0.916667	0.758333	1	0.241667	0.505495	0.1	0.9	NCM_LAC	cgbecfp	120	1	0.535379	0.1	mapiec_CARC_SFI_CLASS_cgbecfp	Predicted Inhalation Carcinogenic class	Predicted Inhalation Carcinogenic class	Carcinogenicity inhalation classification model (IRFMN)		598	151	0	1	-0.500568	0.265017	0.524404	0.0702341	0.275
CARC_SFI_CLASS	VEGA_NEW	CARC_SFI_CLASS	Test			0.803738			1.35484	0.903226	0.774194	1	0.225806	0.708333	0.1	0.9	NCM_LAC	cgbecfp	31	1	0.535379	0.1	mapiec_CARC_SFI_CLASS_cgbecfp	Predicted Inhalation Carcinogenic class	Predicted Inhalation Carcinogenic class	Carcinogenicity inhalation classification model (IRFMN)		598	151	0	1	-0.500568	0.265017	0.524404	0.0702341	0.275
CARC_SFI_CLASS	VEGA_NEW	CARC_SFI_CLASS	Training			0.803738			1.43645	0.998328	0.814381	1	0.185619	0.689938	0.1	0.9	NCM_LAC	cgbecfp	598	1	0.535379	0.1	mapiec_CARC_SFI_CLASS_cgbecfp	Predicted Inhalation Carcinogenic class	Predicted Inhalation Carcinogenic class	Carcinogenicity inhalation classification model (IRFMN)		598	151	0	1	-0.500568	0.265017	0.524404	0.0702341	0.275
CARC_SFO_CLASS		CARC_SFO_CLASS	Calibration						1.39496	0.915966	0.764706	1	0.235294	0.681319	0.1	0.9	NCM_LAC	cgbecfp	119	1	0.428252	0.1	mapiec_CARC_SFO_CLASS_cgbecfp	Predicted Oral Carcinogenic class	Predicted Oral Carcinogenic class	Carcinogenicity oral classification model (IRFMN)		593	149	0	1	-0.260989	0.298958	0.476331	0.0893761	0.226891
CARC_SFO_CLASS	VEGA_NEW	CARC_SFO_CLASS	Test			0.796496			1.46667	0.8	0.733333	1	0.266667	0.454545	0.1	0.9	NCM_LAC	cgbecfp	30	1	0.428252	0.1	mapiec_CARC_SFO_CLASS_cgbecfp	Predicted Oral Carcinogenic class	Predicted Oral Carcinogenic class	Carcinogenicity oral classification model (IRFMN)		593	149	0	1	-0.260989	0.298958	0.476331	0.0893761	0.226891
CARC_SFO_CLASS	VEGA_NEW	CARC_SFO_CLASS	Training			0.796496			1.29511	0.988196	0.806071	1	0.193929	0.851464	0.1	0.9	NCM_LAC	cgbecfp	593	1	0.428252	0.1	mapiec_CARC_SFO_CLASS_cgbecfp	Predicted Oral Carcinogenic class	Predicted Oral Carcinogenic class	Carcinogenicity oral classification model (IRFMN)		593	149	0	1	-0.260989	0.298958	0.476331	0.0893761	0.226891
CHROM_CORAL		CHROM_CORAL	Calibration						1.21429	0.964286	1	1	0	0.785714	0.1	0.9	NCM_LAC	cgbecfp	28	1	0.502941	0.1	mapiec_CHROM_CORAL_cgbecfp	Chromosomal aberration activity	Chromosomal aberration activity	Chromosomal aberration model (CORAL)		442	35	-1	1	0	0.297044	0.422577	0.0882353	0.178571
CHROM_CORAL	VEGA_NEW	CHROM_CORAL	Test			0.781971			1.14286	0.857143	0.714286	1	0.285714	1	0.1	0.9	NCM_LAC	cgbecfp	7	1	0.502941	0.1	mapiec_CHROM_CORAL_cgbecfp	Chromosomal aberration activity	Chromosomal aberration activity	Chromosomal aberration model (CORAL)		442	35	-1	1	0	0.297044	0.422577	0.0882353	0.178571
CHROM_CORAL	VEGA_NEW	CHROM_CORAL	Training			0.781971			1.17873	0.966063	0.769231	1	0.230769	0.979412	0.1	0.9	NCM_LAC	cgbecfp	442	1	0.502941	0.1	mapiec_CHROM_CORAL_cgbecfp	Chromosomal aberration activity	Chromosomal aberration activity	Chromosomal aberration model (CORAL)		442	35	-1	1	0	0.297044	0.422577	0.0882353	0.178571
DEVTOX_PG		DEVTOX_PG	Calibration						4.78832	0.912409	0	0.270073	4.38686		0.1	0.9	NCM_LAC	cgbecfp	137	1	0.732372	0.1	mapiec_DEVTOX_PG_cgbecfp	Predicted Developmental and Reproductive activity	Predicted Developmental and Reproductive activity; Predicted category; Predicted category description; Predicted sub-category; Matching rule/virtual compound	Developmental/Reproductive Toxicity library (PG)		685	0	2	9	-0.407767	1.1287	2.74726	1.05479	2.16058
DEVTOX_PG	VEGA_NEW	DEVTOX_PG	Test						4.80909			0.245455			0.1	0.9	NCM_LAC	cgbecfp	110	1	0.732372	0.1	mapiec_DEVTOX_PG_cgbecfp	Predicted Developmental and Reproductive activity	Predicted Developmental and Reproductive activity; Predicted category; Predicted category description; Predicted sub-category; Matching rule/virtual compound	Developmental/Reproductive Toxicity library (PG)		685	0	2	9	-0.407767	1.1287	2.74726	1.05479	2.16058
DEVTOX_PG	VEGA_NEW	DEVTOX_PG	Training			0			3.94521	0.988584	0	0.226027	4.53425		0.1	0.9	NCM_LAC	cgbecfp	438	1	0.732372	0.1	mapiec_DEVTOX_PG_cgbecfp	Predicted Developmental and Reproductive activity	Predicted Developmental and Reproductive activity; Predicted category; Predicted category description; Predicted sub-category; Matching rule/virtual compound	Developmental/Reproductive Toxicity library (PG)		685	0	2	9	-0.407767	1.1287	2.74726	1.05479	2.16058
ESTROGEN_CERAPP		ESTROGEN_CERAPP	Calibration						1.71888	0.907631	0.64257	0.97992	0.39759	0.58125	0.1	0.9	NCM_LAC	cgbecfp	249	1	0.908796	0.1	mapiec_ESTROGEN_CERAPP_cgbecfp	Predicted ER-mediated effect	Predicted ER-mediated effect; No. alerts for activity; No. alerts for possible activity; No. alerts for non-activity; No. alerts for possible non-activity	Estrogen Receptor-mediated effect (IRFMN-CERAPP)		1529	0	0	2	-0.0821237	0.201909	0.624146	0.0407674	0.269076
ESTROGEN_CERAPP	VEGA_NEW	ESTROGEN_CERAPP	Test						1.77561	0.917073	0.6	0.97561	0.44878	0.569106	0.1	0.9	NCM_LAC	cgbecfp	205	1	0.908796	0.1	mapiec_ESTROGEN_CERAPP_cgbecfp	Predicted ER-mediated effect	Predicted ER-mediated effect; No. alerts for activity; No. alerts for possible activity; No. alerts for non-activity; No. alerts for possible non-activity	Estrogen Receptor-mediated effect (IRFMN-CERAPP)		1529	0	0	2	-0.0821237	0.201909	0.624146	0.0407674	0.269076
ESTROGEN_CERAPP	VEGA_NEW	ESTROGEN_CERAPP	Training			0.540222			1.58633	1	0.651079	0.965228	0.417266	0.762431	0.1	0.9	NCM_LAC	cgbecfp	834	1	0.908796	0.1	mapiec_ESTROGEN_CERAPP_cgbecfp	Predicted ER-mediated effect	Predicted ER-mediated effect; No. alerts for activity; No. alerts for possible activity; No. alerts for non-activity; No. alerts for possible non-activity	Estrogen Receptor-mediated effect (IRFMN-CERAPP)		1529	0	0	2	-0.0821237	0.201909	0.624146	0.0407674	0.269076
EYE IRRITATION		EYE IRRITATION	Calibration						1.42541	0.917127	0.79558	1	0.20442	0.590278	0.1	0.9	NCM_LAC	cgbecfp	181	1	0.420964	0.1	mapiec_EYE IRRITATION_cgbecfp	Predicted Eye Irritation class	Predicted Eye Irritation class	Eye Irritation (CONCERT/Kode)		910	227	0	1	-0.0531156	0.305625	0.413849	0.0934066	0.171271
EYE IRRITATION	VEGA_NEW	EYE IRRITATION	Test			0.793316			1.47826	0.891304	0.695652	1	0.304348	0.53125	0.1	0.9	NCM_LAC	cgbecfp	46	1	0.420964	0.1	mapiec_EYE IRRITATION_cgbecfp	Predicted Eye Irritation class	Predicted Eye Irritation class	Eye Irritation (CONCERT/Kode)		910	227	0	1	-0.0531156	0.305625	0.413849	0.0934066	0.171271
EYE IRRITATION	VEGA_NEW	EYE IRRITATION	Training			0.793316			1.33516	0.987912	0.797802	1	0.202198	0.778237	0.1	0.9	NCM_LAC	cgbecfp	910	1	0.420964	0.1	mapiec_EYE IRRITATION_cgbecfp	Predicted Eye Irritation class	Predicted Eye Irritation class	Eye Irritation (CONCERT/Kode)		910	227	0	1	-0.0531156	0.305625	0.413849	0.0934066	0.171271
EYE_IRRITATION_KNN		EYE_IRRITATION_KNN	Calibration						0.922652	0.922652	1	1	0	0.922652	0.1	0.9	NCM_LAC	cgbecfp	181	1	-0.00330761	0.1	mapiec_EYE_IRRITATION_KNN_cgbecfp	Predicted eye irritating	Predicted eye irritating; Molecules used for prediction	Eye Irritation (CONCERT/KNN)		910	227	0	1	1	0.0574169	0	0.0032967	0
EYE_IRRITATION_KNN	VEGA_NEW	EYE_IRRITATION_KNN	Test			0.996482			0.956522	0.934783	0.978261	1	0.0217391	0.955556	0.1	0.9	NCM_LAC	cgbecfp	46	1	-0.00330761	0.1	mapiec_EYE_IRRITATION_KNN_cgbecfp	Predicted eye irritating	Predicted eye irritating; Molecules used for prediction	Eye Irritation (CONCERT/KNN)		910	227	0	1	1	0.0574169	0	0.0032967	0
EYE_IRRITATION_KNN	VEGA_NEW	EYE_IRRITATION_KNN	Training			0.996482			0.949451	0.947253	0.996703	1	0.0032967	0.950386	0.1	0.9	NCM_LAC	cgbecfp	910	1	-0.00330761	0.1	mapiec_EYE_IRRITATION_KNN_cgbecfp	Predicted eye irritating	Predicted eye irritating; Molecules used for prediction	Eye Irritation (CONCERT/KNN)		910	227	0	1	1	0.0574169	0	0.0032967	0
EYE_IRRITATION_SARPY		EYE_IRRITATION_SARPY	Calibration						1.97087	1	0.796117	1	0.203883	0.0365854	0.1	0.9	NCM_LAC	cgbecfp	103	1	0.8288	0.1	mapiec_EYE_IRRITATION_SARPY_cgbecfp	Predicted Eye irritation activity	Predicted Eye irritation activity; No. alerts for irriratarion activity; No. alerts for non-irritation activity	Eye Irritation (CONCERT/SarPy)		910	227	0	1	-0.495354	0.124878	0.492665	0.0155945	0.242718
EYE_IRRITATION_SARPY	VEGA_NEW	EYE_IRRITATION_SARPY	Test			0.494283			1.96	1	0.76	1	0.24	0.0526316	0.1	0.9	NCM_LAC	cgbecfp	25	1	0.8288	0.1	mapiec_EYE_IRRITATION_SARPY_cgbecfp	Predicted Eye irritation activity	Predicted Eye irritation activity; No. alerts for irriratarion activity; No. alerts for non-irritation activity	Eye Irritation (CONCERT/SarPy)		910	227	0	1	-0.495354	0.124878	0.492665	0.0155945	0.242718
EYE_IRRITATION_SARPY	VEGA_NEW	EYE_IRRITATION_SARPY	Training			0.494283			1.95322	1	0.898635	1	0.101365	0.0520607	0.1	0.9	NCM_LAC	cgbecfp	513	1	0.8288	0.1	mapiec_EYE_IRRITATION_SARPY_cgbecfp	Predicted Eye irritation activity	Predicted Eye irritation activity; No. alerts for irriratarion activity; No. alerts for non-irritation activity	Eye Irritation (CONCERT/SarPy)		910	227	0	1	-0.495354	0.124878	0.492665	0.0155945	0.242718
FISH_IRFMN		FISH_IRFMN	Calibration						2.62281	0.912281	0.701754	0.947368	0.350877	0	0.1	0.9	NCM_LAC	cgbecfp	114	1	0.872893	0.1	mapiec_FISH_IRFMN_cgbecfp	Predicted toxicity class	Predicted toxicity class	Fish Acute (LC50) Toxicity classification (SarPy-IRFMN)		567	0	1	4	-0.712107	0.196657	0.7551	0.038674	0.429825
FISH_IRFMN	VEGA_NEW	FISH_IRFMN	Test						2.56044	0.879121	0.692308	0.923077	0.384615	0.047619	0.1	0.9	NCM_LAC	cgbecfp	91	1	0.872893	0.1	mapiec_FISH_IRFMN_cgbecfp	Predicted toxicity class	Predicted toxicity class	Fish Acute (LC50) Toxicity classification (SarPy-IRFMN)		567	0	1	4	-0.712107	0.196657	0.7551	0.038674	0.429825
FISH_IRFMN	VEGA_NEW	FISH_IRFMN	Training			0.693122			2.61602	1	0.690608	0.961326	0.348066	0.016	0.1	0.9	NCM_LAC	cgbecfp	362	1	0.872893	0.1	mapiec_FISH_IRFMN_cgbecfp	Predicted toxicity class	Predicted toxicity class	Fish Acute (LC50) Toxicity classification (SarPy-IRFMN)		567	0	1	4	-0.712107	0.196657	0.7551	0.038674	0.429825
GLUCO_RECEPTOR		GLUCO_RECEPTOR	Calibration						0.984509	0.901893	0.891566	0.946644	0.163511	0.992278	0.1	0.9	NCM_LAC	cgbecfp	581	1	0.932219	0.1	mapiec_GLUCO_RECEPTOR_cgbecfp	Predicted Receptor Activity	Predicted Receptor Activity	Glucocorticoid Receptor (OBERON)		2902	0	0	3	0.188816	0.125	0.450664	0.0123922	0.123924
GLUCO_RECEPTOR	VEGA_NEW	GLUCO_RECEPTOR	Test						0.965591	0.905376	0.91828	0.956989	0.124731	0.983607	0.1	0.9	NCM_LAC	cgbecfp	465	1	0.932219	0.1	mapiec_GLUCO_RECEPTOR_cgbecfp	Predicted Receptor Activity	Predicted Receptor Activity	Glucocorticoid Receptor (OBERON)		2902	0	0	3	0.188816	0.125	0.450664	0.0123922	0.123924
GLUCO_RECEPTOR	VEGA_NEW	GLUCO_RECEPTOR	Training			0.898346			0.966056	0.960129	0.895474	0.954741	0.152478	0.996992	0.1	0.9	NCM_LAC	cgbecfp	1856	1	0.932219	0.1	mapiec_GLUCO_RECEPTOR_cgbecfp	Predicted Receptor Activity	Predicted Receptor Activity	Glucocorticoid Receptor (OBERON)		2902	0	0	3	0.188816	0.125	0.450664	0.0123922	0.123924
HEPA_IRFMN		HEPA_IRFMN	Calibration						1.81301	0.910569	0.666667	1	0.333333	0.170732	0.1	0.9	NCM_LAC	cgbecfp	123	1	0.794332	0.1	mapiec_HEPA_IRFMN_cgbecfp	Predicted Hepatotoxicity	Predicted Hepatotoxicity; No. alerts for toxicity; No. alerts for non-toxicity	Hepatotoxicity model (IRFMN)		760	291	0	1	-0.646341	0.17443	0.604858	0.030426	0.365854
HEPA_IRFMN	VEGA_NEW	HEPA_IRFMN	Test			0.483349			1.79412	0.970588	0.647059	1	0.352941	0.272727	0.1	0.9	NCM_LAC	cgbecfp	34	1	0.794332	0.1	mapiec_HEPA_IRFMN_cgbecfp	Predicted Hepatotoxicity	Predicted Hepatotoxicity; No. alerts for toxicity; No. alerts for non-toxicity	Hepatotoxicity model (IRFMN)		760	291	0	1	-0.646341	0.17443	0.604858	0.030426	0.365854
HEPA_IRFMN	VEGA_NEW	HEPA_IRFMN	Training			0.483349			1.6714	1	0.819473	1	0.180527	0.40099	0.1	0.9	NCM_LAC	cgbecfp	493	1	0.794332	0.1	mapiec_HEPA_IRFMN_cgbecfp	Predicted Hepatotoxicity	Predicted Hepatotoxicity; No. alerts for toxicity; No. alerts for non-toxicity	Hepatotoxicity model (IRFMN)		760	291	0	1	-0.646341	0.17443	0.604858	0.030426	0.365854
MNVITRO_VERMEER		MNVITRO_VERMEER	Calibration						1.98305	0.983051	0.813559	1	0.186441	0.0208333	0.1	0.9	NCM_LAC	cgbecfp	59	1	0.961972	0.1	mapiec_MNVITRO_VERMEER_cgbecfp	Predicted Micronucleus activity	Predicted Micronucleus activity	In vitro Micronucleus activity (IRFMN-VERMEER)		293	87	0	1	-0.564394	0.06415	0.487122	0.00411523	0.237288
MNVITRO_VERMEER	VEGA_NEW	MNVITRO_VERMEER	Test			0.723684			2	1	0.875	1	0.125	0	0.1	0.9	NCM_LAC	cgbecfp	16	1	0.961972	0.1	mapiec_MNVITRO_VERMEER_cgbecfp	Predicted Micronucleus activity	Predicted Micronucleus activity	In vitro Micronucleus activity (IRFMN-VERMEER)		293	87	0	1	-0.564394	0.06415	0.487122	0.00411523	0.237288
MNVITRO_VERMEER	VEGA_NEW	MNVITRO_VERMEER	Training			0.723684			1.99177	1	0.876543	1	0.123457	0.00938967	0.1	0.9	NCM_LAC	cgbecfp	243	1	0.961972	0.1	mapiec_MNVITRO_VERMEER_cgbecfp	Predicted Micronucleus activity	Predicted Micronucleus activity	In vitro Micronucleus activity (IRFMN-VERMEER)		293	87	0	1	-0.564394	0.06415	0.487122	0.00411523	0.237288
MNVIVO_IRFMN		MNVIVO_IRFMN	Calibration						1	1	1	1	0	1	0.1	0.9	NCM_LAC	cgbecfp	15	1	-0.00415973	0.1	mapiec_MNVIVO_IRFMN_cgbecfp	Predicted activity	Predicted activity; Consensus status; Sarpy model result; Sarpy used alerts reliability; KNN model result; KNN reliability; KNN molecules used for prediction	In vivo Micronucleus activity (IRFMN)		1209	19	0	1	1	0.0643623	0	0.0041425	0
MNVIVO_IRFMN	VEGA_NEW	MNVIVO_IRFMN	Test			0.993485			0.75	0.5	0.75	1	0.25	0.666667	0.1	0.9	NCM_LAC	cgbecfp	4	1	-0.00415973	0.1	mapiec_MNVIVO_IRFMN_cgbecfp	Predicted activity	Predicted activity; Consensus status; Sarpy model result; Sarpy used alerts reliability; KNN model result; KNN reliability; KNN molecules used for prediction	In vivo Micronucleus activity (IRFMN)		1209	19	0	1	1	0.0643623	0	0.0041425	0
MNVIVO_IRFMN	VEGA_NEW	MNVIVO_IRFMN	Training			0.993485			0.937862	0.934548	0.995857	1	0.0041425	0.938436	0.1	0.9	NCM_LAC	cgbecfp	1207	1	-0.00415973	0.1	mapiec_MNVIVO_IRFMN_cgbecfp	Predicted activity	Predicted activity; Consensus status; Sarpy model result; Sarpy used alerts reliability; KNN model result; KNN reliability; KNN molecules used for prediction	In vivo Micronucleus activity (IRFMN)		1209	19	0	1	1	0.0643623	0	0.0041425	0
MOA_EPA		MOA_EPA	Calibration						1.28105	0.908497	0.875817	0.934641	0.228758	0.850746	0.1	0.9	NCM_LAC	cgbecfp	153	1	1	0.1	mapiec_MOA_EPA_cgbecfp	Predicted MOA toxicity	Predicted MOA toxicity; Score for MOA: AChE Inhibition; Score for MOA: Anticoagulation; Score for MOA: nACHr Antagonism; Score for MOA: Narcosis; Score for MOA: Neurotoxicity; Score for MOA: Reactivity; Score for MOA: Uncoupler	MOA fish toxicity classification (EPA T.E.S.T.)		757	200	0	6	-0.575484	0	0.866968	0	0.281046
MOA_EPA	VEGA_NEW	MOA_EPA	Test						1.51429	0.857143	0.771429	0.828571	0.428571	0.851852	0.1	0.9	NCM_LAC	cgbecfp	35	1	1	0.1	mapiec_MOA_EPA_cgbecfp	Predicted MOA toxicity	Predicted MOA toxicity; Score for MOA: AChE Inhibition; Score for MOA: Anticoagulation; Score for MOA: nACHr Antagonism; Score for MOA: Narcosis; Score for MOA: Neurotoxicity; Score for MOA: Reactivity; Score for MOA: Uncoupler	MOA fish toxicity classification (EPA T.E.S.T.)		757	200	0	6	-0.575484	0	0.866968	0	0.281046
MOA_EPA	VEGA_NEW	MOA_EPA	Training						1.22095	1	0.909613	0.932568	0.187948	0.963722	0.1	0.9	NCM_LAC	cgbecfp	697	1	1	0.1	mapiec_MOA_EPA_cgbecfp	Predicted MOA toxicity	Predicted MOA toxicity; Score for MOA: AChE Inhibition; Score for MOA: Anticoagulation; Score for MOA: nACHr Antagonism; Score for MOA: Narcosis; Score for MOA: Neurotoxicity; Score for MOA: Reactivity; Score for MOA: Uncoupler	MOA fish toxicity classification (EPA T.E.S.T.)		757	200	0	6	-0.575484	0	0.866968	0	0.281046
MUTA_AMINES		MUTA_AMINES	Calibration						1.2087	0.913043	0.852174	1	0.147826	0.806122	0.1	0.9	NCM_LAC	cgbecfp	115	1	0.92719	0.1	mapiec_MUTA_AMINES_cgbecfp	Predicted Mutagen activity	Predicted Mutagen activity	Mutagenicity (Ames test) model for aromatic amines (CONCERT/IRFMN)		622	0	0	1	-0.311525	0.106299	0.406469	0.0112994	0.165217
MUTA_AMINES	VEGA_NEW	MUTA_AMINES	Test						1.17073	0.853659	0.890244	1	0.109756	0.821918	0.1	0.9	NCM_LAC	cgbecfp	82	1	0.92719	0.1	mapiec_MUTA_AMINES_cgbecfp	Predicted Mutagen activity	Predicted Mutagen activity	Mutagenicity (Ames test) model for aromatic amines (CONCERT/IRFMN)		622	0	0	1	-0.311525	0.106299	0.406469	0.0112994	0.165217
MUTA_AMINES	VEGA_NEW	MUTA_AMINES	Training						1.16102	1	0.80791	1	0.19209	0.979021	0.1	0.9	NCM_LAC	cgbecfp	354	1	0.92719	0.1	mapiec_MUTA_AMINES_cgbecfp	Predicted Mutagen activity	Predicted Mutagen activity	Mutagenicity (Ames test) model for aromatic amines (CONCERT/IRFMN)		622	0	0	1	-0.311525	0.106299	0.406469	0.0112994	0.165217
MUTA_ISS		MUTA_ISS	Calibration						1.66418	0.910448	0.768657	1	0.231343	0.349515	0.1	0.9	NCM_LAC	cgbecfp	134	1	0.507561	0.1	mapiec_MUTA_ISS_cgbecfp	Predicted Mutagen activity	Predicted Mutagen activity	Mutagenicity (Ames test) model (ISS)		670	0	0	1	-0.594738	0.285965	0.532524	0.0817757	0.283582
MUTA_ISS	VEGA_NEW	MUTA_ISS	Test						1.7037	0.972222	0.814815	1	0.185185	0.318182	0.1	0.9	NCM_LAC	cgbecfp	108	1	0.507561	0.1	mapiec_MUTA_ISS_cgbecfp	Predicted Mutagen activity	Predicted Mutagen activity	Mutagenicity (Ames test) model (ISS)		670	0	0	1	-0.594738	0.285965	0.532524	0.0817757	0.283582
MUTA_ISS	VEGA_NEW	MUTA_ISS	Training			0.789552			1.60047	1	0.78972	1	0.21028	0.502959	0.1	0.9	NCM_LAC	cgbecfp	428	1	0.507561	0.1	mapiec_MUTA_ISS_cgbecfp	Predicted Mutagen activity	Predicted Mutagen activity	Mutagenicity (Ames test) model (ISS)		670	0	0	1	-0.594738	0.285965	0.532524	0.0817757	0.283582
MUTA_CAESAR		MUTA_CAESAR	Calibration						1.6562	0.90284	0.801196	0.983558	0.215247	0.617537	0.1	0.9	NCM_LAC	cgbecfp	669	1	0.352662	0.1	mapiec_MUTA_CAESAR_cgbecfp	Predicted Mutagen activity	Predicted Mutagen activity	Mutagenicity (Ames test) model (CAESAR)		3367	837	0	1	-0.170331	0.339027	0.485977	0.0911791	0.209268
MUTA_CAESAR	VEGA_NEW	MUTA_CAESAR	Test			0.86941			1.58333	0.857143	0.761905	0.946429	0.291667	0.664062	0.1	0.9	NCM_LAC	cgbecfp	168	1	0.352662	0.1	mapiec_MUTA_CAESAR_cgbecfp	Predicted Mutagen activity	Predicted Mutagen activity	Mutagenicity (Ames test) model (CAESAR)		3367	837	0	1	-0.170331	0.339027	0.485977	0.0911791	0.209268
MUTA_CAESAR	VEGA_NEW	MUTA_CAESAR	Training			0.86941			1.62014	0.995248	0.888328	0.971488	0.140184	0.678368	0.1	0.9	NCM_LAC	cgbecfp	3367	1	0.352662	0.1	mapiec_MUTA_CAESAR_cgbecfp	Predicted Mutagen activity	Predicted Mutagen activity	Mutagenicity (Ames test) model (CAESAR)		3367	837	0	1	-0.170331	0.339027	0.485977	0.0911791	0.209268
MUTA_SARPY		MUTA_SARPY	Calibration						1.76084	0.90284	0.666667	0.93722	0.396114	0.513453	0.1	0.9	NCM_LAC	cgbecfp	669	1	-0.00728553	0.1	mapiec_MUTA_SARPY_cgbecfp	Predicted Mutagen activity	Predicted Mutagen activity; No. alerts for mutagenicity; No. alerts for non-mutagenicity	Mutagenicity (Ames test) model (SarPy-IRFMN)		3367	837	0	1	-0.31951	0.5945	0.693769	0.266112	0.373692
MUTA_SARPY	VEGA_NEW	MUTA_SARPY	Test			0.693863			1.84524	0.910714	0.714286	0.946429	0.339286	0.425	0.1	0.9	NCM_LAC	cgbecfp	168	1	-0.00728553	0.1	mapiec_MUTA_SARPY_cgbecfp	Predicted Mutagen activity	Predicted Mutagen activity; No. alerts for mutagenicity; No. alerts for non-mutagenicity	Mutagenicity (Ames test) model (SarPy-IRFMN)		3367	837	0	1	-0.31951	0.5945	0.693769	0.266112	0.373692
MUTA_SARPY	VEGA_NEW	MUTA_SARPY	Training			0.693863			1.75319	0.974161	0.698248	0.940006	0.361746	0.587835	0.1	0.9	NCM_LAC	cgbecfp	3367	1	-0.00728553	0.1	mapiec_MUTA_SARPY_cgbecfp	Predicted Mutagen activity	Predicted Mutagen activity; No. alerts for mutagenicity; No. alerts for non-mutagenicity	Mutagenicity (Ames test) model (SarPy-IRFMN)		3367	837	0	1	-0.31951	0.5945	0.693769	0.266112	0.373692
PGP_NIC		PGP_NIC	Calibration						1.70681	0.902269	0.78185	0.900524	0.317627	0.555804	0.1	0.9	NCM_LAC	cgbecfp	573	1	0.833652	0.1	mapiec_PGP_NIC_cgbecfp	Predicted P-gp class	Predicted P-gp class; Probability for Inhibitor class; Probability for Substrate class; Probability for Non Active class; Euclidean Distance from the central neuron	P-Glycoprotein activity model (NIC)		1785	726	0	2	-0.276281	0.161074	0.728382	0.0157924	0.328098
PGP_NIC	VEGA_NEW	PGP_NIC	Test			0.884906			1.71329	0.895105	0.825175	0.93007	0.244755	0.516949	0.1	0.9	NCM_LAC	cgbecfp	143	1	0.833652	0.1	mapiec_PGP_NIC_cgbecfp	Predicted P-gp class	Predicted P-gp class; Probability for Inhibitor class; Probability for Substrate class; Probability for Non Active class; Euclidean Distance from the central neuron	P-Glycoprotein activity model (NIC)		1785	726	0	2	-0.276281	0.161074	0.728382	0.0157924	0.328098
PGP_NIC	VEGA_NEW	PGP_NIC	Training			0.884906			1.61309	0.998872	0.93401	0.966723	0.0992668	0.603261	0.1	0.9	NCM_LAC	cgbecfp	1773	1	0.833652	0.1	mapiec_PGP_NIC_cgbecfp	Predicted P-gp class	Predicted P-gp class; Probability for Inhibitor class; Probability for Substrate class; Probability for Non Active class; Euclidean Distance from the central neuron	P-Glycoprotein activity model (NIC)		1785	726	0	2	-0.276281	0.161074	0.728382	0.0157924	0.328098
HEPA_PPARAUP		HEPA_PPARAUP	Calibration						1.06604	0.90566	0.896226	1	0.103774	0.942105	0.1	0.9	NCM_LAC	cgbecfp	212	1	0.644859	0.1	mapiec_HEPA_PPARAUP_cgbecfp	Predicted activity	Predicted activity; Inactivity class Probability; Activity class Probability	Hepatic Steatosis MIE assay for PPARa up (TOXCAST)		1057	266	0	1	-0.369378	0.181969	0.356873	0.0331126	0.127358
HEPA_PPARAUP	VEGA_NEW	HEPA_PPARAUP	Test			0.895692			1.07407	0.907407	0.888889	1	0.111111	0.9375	0.1	0.9	NCM_LAC	cgbecfp	54	1	0.644859	0.1	mapiec_HEPA_PPARAUP_cgbecfp	Predicted activity	Predicted activity; Inactivity class Probability; Activity class Probability	Hepatic Steatosis MIE assay for PPARa up (TOXCAST)		1057	266	0	1	-0.369378	0.181969	0.356873	0.0331126	0.127358
HEPA_PPARAUP	VEGA_NEW	HEPA_PPARAUP	Training			0.895692			1.08704	0.993377	0.895932	1	0.104068	0.998944	0.1	0.9	NCM_LAC	cgbecfp	1057	1	0.644859	0.1	mapiec_HEPA_PPARAUP_cgbecfp	Predicted activity	Predicted activity; Inactivity class Probability; Activity class Probability	Hepatic Steatosis MIE assay for PPARa up (TOXCAST)		1057	266	0	1	-0.369378	0.181969	0.356873	0.0331126	0.127358
HEPA_PPARGUP		HEPA_PPARGUP	Calibration						1.45355	0.907104	0.737705	1	0.262295	0.614815	0.1	0.9	NCM_LAC	cgbecfp	183	1	0.925107	0.1	mapiec_HEPA_PPARGUP_cgbecfp	Predicted activity	Predicted activity; Inactivity class Probability; Activity class Probability	Hepatic Steatosis MIE assay for PPARg up (TOXCAST)		908	229	0	1	-0.355556	0.0574801	0.512148	0.00330396	0.262295
HEPA_PPARGUP	VEGA_NEW	HEPA_PPARGUP	Test			0.912049			1.3913	0.956522	0.782609	1	0.217391	0.722222	0.1	0.9	NCM_LAC	cgbecfp	46	1	0.925107	0.1	mapiec_HEPA_PPARGUP_cgbecfp	Predicted activity	Predicted activity; Inactivity class Probability; Activity class Probability	Hepatic Steatosis MIE assay for PPARg up (TOXCAST)		908	229	0	1	-0.355556	0.0574801	0.512148	0.00330396	0.262295
HEPA_PPARGUP	VEGA_NEW	HEPA_PPARGUP	Training			0.912049			1.34471	1	0.953744	1	0.0462555	0.687067	0.1	0.9	NCM_LAC	cgbecfp	908	1	0.925107	0.1	mapiec_HEPA_PPARGUP_cgbecfp	Predicted activity	Predicted activity; Inactivity class Probability; Activity class Probability	Hepatic Steatosis MIE assay for PPARg up (TOXCAST)		908	229	0	1	-0.355556	0.0574801	0.512148	0.00330396	0.262295
HEPA_PXRUP		HEPA_PXRUP	Calibration						1.99468	0.994681	0.787234	1	0.212766	0.00675676	0.1	0.9	NCM_LAC	cgbecfp	188	1	1	0.1	mapiec_HEPA_PXRUP_cgbecfp	Predicted activity	Predicted activity; Inactivity class Probability; Activity class Probability	Hepatic Steatosis MIE assay for PXR up (TOXCAST)		934	235	0	1	-0.302027	0	0.466996	0	0.218085
HEPA_PXRUP	VEGA_NEW	HEPA_PXRUP	Test			0.950385			2	1	0.680851	1	0.319149	0	0.1	0.9	NCM_LAC	cgbecfp	47	1	1	0.1	mapiec_HEPA_PXRUP_cgbecfp	Predicted activity	Predicted activity; Inactivity class Probability; Activity class Probability	Hepatic Steatosis MIE assay for PXR up (TOXCAST)		934	235	0	1	-0.302027	0	0.466996	0	0.218085
HEPA_PXRUP	VEGA_NEW	HEPA_PXRUP	Training			0.950385			1.99679	1	0.996788	1	0.00321199	0	0.1	0.9	NCM_LAC	cgbecfp	934	1	1	0.1	mapiec_HEPA_PXRUP_cgbecfp	Predicted activity	Predicted activity; Inactivity class Probability; Activity class Probability	Hepatic Steatosis MIE assay for PXR up (TOXCAST)		934	235	0	1	-0.302027	0	0.466996	0	0.218085
ANDROGEN_COMPARA		ANDROGEN_COMPARA	Calibration						0.987988	0.903904	0.927928	1	0.0720721	0.990291	0.1	0.9	NCM_LAC	cgbecfp	333	1	0.729218	0.1	mapiec_ANDROGEN_COMPARA_cgbecfp	Predicted AR binding activity	Predicted AR binding activity; No. alerts for binding activity; No. alerts for non-binding activity	Androgen Receptor-mediated effect (IRFMN-COMPARA)		1664	0	0	1	-0.347087	0.126402	0.30015	0.0159774	0.0900901
ANDROGEN_COMPARA	VEGA_NEW	ANDROGEN_COMPARA	Test						0.996255	0.917603	0.940075	1	0.0599251	0.996016	0.1	0.9	NCM_LAC	cgbecfp	267	1	0.729218	0.1	mapiec_ANDROGEN_COMPARA_cgbecfp	Predicted AR binding activity	Predicted AR binding activity; No. alerts for binding activity; No. alerts for non-binding activity	Androgen Receptor-mediated effect (IRFMN-COMPARA)		1664	0	0	1	-0.347087	0.126402	0.30015	0.0159774	0.0900901
ANDROGEN_COMPARA	VEGA_NEW	ANDROGEN_COMPARA	Training			0.935697			0.979323	0.969925	0.93703	1	0.0629699	1	0.1	0.9	NCM_LAC	cgbecfp	1064	1	0.729218	0.1	mapiec_ANDROGEN_COMPARA_cgbecfp	Predicted AR binding activity	Predicted AR binding activity; No. alerts for binding activity; No. alerts for non-binding activity	Androgen Receptor-mediated effect (IRFMN-COMPARA)		1664	0	0	1	-0.347087	0.126402	0.30015	0.0159774	0.0900901
RBA_IRFMN		RBA_IRFMN	Calibration						1.15	0.908333	0.833333	1	0.166667	0.92	0.1	0.9	NCM_LAC	cgbecfp	120	1	0.544573	0.1	mapiec_RBA_IRFMN_cgbecfp	Predicted activity	Predicted activity; Classification tree final node	Estrogen Receptor Relative Binding Affinity model (IRFMN)		656	150	0	1	-0.2	0.237492	0.408248	0.0564024	0.166667
RBA_IRFMN	VEGA_NEW	RBA_IRFMN	Test			0.852357			1.03333	0.866667	0.866667	1	0.133333	0.961538	0.1	0.9	NCM_LAC	cgbecfp	30	1	0.544573	0.1	mapiec_RBA_IRFMN_cgbecfp	Predicted activity	Predicted activity; Classification tree final node	Estrogen Receptor Relative Binding Affinity model (IRFMN)		656	150	0	1	-0.2	0.237492	0.408248	0.0564024	0.166667
RBA_IRFMN	VEGA_NEW	RBA_IRFMN	Training			0.852357			1.10061	0.98628	0.855183	1	0.144817	0.998217	0.1	0.9	NCM_LAC	cgbecfp	656	1	0.544573	0.1	mapiec_RBA_IRFMN_cgbecfp	Predicted activity	Predicted activity; Classification tree final node	Estrogen Receptor Relative Binding Affinity model (IRFMN)		656	150	0	1	-0.2	0.237492	0.408248	0.0564024	0.166667
READYBIO_IRFMN		READYBIO_IRFMN	Calibration						2.92553	0.914894	0.361702	0.531915	1.44681	0.117647	0.1	0.9	NCM_LAC	cgbecfp	94	1	0.910902	0.1	mapiec_READYBIO_IRFMN_cgbecfp	Predicted RB activity	Predicted RB activity; No. alerts for non RB; No. alerts for possible non RB; No. alerts for RB; No. alerts for possible RB	Ready Biodegradability model (IRFMN)		582	146	0	1	0.098136	0.400617	1.22039	0.0658436	0.680851
READYBIO_IRFMN	VEGA_NEW	READYBIO_IRFMN	Test			0.395604			2.65385	0.846154	0.5	0.538462	1.19231	0.230769	0.1	0.9	NCM_LAC	cgbecfp	26	1	0.910902	0.1	mapiec_READYBIO_IRFMN_cgbecfp	Predicted RB activity	Predicted RB activity; No. alerts for non RB; No. alerts for possible non RB; No. alerts for RB; No. alerts for possible RB	Ready Biodegradability model (IRFMN)		582	146	0	1	0.098136	0.400617	1.22039	0.0658436	0.680851
READYBIO_IRFMN	VEGA_NEW	READYBIO_IRFMN	Training			0.395604			2.6358	1	0.495885	0.602881	1.22016	0.248963	0.1	0.9	NCM_LAC	cgbecfp	486	1	0.910902	0.1	mapiec_READYBIO_IRFMN_cgbecfp	Predicted RB activity	Predicted RB activity; No. alerts for non RB; No. alerts for possible non RB; No. alerts for RB; No. alerts for possible RB	Ready Biodegradability model (IRFMN)		582	146	0	1	0.098136	0.400617	1.22039	0.0658436	0.680851
SKIN_CAESAR		SKIN_CAESAR	Calibration						2	1	0.909091	1	0.0909091	0	0.1	0.9	NCM_LAC	cgbecfp	33	1	0.916583	0.1	mapiec_SKIN_CAESAR_cgbecfp	Predicted skin sensitization activity	Predicted skin sensitization activity; O(Active); O(Inactive)	Skin Sensitization model (CAESAR)		167	42	0	1	-0.1	0.0773823	0.301511	0.00598802	0.0909091
SKIN_CAESAR	VEGA_NEW	SKIN_CAESAR	Test			0.923445			2	1	1	1	0	0	0.1	0.9	NCM_LAC	cgbecfp	9	1	0.916583	0.1	mapiec_SKIN_CAESAR_cgbecfp	Predicted skin sensitization activity	Predicted skin sensitization activity; O(Active); O(Inactive)	Skin Sensitization model (CAESAR)		167	42	0	1	-0.1	0.0773823	0.301511	0.00598802	0.0909091
SKIN_CAESAR	VEGA_NEW	SKIN_CAESAR	Training			0.923445			1.99401	1	0.922156	1	0.0778443	0.00649351	0.1	0.9	NCM_LAC	cgbecfp	167	1	0.916583	0.1	mapiec_SKIN_CAESAR_cgbecfp	Predicted skin sensitization activity	Predicted skin sensitization activity; O(Active); O(Inactive)	Skin Sensitization model (CAESAR)		167	42	0	1	-0.1	0.0773823	0.301511	0.00598802	0.0909091
SKIN_NCSTOX		SKIN_NCSTOX	Calibration						1.38889	0.925926	0.833333	1	0.166667	0.622222	0.1	0.9	NCM_LAC	cgbecfp	54	1	0.96444	0.1	mapiec_SKIN_NCSTOX_cgbecfp	Predicted skin sensitization activity	Predicted skin sensitization activity; Predicted consensus reliability; Prediction from VEGA Caesar model; Prediction with ToxTree classes; Prediction with fragment-based model	Skin Sensitization model (NCSTOX)		264	68	0	1	-0.333333	0.0615457	0.430331	0.00378788	0.185185
SKIN_NCSTOX	VEGA_NEW	SKIN_NCSTOX	Test			0.873494			1.5	1	0.928571	1	0.0714286	0.538462	0.1	0.9	NCM_LAC	cgbecfp	14	1	0.96444	0.1	mapiec_SKIN_NCSTOX_cgbecfp	Predicted skin sensitization activity	Predicted skin sensitization activity; Predicted consensus reliability; Prediction from VEGA Caesar model; Prediction with ToxTree classes; Prediction with fragment-based model	Skin Sensitization model (NCSTOX)		264	68	0	1	-0.333333	0.0615457	0.430331	0.00378788	0.185185
SKIN_NCSTOX	VEGA_NEW	SKIN_NCSTOX	Training			0.873494			1.35606	1	0.878788	1	0.121212	0.732759	0.1	0.9	NCM_LAC	cgbecfp	264	1	0.96444	0.1	mapiec_SKIN_NCSTOX_cgbecfp	Predicted skin sensitization activity	Predicted skin sensitization activity; Predicted consensus reliability; Prediction from VEGA Caesar model; Prediction with ToxTree classes; Prediction with fragment-based model	Skin Sensitization model (NCSTOX)		264	68	0	1	-0.333333	0.0615457	0.430331	0.00378788	0.185185
SKIN_IRFMN		SKIN_IRFMN	Calibration						1.94444	1	0.703704	1	0.296296	0.0789474	0.1	0.9	NCM_LAC	cgbecfp	54	1	0.787535	0.1	mapiec_SKIN_IRFMN_cgbecfp	Predicted skin sensitization activity	Predicted skin sensitization activity	Skin Sensitization model (IRFMN-JRC)		264	68	0	1	-0.776316	0.184637	0.608581	0.0340909	0.37037
SKIN_IRFMN	VEGA_NEW	SKIN_IRFMN	Test			0.78012			2	1	0.714286	1	0.285714	0	0.1	0.9	NCM_LAC	cgbecfp	14	1	0.787535	0.1	mapiec_SKIN_IRFMN_cgbecfp	Predicted skin sensitization activity	Predicted skin sensitization activity	Skin Sensitization model (IRFMN-JRC)		264	68	0	1	-0.776316	0.184637	0.608581	0.0340909	0.37037
SKIN_IRFMN	VEGA_NEW	SKIN_IRFMN	Training			0.78012			1.80303	1	0.799242	1	0.200758	0.241706	0.1	0.9	NCM_LAC	cgbecfp	264	1	0.787535	0.1	mapiec_SKIN_IRFMN_cgbecfp	Predicted skin sensitization activity	Predicted skin sensitization activity	Skin Sensitization model (IRFMN-JRC)		264	68	0	1	-0.776316	0.184637	0.608581	0.0340909	0.37037
SKIN_IRRITATION		SKIN_IRRITATION	Calibration						0.972222	0.944444	0.972222	1	0.0277778	0.971429	0.1	0.9	NCM_LAC	cgbecfp	36	1	1	0.1	mapiec_SKIN_IRRITATION_cgbecfp	Predicted Skin Irritation class	Predicted Skin Irritation class	Skin Irritation (CONCERT/Kode)		257	46	0	1	-1.05714	0	0.235702	0	0.0555556
SKIN_IRRITATION	VEGA_NEW	SKIN_IRRITATION	Test			0.957096			0.9	0.9	0.9	1	0.1	1	0.1	0.9	NCM_LAC	cgbecfp	10	1	1	0.1	mapiec_SKIN_IRRITATION_cgbecfp	Predicted Skin Irritation class	Predicted Skin Irritation class	Skin Irritation (CONCERT/Kode)		257	46	0	1	-1.05714	0	0.235702	0	0.0555556
SKIN_IRRITATION	VEGA_NEW	SKIN_IRRITATION	Training			0.957096			0.992218	0.992218	0.957198	1	0.0428016	1	0.1	0.9	NCM_LAC	cgbecfp	257	1	1	0.1	mapiec_SKIN_IRRITATION_cgbecfp	Predicted Skin Irritation class	Predicted Skin Irritation class	Skin Irritation (CONCERT/Kode)		257	46	0	1	-1.05714	0	0.235702	0	0.0555556
SKIN_IRRITATION_CORAL		SKIN_IRRITATION_CORAL	Calibration						1.83333	0.972222	0.777778	1	0.222222	0.178571	0.1	0.9	NCM_LAC	cgbecfp	36	1	0.706453	0.1	mapiec_SKIN_IRRITATION_CORAL_cgbecfp	Skin irritation activity	Skin irritation activity	Skin Irritation (CONCERT/Coral)		257	46	0	1	-0.285714	0.216085	0.471405	0.0466926	0.222222
SKIN_IRRITATION_CORAL	VEGA_NEW	SKIN_IRRITATION_CORAL	Test			0.79868			1.8	1	0.8	1	0.2	0.25	0.1	0.9	NCM_LAC	cgbecfp	10	1	0.706453	0.1	mapiec_SKIN_IRRITATION_CORAL_cgbecfp	Skin irritation activity	Skin irritation activity	Skin Irritation (CONCERT/Coral)		257	46	0	1	-0.285714	0.216085	0.471405	0.0466926	0.222222
SKIN_IRRITATION_CORAL	VEGA_NEW	SKIN_IRRITATION_CORAL	Training			0.79868			1.72763	1	0.801556	1	0.198444	0.334951	0.1	0.9	NCM_LAC	cgbecfp	257	1	0.706453	0.1	mapiec_SKIN_IRRITATION_CORAL_cgbecfp	Skin irritation activity	Skin irritation activity	Skin Irritation (CONCERT/Coral)		257	46	0	1	-0.285714	0.216085	0.471405	0.0466926	0.222222
SKIN_IRRITATION_SARPY		SKIN_IRRITATION_SARPY	Calibration						1.33333	0.933333	0.888889	1	0.111111	0.7	0.1	0.9	NCM_LAC	cgbecfp	45	1	0.915286	0.1	mapiec_SKIN_IRRITATION_SARPY_cgbecfp	Predicted Skin irritation activity	Predicted Skin irritation activity; No. alerts for irritation activity; No. alerts for non-irritation activity	Skin Irritation model (CONCERT/SarPy)		303	0	0	1	-0.575	0.113228	0.394405	0.0128205	0.155556
SKIN_IRRITATION_SARPY	VEGA_NEW	SKIN_IRRITATION_SARPY	Test						1.1	0.9	0.825	1	0.175	0.969697	0.1	0.9	NCM_LAC	cgbecfp	40	1	0.915286	0.1	mapiec_SKIN_IRRITATION_SARPY_cgbecfp	Predicted Skin irritation activity	Predicted Skin irritation activity; No. alerts for irritation activity; No. alerts for non-irritation activity	Skin Irritation model (CONCERT/SarPy)		303	0	0	1	-0.575	0.113228	0.394405	0.0128205	0.155556
SKIN_IRRITATION_SARPY	VEGA_NEW	SKIN_IRRITATION_SARPY	Training			0.660066			1.1859	1	0.814103	1	0.185897	0.968504	0.1	0.9	NCM_LAC	cgbecfp	156	1	0.915286	0.1	mapiec_SKIN_IRRITATION_SARPY_cgbecfp	Predicted Skin irritation activity	Predicted Skin irritation activity; No. alerts for irritation activity; No. alerts for non-irritation activity	Skin Irritation model (CONCERT/SarPy)		303	0	0	1	-0.575	0.113228	0.394405	0.0128205	0.155556
SKIN_SENSITIZATION_CONCERT		SKIN_SENSITIZATION_CONCERT	Calibration						1.67	0.91	0.69	1	0.31	0.347826	0.1	0.9	NCM_LAC	cgbecfp	100	1	0.609046	0.1	mapiec_SKIN_SENSITIZATION_CONCERT_cgbecfp	Predicted skin sensitization	Predicted skin sensitization	Skin Sensitization (CONCERT/Kode)		497	126	0	1	-0.402525	0.179425	0.547723	0.0321932	0.3
SKIN_SENSITIZATION_CONCERT	VEGA_NEW	SKIN_SENSITIZATION_CONCERT	Test			0.868379			1.76923	0.961538	0.769231	1	0.230769	0.25	0.1	0.9	NCM_LAC	cgbecfp	26	1	0.609046	0.1	mapiec_SKIN_SENSITIZATION_CONCERT_cgbecfp	Predicted skin sensitization	Predicted skin sensitization	Skin Sensitization (CONCERT/Kode)		497	126	0	1	-0.402525	0.179425	0.547723	0.0321932	0.3
SKIN_SENSITIZATION_CONCERT	VEGA_NEW	SKIN_SENSITIZATION_CONCERT	Training			0.868379			1.65191	1	0.909457	1	0.0905433	0.382743	0.1	0.9	NCM_LAC	cgbecfp	497	1	0.609046	0.1	mapiec_SKIN_SENSITIZATION_CONCERT_cgbecfp	Predicted skin sensitization	Predicted skin sensitization	Skin Sensitization (CONCERT/Kode)		497	126	0	1	-0.402525	0.179425	0.547723	0.0321932	0.3
SKIN_SENSITIZATION_SARPY		SKIN_SENSITIZATION_SARPY	Calibration						1.45238	0.916667	0.857143	1	0.142857	0.569444	0.1	0.9	NCM_LAC	cgbecfp	84	1	0.671893	0.1	mapiec_SKIN_SENSITIZATION_SARPY_cgbecfp	Predicted Skin sensitization activity	Predicted Skin sensitization activity; No. alerts sensitization activity; No. alerts for non-sensitization activity	Skin Sensitization (CONCERT/SarPy)		497	126	0	1	-1.23611	0.204879	0.523268	0.0419753	0.27381
SKIN_SENSITIZATION_SARPY	VEGA_NEW	SKIN_SENSITIZATION_SARPY	Test			0.698234			1.5	1	0.863636	1	0.136364	0.578947	0.1	0.9	NCM_LAC	cgbecfp	22	1	0.671893	0.1	mapiec_SKIN_SENSITIZATION_SARPY_cgbecfp	Predicted Skin sensitization activity	Predicted Skin sensitization activity; No. alerts sensitization activity; No. alerts for non-sensitization activity	Skin Sensitization (CONCERT/SarPy)		497	126	0	1	-1.23611	0.204879	0.523268	0.0419753	0.27381
SKIN_SENSITIZATION_SARPY	VEGA_NEW	SKIN_SENSITIZATION_SARPY	Training			0.698234			1.2716	0.995062	0.849383	1	0.150617	0.851744	0.1	0.9	NCM_LAC	cgbecfp	405	1	0.671893	0.1	mapiec_SKIN_SENSITIZATION_SARPY_cgbecfp	Predicted Skin sensitization activity	Predicted Skin sensitization activity; No. alerts sensitization activity; No. alerts for non-sensitization activity	Skin Sensitization (CONCERT/SarPy)		497	126	0	1	-1.23611	0.204879	0.523268	0.0419753	0.27381
SLUDGE_COMBASECLASS		SLUDGE_COMBASECLASS	Calibration						2	1	0.814815	1	0.185185	0	0.1	0.9	NCM_LAC	cgbecfp	27	1	1	0.1	mapiec_SLUDGE_COMBASECLASS_cgbecfp	Predicted toxicity activity	Predicted toxicity activity; Biocide filter	Sludge Classification Toxicity model (ProtoQSAR-Combase)		60	34	0	1	0.0181818	0	0.3849	0	0.148148
SLUDGE_COMBASECLASS	VEGA_NEW	SLUDGE_COMBASECLASS	Test			0.861702			2	1	0.714286	1	0.285714	0	0.1	0.9	NCM_LAC	cgbecfp	7	1	1	0.1	mapiec_SLUDGE_COMBASECLASS_cgbecfp	Predicted toxicity activity	Predicted toxicity activity; Biocide filter	Sludge Classification Toxicity model (ProtoQSAR-Combase)		60	34	0	1	0.0181818	0	0.3849	0	0.148148
SLUDGE_COMBASECLASS	VEGA_NEW	SLUDGE_COMBASECLASS	Training			0.861702			2	1	0.9	1	0.1	0	0.1	0.9	NCM_LAC	cgbecfp	60	1	1	0.1	mapiec_SLUDGE_COMBASECLASS_cgbecfp	Predicted toxicity activity	Predicted toxicity activity; Biocide filter	Sludge Classification Toxicity model (ProtoQSAR-Combase)		60	34	0	1	0.0181818	0	0.3849	0	0.148148
STERO_OBERON		STERO_OBERON	Calibration						1.93902	0.972125	0.675958	1	0.324042	0.0489691	0.1	0.9	NCM_LAC	cgbecfp	574	1	0.887009	0.1	mapiec_STERO_OBERON_cgbecfp	Predicted steroidogenesis activity	Predicted steroidogenesis activity	Steroidogenesis (OBERON)		1082	718	0	1	-0.479381	0.0429934	0.569247	0.00184843	0.324042
STERO_OBERON	VEGA_NEW	STERO_OBERON	Test			0.862222			1.93056	0.965278	0.694444	1	0.305556	0.05	0.1	0.9	NCM_LAC	cgbecfp	144	1	0.887009	0.1	mapiec_STERO_OBERON_cgbecfp	Predicted steroidogenesis activity	Predicted steroidogenesis activity	Steroidogenesis (OBERON)		1082	718	0	1	-0.479381	0.0429934	0.569247	0.00184843	0.324042
STERO_OBERON	VEGA_NEW	STERO_OBERON	Training			0.862222			1.93623	1	0.983364	1	0.0166359	0.0648496	0.1	0.9	NCM_LAC	cgbecfp	1082	1	0.887009	0.1	mapiec_STERO_OBERON_cgbecfp	Predicted steroidogenesis activity	Predicted steroidogenesis activity	Steroidogenesis (OBERON)		1082	718	0	1	-0.479381	0.0429934	0.569247	0.00184843	0.324042
TRALPHA_NRMEA		TRALPHA_NRMEA	Calibration						0.988106	0.986276	0.999085	1	0.000914913	0.988095	0.1	0.9	NCM_LAC	cgbecfp	1093	1	1	0.1	mapiec_TRALPHA_NRMEA_cgbecfp	Predicted TR alpha class	Predicted TR alpha class	Thyroid Receptor Alpha effect (NRMEA)		5462	0	0	2	-2.00275	0	0.0523903	0	0.00274474
TRALPHA_NRMEA	VEGA_NEW	TRALPHA_NRMEA	Test						0.991991	0.987414	0.996568	0.998856	0.00457666	0.991963	0.1	0.9	NCM_LAC	cgbecfp	874	1	1	0.1	mapiec_TRALPHA_NRMEA_cgbecfp	Predicted TR alpha class	Predicted TR alpha class	Thyroid Receptor Alpha effect (NRMEA)		5462	0	0	2	-2.00275	0	0.0523903	0	0.00274474
TRALPHA_NRMEA	VEGA_NEW	TRALPHA_NRMEA	Training			0.997071			0.991702	0.991702	0.996567	0.999428	0.00400572	0.992248	0.1	0.9	NCM_LAC	cgbecfp	3495	1	1	0.1	mapiec_TRALPHA_NRMEA_cgbecfp	Predicted TR alpha class	Predicted TR alpha class	Thyroid Receptor Alpha effect (NRMEA)		5462	0	0	2	-2.00275	0	0.0523903	0	0.00274474
TRBETA_NRMEA		TRBETA_NRMEA	Calibration						0.905282	0.901639	0.990893	0.998179	0.010929	0.910846	0.1	0.9	NCM_LAC	cgbecfp	1098	1	0.977659	0.1	mapiec_TRBETA_NRMEA_cgbecfp	Predicted TR beta class	Predicted TR beta class	Thyroid Receptor Beta effect (NRMEA)		5487	0	0	2	0.180785	0.0168766	0.10881	0.000284819	0.0100182
TRBETA_NRMEA	VEGA_NEW	TRBETA_NRMEA	Test						0.917995	0.916856	0.996583	0.998861	0.00455581	0.92	0.1	0.9	NCM_LAC	cgbecfp	878	1	0.977659	0.1	mapiec_TRBETA_NRMEA_cgbecfp	Predicted TR beta class	Predicted TR beta class	Thyroid Receptor Beta effect (NRMEA)		5487	0	0	2	0.180785	0.0168766	0.10881	0.000284819	0.0100182
TRBETA_NRMEA	VEGA_NEW	TRBETA_NRMEA	Training			0.993804			0.92196	0.92196	0.994019	0.997721	0.00825976	0.926074	0.1	0.9	NCM_LAC	cgbecfp	3511	1	0.977659	0.1	mapiec_TRBETA_NRMEA_cgbecfp	Predicted TR beta class	Predicted TR beta class	Thyroid Receptor Beta effect (NRMEA)		5487	0	0	2	0.180785	0.0168766	0.10881	0.000284819	0.0100182
TPO_OBERON		TPO_OBERON	Calibration						0.993007	0.909091	0.944056	1	0.0559441	0.992593	0.1	0.9	NCM_LAC	cgbecfp	143	1	0.778511	0.1	mapiec_TPO_OBERON_cgbecfp	Predicted TPO	Predicted TPO	Thyroperoxidase Inhibitory Activity (OBERON)		722	179	0	1	-0.588889	0.128921	0.289683	0.0166205	0.0839161
TPO_OBERON	VEGA_NEW	TPO_OBERON	Test			0.923418			0.972222	0.944444	0.944444	1	0.0555556	0.970588	0.1	0.9	NCM_LAC	cgbecfp	36	1	0.778511	0.1	mapiec_TPO_OBERON_cgbecfp	Predicted TPO	Predicted TPO	Thyroperoxidase Inhibitory Activity (OBERON)		722	179	0	1	-0.588889	0.128921	0.289683	0.0166205	0.0839161
TPO_OBERON	VEGA_NEW	TPO_OBERON	Training			0.923418			0.966759	0.961219	0.918283	1	0.0817175	1	0.1	0.9	NCM_LAC	cgbecfp	722	1	0.778511	0.1	mapiec_TPO_OBERON_cgbecfp	Predicted TPO	Predicted TPO	Thyroperoxidase Inhibitory Activity (OBERON)		722	179	0	1	-0.588889	0.128921	0.289683	0.0166205	0.0839161
ALGAE_COMBASECLASS		ALGAE_COMBASECLASS	Calibration						2	1	0.813953	1	0.186047	0	0.1	0.9	NCM_LAC	cknn2jecfp	86	1	1	0.1	mapiec_ALGAE_COMBASECLASS_cknn2jecfp	Predicted toxicity activity	Predicted toxicity activity; Biocide filter	Algae Classification Toxicity model (ProtoQSAR-Combase)		253	108	0	1	-0.842857	0	0.528271	0	0.27907
ALGAE_COMBASECLASS	VEGA_NEW	ALGAE_COMBASECLASS	Test			0.806094			2	1	0.772727	1	0.227273	0	0.1	0.9	NCM_LAC	cknn2jecfp	22	1	1	0.1	mapiec_ALGAE_COMBASECLASS_cknn2jecfp	Predicted toxicity activity	Predicted toxicity activity; Biocide filter	Algae Classification Toxicity model (ProtoQSAR-Combase)		253	108	0	1	-0.842857	0	0.528271	0	0.27907
ALGAE_COMBASECLASS	VEGA_NEW	ALGAE_COMBASECLASS	Training			0.806094			2	1	0.806324	1	0.193676	0	0.1	0.9	NCM_LAC	cknn2jecfp	253	1	1	0.1	mapiec_ALGAE_COMBASECLASS_cknn2jecfp	Predicted toxicity activity	Predicted toxicity activity; Biocide filter	Algae Classification Toxicity model (ProtoQSAR-Combase)		253	108	0	1	-0.842857	0	0.528271	0	0.27907
AROM_IRMFN		AROM_IRMFN	Calibration						0.973129	0.902111	0.928983	0.96929	0.101727	0.975207	0.1	0.9	NCM_LAC	cknn2jecfp	521	1	1	0.1	mapiec_AROM_IRMFN_cknn2jecfp	Aromatase activity	Aromatase activity; Probability(Active Agonist); Probability(Active Antagonist); Probability(Inactive)	Aromatase activity model (IRFMN)		2602	652	0	2	-0.318956	0	0.448927	0	0.120921
AROM_IRMFN	VEGA_NEW	AROM_IRMFN	Test			0.939459			1	0.923664	0.931298	0.977099	0.0916031	1	0.1	0.9	NCM_LAC	cknn2jecfp	131	1	1	0.1	mapiec_AROM_IRMFN_cknn2jecfp	Aromatase activity	Aromatase activity; Probability(Active Agonist); Probability(Active Antagonist); Probability(Inactive)	Aromatase activity model (IRFMN)		2602	652	0	2	-0.318956	0	0.448927	0	0.120921
AROM_IRMFN	VEGA_NEW	AROM_IRMFN	Training			0.939459			0.999616	0.999616	0.94233	0.979239	0.0784314	1	0.1	0.9	NCM_LAC	cknn2jecfp	2601	1	1	0.1	mapiec_AROM_IRMFN_cknn2jecfp	Aromatase activity	Aromatase activity; Probability(Active Agonist); Probability(Active Antagonist); Probability(Inactive)	Aromatase activity model (IRFMN)		2602	652	0	2	-0.318956	0	0.448927	0	0.120921
AROM_TOX21		AROM_TOX21	Calibration						1.1	0.92	0.86	1	0.14	0.906977	0.1	0.9	NCM_LAC	cknn2jecfp	50	1	1	0.1	mapiec_AROM_TOX21_cknn2jecfp	Predicted activity	Predicted activity; Alerts for activity; Alerts for inactivity; Alerts for agonist activity; Alerts for antagonist activity	Aromatase activity model (TOX21)		326	0	0	2	0.00332226	0	0.34641	0	0.08
AROM_TOX21	VEGA_NEW	AROM_TOX21	Test						1.16216	0.891892	0.864865	0.918919	0.216216	0.84375	0.1	0.9	NCM_LAC	cknn2jecfp	37	1	1	0.1	mapiec_AROM_TOX21_cknn2jecfp	Predicted activity	Predicted activity; Alerts for activity; Alerts for inactivity; Alerts for agonist activity; Alerts for antagonist activity	Aromatase activity model (TOX21)		326	0	0	2	0.00332226	0	0.34641	0	0.08
AROM_TOX21	VEGA_NEW	AROM_TOX21	Training			0.631902			1.12941	1	0.770588	0.970588	0.264706	1	0.1	0.9	NCM_LAC	cknn2jecfp	170	1	1	0.1	mapiec_AROM_TOX21_cknn2jecfp	Predicted activity	Predicted activity; Alerts for activity; Alerts for inactivity; Alerts for agonist activity; Alerts for antagonist activity	Aromatase activity model (TOX21)		326	0	0	2	0.00332226	0	0.34641	0	0.08
CARC_ANTARES		CARC_ANTARES	Calibration						3	1	0.421875	0.890625	0.6875	0	0.1	0.9	NCM_LAC	cknn2jecfp	128	1	1	0.1	mapiec_CARC_ANTARES_cknn2jecfp	Predicted Carcinogenic activity	Predicted Carcinogenic activity; No. alerts for carcinogenicity	Carcinogenicity model (IRFMN-Antares)		645	161	0	1	-0.315315	0	0.75519	0	0.460938
CARC_ANTARES	VEGA_NEW	CARC_ANTARES	Test			0.426799			3	1	0.515152	0.878788	0.606061	0	0.1	0.9	NCM_LAC	cknn2jecfp	33	1	1	0.1	mapiec_CARC_ANTARES_cknn2jecfp	Predicted Carcinogenic activity	Predicted Carcinogenic activity; No. alerts for carcinogenicity	Carcinogenicity model (IRFMN-Antares)		645	161	0	1	-0.315315	0	0.75519	0	0.460938
CARC_ANTARES	VEGA_NEW	CARC_ANTARES	Training			0.426799			3	1	0.423256	0.906977	0.669767	0	0.1	0.9	NCM_LAC	cknn2jecfp	645	1	1	0.1	mapiec_CARC_ANTARES_cknn2jecfp	Predicted Carcinogenic activity	Predicted Carcinogenic activity; No. alerts for carcinogenicity	Carcinogenicity model (IRFMN-Antares)		645	161	0	1	-0.315315	0	0.75519	0	0.460938
CARC_ISS		CARC_ISS	Calibration						2	1	0.75625	1	0.24375	0	0.1	0.9	NCM_LAC	cknn2jecfp	160	1	0.989396	0.1	mapiec_CARC_ISS_cknn2jecfp	Predicted Carcinogen activity	Predicted Carcinogen activity	Carcinogenicity model (ISS)		797	0	0	1	-0.525747	0.0443242	0.53033	0.00196464	0.28125
CARC_ISS	VEGA_NEW	CARC_ISS	Test						2	1	0.75	1	0.25	0	0.1	0.9	NCM_LAC	cknn2jecfp	128	1	0.989396	0.1	mapiec_CARC_ISS_cknn2jecfp	Predicted Carcinogen activity	Predicted Carcinogen activity	Carcinogenicity model (ISS)		797	0	0	1	-0.525747	0.0443242	0.53033	0.00196464	0.28125
CARC_ISS	VEGA_NEW	CARC_ISS	Training			0.754078			2	1	0.75442	1	0.24558	0	0.1	0.9	NCM_LAC	cknn2jecfp	509	1	0.989396	0.1	mapiec_CARC_ISS_cknn2jecfp	Predicted Carcinogen activity	Predicted Carcinogen activity	Carcinogenicity model (ISS)		797	0	0	1	-0.525747	0.0443242	0.53033	0.00196464	0.28125
CARC_CAESAR		CARC_CAESAR	Calibration						2	1	0.640625	1	0.359375	0	0.1	0.9	NCM_LAC	cknn2jecfp	128	1	1	0.1	mapiec_CARC_CAESAR_cknn2jecfp	Predicted Carcinogen activity	Predicted Carcinogen activity; P(Carcinogen); P(NON-Carcinogen)	Carcinogenicity model (CAESAR)		645	161	0	1	-0.696713	0	0.625	0	0.390625
CARC_CAESAR	VEGA_NEW	CARC_CAESAR	Test			0.834988			2	1	0.757576	1	0.242424	0	0.1	0.9	NCM_LAC	cknn2jecfp	33	1	1	0.1	mapiec_CARC_CAESAR_cknn2jecfp	Predicted Carcinogen activity	Predicted Carcinogen activity; P(Carcinogen); P(NON-Carcinogen)	Carcinogenicity model (CAESAR)		645	161	0	1	-0.696713	0	0.625	0	0.390625
CARC_CAESAR	VEGA_NEW	CARC_CAESAR	Training			0.834988			2	1	0.877519	1	0.122481	0	0.1	0.9	NCM_LAC	cknn2jecfp	645	1	1	0.1	mapiec_CARC_CAESAR_cknn2jecfp	Predicted Carcinogen activity	Predicted Carcinogen activity; P(Carcinogen); P(NON-Carcinogen)	Carcinogenicity model (CAESAR)		645	161	0	1	-0.696713	0	0.625	0	0.390625
CARC_ISSCAN-CGX		CARC_ISSCAN-CGX	Calibration						3	1	0.619289	0.862944	0.517766	0	0.1	0.9	NCM_LAC	cknn2jecfp	197	1	0.997295	0.1	mapiec_CARC_ISSCAN-CGX_cknn2jecfp	Predicted Carcinogenic activity	Predicted Carcinogenic activity; No. alerts for carcinogenicity	Carcinogenicity model (IRFMN-ISSCAN-CGX)		985	0	0	1	-0.143546	0.039841	0.773941	0.0015873	0.456853
CARC_ISSCAN-CGX	VEGA_NEW	CARC_ISSCAN-CGX	Test						3	1	0.582278	0.829114	0.588608	0	0.1	0.9	NCM_LAC	cknn2jecfp	158	1	0.997295	0.1	mapiec_CARC_ISSCAN-CGX_cknn2jecfp	Predicted Carcinogenic activity	Predicted Carcinogenic activity; No. alerts for carcinogenicity	Carcinogenicity model (IRFMN-ISSCAN-CGX)		985	0	0	1	-0.143546	0.039841	0.773941	0.0015873	0.456853
CARC_ISSCAN-CGX	VEGA_NEW	CARC_ISSCAN-CGX	Training			0.577665			3	1	0.563492	0.825397	0.611111	0	0.1	0.9	NCM_LAC	cknn2jecfp	630	1	0.997295	0.1	mapiec_CARC_ISSCAN-CGX_cknn2jecfp	Predicted Carcinogenic activity	Predicted Carcinogenic activity; No. alerts for carcinogenicity	Carcinogenicity model (IRFMN-ISSCAN-CGX)		985	0	0	1	-0.143546	0.039841	0.773941	0.0015873	0.456853
CARC_SFI_CLASS		CARC_SFI_CLASS	Calibration						2	1	0.758333	1	0.241667	0	0.1	0.9	NCM_LAC	cknn2jecfp	120	1	1	0.1	mapiec_CARC_SFI_CLASS_cknn2jecfp	Predicted Inhalation Carcinogenic class	Predicted Inhalation Carcinogenic class	Carcinogenicity inhalation classification model (IRFMN)		598	151	0	1	-0.182266	0	0.465475	0	0.216667
CARC_SFI_CLASS	VEGA_NEW	CARC_SFI_CLASS	Test			0.803738			2	1	0.774194	1	0.225806	0	0.1	0.9	NCM_LAC	cknn2jecfp	31	1	1	0.1	mapiec_CARC_SFI_CLASS_cknn2jecfp	Predicted Inhalation Carcinogenic class	Predicted Inhalation Carcinogenic class	Carcinogenicity inhalation classification model (IRFMN)		598	151	0	1	-0.182266	0	0.465475	0	0.216667
CARC_SFI_CLASS	VEGA_NEW	CARC_SFI_CLASS	Training			0.803738			2	1	0.814381	1	0.185619	0	0.1	0.9	NCM_LAC	cknn2jecfp	598	1	1	0.1	mapiec_CARC_SFI_CLASS_cknn2jecfp	Predicted Inhalation Carcinogenic class	Predicted Inhalation Carcinogenic class	Carcinogenicity inhalation classification model (IRFMN)		598	151	0	1	-0.182266	0	0.465475	0	0.216667
CARC_SFO_CLASS		CARC_SFO_CLASS	Calibration						2	1	0.764706	1	0.235294	0	0.1	0.9	NCM_LAC	cknn2jecfp	119	1	1	0.1	mapiec_CARC_SFO_CLASS_cknn2jecfp	Predicted Oral Carcinogenic class	Predicted Oral Carcinogenic class	Carcinogenicity oral classification model (IRFMN)		593	149	0	1	-0.494505	0	0.518563	0	0.268908
CARC_SFO_CLASS	VEGA_NEW	CARC_SFO_CLASS	Test			0.796496			2	1	0.733333	1	0.266667	0	0.1	0.9	NCM_LAC	cknn2jecfp	30	1	1	0.1	mapiec_CARC_SFO_CLASS_cknn2jecfp	Predicted Oral Carcinogenic class	Predicted Oral Carcinogenic class	Carcinogenicity oral classification model (IRFMN)		593	149	0	1	-0.494505	0	0.518563	0	0.268908
CARC_SFO_CLASS	VEGA_NEW	CARC_SFO_CLASS	Training			0.796496			2	1	0.806071	1	0.193929	0	0.1	0.9	NCM_LAC	cknn2jecfp	593	1	1	0.1	mapiec_CARC_SFO_CLASS_cknn2jecfp	Predicted Oral Carcinogenic class	Predicted Oral Carcinogenic class	Carcinogenicity oral classification model (IRFMN)		593	149	0	1	-0.494505	0	0.518563	0	0.268908
CHROM_CORAL		CHROM_CORAL	Calibration						1.35714	0.964286	1	1	0	0.642857	0.1	0.9	NCM_LAC	cknn2jecfp	28	1	1	0.1	mapiec_CHROM_CORAL_cknn2jecfp	Chromosomal aberration activity	Chromosomal aberration activity	Chromosomal aberration model (CORAL)		442	35	-1	1	0	0	0.5	0	0.25
CHROM_CORAL	VEGA_NEW	CHROM_CORAL	Test			0.781971			1.28571	1	0.714286	1	0.285714	0.8	0.1	0.9	NCM_LAC	cknn2jecfp	7	1	1	0.1	mapiec_CHROM_CORAL_cknn2jecfp	Chromosomal aberration activity	Chromosomal aberration activity	Chromosomal aberration model (CORAL)		442	35	-1	1	0	0	0.5	0	0.25
CHROM_CORAL	VEGA_NEW	CHROM_CORAL	Training			0.781971			1	1	0.769231	1	0.230769	1	0.1	0.9	NCM_LAC	cknn2jecfp	442	1	1	0.1	mapiec_CHROM_CORAL_cknn2jecfp	Chromosomal aberration activity	Chromosomal aberration activity	Chromosomal aberration model (CORAL)		442	35	-1	1	0	0	0.5	0	0.25
DEVTOX_PG		DEVTOX_PG	Calibration						9	1	0	0.270073	4.38686		0.1	0.9	NCM_LAC	cknn2jecfp	137	1	0.789927	0.1	mapiec_DEVTOX_PG_cknn2jecfp	Predicted Developmental and Reproductive activity	Predicted Developmental and Reproductive activity; Predicted category; Predicted category description; Predicted sub-category; Matching rule/virtual compound	Developmental/Reproductive Toxicity library (PG)		685	0	2	9	-0.550722	1	2.88338	1	2.19708
DEVTOX_PG	VEGA_NEW	DEVTOX_PG	Test						9			0.245455			0.1	0.9	NCM_LAC	cknn2jecfp	110	1	0.789927	0.1	mapiec_DEVTOX_PG_cknn2jecfp	Predicted Developmental and Reproductive activity	Predicted Developmental and Reproductive activity; Predicted category; Predicted category description; Predicted sub-category; Matching rule/virtual compound	Developmental/Reproductive Toxicity library (PG)		685	0	2	9	-0.550722	1	2.88338	1	2.19708
DEVTOX_PG	VEGA_NEW	DEVTOX_PG	Training			0			9	1	0	0.226027	4.53425		0.1	0.9	NCM_LAC	cknn2jecfp	438	1	0.789927	0.1	mapiec_DEVTOX_PG_cknn2jecfp	Predicted Developmental and Reproductive activity	Predicted Developmental and Reproductive activity; Predicted category; Predicted category description; Predicted sub-category; Matching rule/virtual compound	Developmental/Reproductive Toxicity library (PG)		685	0	2	9	-0.550722	1	2.88338	1	2.19708
ESTROGEN_CERAPP		ESTROGEN_CERAPP	Calibration						4	1	0.64257	0.97992	0.39759	0	0.1	0.9	NCM_LAC	cknn2jecfp	249	1	1	0.1	mapiec_ESTROGEN_CERAPP_cknn2jecfp	Predicted ER-mediated effect	Predicted ER-mediated effect; No. alerts for activity; No. alerts for possible activity; No. alerts for non-activity; No. alerts for possible non-activity	Estrogen Receptor-mediated effect (IRFMN-CERAPP)		1529	0	0	2	0.107527	0	0.56682	0	0.248996
ESTROGEN_CERAPP	VEGA_NEW	ESTROGEN_CERAPP	Test						4	1	0.6	0.97561	0.44878	0	0.1	0.9	NCM_LAC	cknn2jecfp	205	1	1	0.1	mapiec_ESTROGEN_CERAPP_cknn2jecfp	Predicted ER-mediated effect	Predicted ER-mediated effect; No. alerts for activity; No. alerts for possible activity; No. alerts for non-activity; No. alerts for possible non-activity	Estrogen Receptor-mediated effect (IRFMN-CERAPP)		1529	0	0	2	0.107527	0	0.56682	0	0.248996
ESTROGEN_CERAPP	VEGA_NEW	ESTROGEN_CERAPP	Training			0.540222			4	1	0.651079	0.965228	0.417266	0	0.1	0.9	NCM_LAC	cknn2jecfp	834	1	1	0.1	mapiec_ESTROGEN_CERAPP_cknn2jecfp	Predicted ER-mediated effect	Predicted ER-mediated effect; No. alerts for activity; No. alerts for possible activity; No. alerts for non-activity; No. alerts for possible non-activity	Estrogen Receptor-mediated effect (IRFMN-CERAPP)		1529	0	0	2	0.107527	0	0.56682	0	0.248996
EYE IRRITATION		EYE IRRITATION	Calibration						2	1	0.79558	1	0.20442	0	0.1	0.9	NCM_LAC	cknn2jecfp	181	1	0.952315	0.1	mapiec_EYE IRRITATION_cknn2jecfp	Predicted Eye Irritation class	Predicted Eye Irritation class	Eye Irritation (CONCERT/Kode)		910	227	0	1	-0.630631	0.0877058	0.514969	0.00769231	0.265193
EYE IRRITATION	VEGA_NEW	EYE IRRITATION	Test			0.793316			2	1	0.695652	1	0.304348	0	0.1	0.9	NCM_LAC	cknn2jecfp	46	1	0.952315	0.1	mapiec_EYE IRRITATION_cknn2jecfp	Predicted Eye Irritation class	Predicted Eye Irritation class	Eye Irritation (CONCERT/Kode)		910	227	0	1	-0.630631	0.0877058	0.514969	0.00769231	0.265193
EYE IRRITATION	VEGA_NEW	EYE IRRITATION	Training			0.793316			2	1	0.797802	1	0.202198	0	0.1	0.9	NCM_LAC	cknn2jecfp	910	1	0.952315	0.1	mapiec_EYE IRRITATION_cknn2jecfp	Predicted Eye Irritation class	Predicted Eye Irritation class	Eye Irritation (CONCERT/Kode)		910	227	0	1	-0.630631	0.0877058	0.514969	0.00769231	0.265193
EYE_IRRITATION_KNN		EYE_IRRITATION_KNN	Calibration						0.994475	0.994475	1	1	0	0.994475	0.1	0.9	NCM_LAC	cknn2jecfp	181	1	-0.00330761	0.1	mapiec_EYE_IRRITATION_KNN_cknn2jecfp	Predicted eye irritating	Predicted eye irritating; Molecules used for prediction	Eye Irritation (CONCERT/KNN)		910	227	0	1	1	0.0574169	0	0.0032967	0
EYE_IRRITATION_KNN	VEGA_NEW	EYE_IRRITATION_KNN	Test			0.996482			1	0.978261	0.978261	1	0.0217391	1	0.1	0.9	NCM_LAC	cknn2jecfp	46	1	-0.00330761	0.1	mapiec_EYE_IRRITATION_KNN_cknn2jecfp	Predicted eye irritating	Predicted eye irritating; Molecules used for prediction	Eye Irritation (CONCERT/KNN)		910	227	0	1	1	0.0574169	0	0.0032967	0
EYE_IRRITATION_KNN	VEGA_NEW	EYE_IRRITATION_KNN	Training			0.996482			0.993407	0.993407	0.996703	1	0.0032967	0.996692	0.1	0.9	NCM_LAC	cknn2jecfp	910	1	-0.00330761	0.1	mapiec_EYE_IRRITATION_KNN_cknn2jecfp	Predicted eye irritating	Predicted eye irritating; Molecules used for prediction	Eye Irritation (CONCERT/KNN)		910	227	0	1	1	0.0574169	0	0.0032967	0
EYE_IRRITATION_SARPY		EYE_IRRITATION_SARPY	Calibration						2	1	0.796117	1	0.203883	0	0.1	0.9	NCM_LAC	cknn2jecfp	103	1	0.9786	0.1	mapiec_EYE_IRRITATION_SARPY_cknn2jecfp	Predicted Eye irritation activity	Predicted Eye irritation activity; No. alerts for irriratarion activity; No. alerts for non-irritation activity	Eye Irritation (CONCERT/SarPy)		910	227	0	1	-0.256098	0.0441511	0.451535	0.00194932	0.203883
EYE_IRRITATION_SARPY	VEGA_NEW	EYE_IRRITATION_SARPY	Test			0.494283			2	1	0.76	1	0.24	0	0.1	0.9	NCM_LAC	cknn2jecfp	25	1	0.9786	0.1	mapiec_EYE_IRRITATION_SARPY_cknn2jecfp	Predicted Eye irritation activity	Predicted Eye irritation activity; No. alerts for irriratarion activity; No. alerts for non-irritation activity	Eye Irritation (CONCERT/SarPy)		910	227	0	1	-0.256098	0.0441511	0.451535	0.00194932	0.203883
EYE_IRRITATION_SARPY	VEGA_NEW	EYE_IRRITATION_SARPY	Training			0.494283			2	1	0.898635	1	0.101365	0	0.1	0.9	NCM_LAC	cknn2jecfp	513	1	0.9786	0.1	mapiec_EYE_IRRITATION_SARPY_cknn2jecfp	Predicted Eye irritation activity	Predicted Eye irritation activity; No. alerts for irriratarion activity; No. alerts for non-irritation activity	Eye Irritation (CONCERT/SarPy)		910	227	0	1	-0.256098	0.0441511	0.451535	0.00194932	0.203883
FISH_IRFMN		FISH_IRFMN	Calibration						4	1	0.701754	0.947368	0.350877	0	0.1	0.9	NCM_LAC	cknn2jecfp	114	1	0.990921	0.1	mapiec_FISH_IRFMN_cknn2jecfp	Predicted toxicity class	Predicted toxicity class	Fish Acute (LC50) Toxicity classification (SarPy-IRFMN)		567	0	1	4	-0.527726	0.0525588	0.713283	0.00276243	0.421053
FISH_IRFMN	VEGA_NEW	FISH_IRFMN	Test						4	1	0.692308	0.923077	0.384615	0	0.1	0.9	NCM_LAC	cknn2jecfp	91	1	0.990921	0.1	mapiec_FISH_IRFMN_cknn2jecfp	Predicted toxicity class	Predicted toxicity class	Fish Acute (LC50) Toxicity classification (SarPy-IRFMN)		567	0	1	4	-0.527726	0.0525588	0.713283	0.00276243	0.421053
FISH_IRFMN	VEGA_NEW	FISH_IRFMN	Training			0.693122			4	1	0.690608	0.961326	0.348066	0	0.1	0.9	NCM_LAC	cknn2jecfp	362	1	0.990921	0.1	mapiec_FISH_IRFMN_cknn2jecfp	Predicted toxicity class	Predicted toxicity class	Fish Acute (LC50) Toxicity classification (SarPy-IRFMN)		567	0	1	4	-0.527726	0.0525588	0.713283	0.00276243	0.421053
GLUCO_RECEPTOR		GLUCO_RECEPTOR	Calibration						1.01033	0.901893	0.891566	0.946644	0.163511	0.969112	0.1	0.9	NCM_LAC	cknn2jecfp	581	1	0.967278	0.1	mapiec_GLUCO_RECEPTOR_cknn2jecfp	Predicted Receptor Activity	Predicted Receptor Activity	Glucocorticoid Receptor (OBERON)		2902	0	0	3	0.140695	0.086851	0.463839	0.00538793	0.13253
GLUCO_RECEPTOR	VEGA_NEW	GLUCO_RECEPTOR	Test						0.997849	0.894624	0.91828	0.956989	0.124731	0.948478	0.1	0.9	NCM_LAC	cknn2jecfp	465	1	0.967278	0.1	mapiec_GLUCO_RECEPTOR_cknn2jecfp	Predicted Receptor Activity	Predicted Receptor Activity	Glucocorticoid Receptor (OBERON)		2902	0	0	3	0.140695	0.086851	0.463839	0.00538793	0.13253
GLUCO_RECEPTOR	VEGA_NEW	GLUCO_RECEPTOR	Training			0.898346			1.02748	0.994073	0.895474	0.954741	0.152478	0.996992	0.1	0.9	NCM_LAC	cknn2jecfp	1856	1	0.967278	0.1	mapiec_GLUCO_RECEPTOR_cknn2jecfp	Predicted Receptor Activity	Predicted Receptor Activity	Glucocorticoid Receptor (OBERON)		2902	0	0	3	0.140695	0.086851	0.463839	0.00538793	0.13253
HEPA_IRFMN		HEPA_IRFMN	Calibration						2	1	0.666667	1	0.333333	0	0.1	0.9	NCM_LAC	cknn2jecfp	123	1	1	0.1	mapiec_HEPA_IRFMN_cknn2jecfp	Predicted Hepatotoxicity	Predicted Hepatotoxicity; No. alerts for toxicity; No. alerts for non-toxicity	Hepatotoxicity model (IRFMN)		760	291	0	1	-0.902439	0	0.650203	0	0.422764
HEPA_IRFMN	VEGA_NEW	HEPA_IRFMN	Test			0.483349			2	1	0.647059	1	0.352941	0	0.1	0.9	NCM_LAC	cknn2jecfp	34	1	1	0.1	mapiec_HEPA_IRFMN_cknn2jecfp	Predicted Hepatotoxicity	Predicted Hepatotoxicity; No. alerts for toxicity; No. alerts for non-toxicity	Hepatotoxicity model (IRFMN)		760	291	0	1	-0.902439	0	0.650203	0	0.422764
HEPA_IRFMN	VEGA_NEW	HEPA_IRFMN	Training			0.483349			2	1	0.819473	1	0.180527	0	0.1	0.9	NCM_LAC	cknn2jecfp	493	1	1	0.1	mapiec_HEPA_IRFMN_cknn2jecfp	Predicted Hepatotoxicity	Predicted Hepatotoxicity; No. alerts for toxicity; No. alerts for non-toxicity	Hepatotoxicity model (IRFMN)		760	291	0	1	-0.902439	0	0.650203	0	0.422764
MNVITRO_VERMEER		MNVITRO_VERMEER	Calibration						2	1	0.813559	1	0.186441	0	0.1	0.9	NCM_LAC	cknn2jecfp	59	1	1	0.1	mapiec_MNVITRO_VERMEER_cknn2jecfp	Predicted Micronucleus activity	Predicted Micronucleus activity	In vitro Micronucleus activity (IRFMN-VERMEER)		293	87	0	1	-0.564394	0	0.487122	0	0.237288
MNVITRO_VERMEER	VEGA_NEW	MNVITRO_VERMEER	Test			0.723684			2	1	0.875	1	0.125	0	0.1	0.9	NCM_LAC	cknn2jecfp	16	1	1	0.1	mapiec_MNVITRO_VERMEER_cknn2jecfp	Predicted Micronucleus activity	Predicted Micronucleus activity	In vitro Micronucleus activity (IRFMN-VERMEER)		293	87	0	1	-0.564394	0	0.487122	0	0.237288
MNVITRO_VERMEER	VEGA_NEW	MNVITRO_VERMEER	Training			0.723684			2	1	0.876543	1	0.123457	0	0.1	0.9	NCM_LAC	cknn2jecfp	243	1	1	0.1	mapiec_MNVITRO_VERMEER_cknn2jecfp	Predicted Micronucleus activity	Predicted Micronucleus activity	In vitro Micronucleus activity (IRFMN-VERMEER)		293	87	0	1	-0.564394	0	0.487122	0	0.237288
MNVIVO_IRFMN		MNVIVO_IRFMN	Calibration						1	1	1	1	0	1	0.1	0.9	NCM_LAC	cknn2jecfp	15	1	-0.00415973	0.1	mapiec_MNVIVO_IRFMN_cknn2jecfp	Predicted activity	Predicted activity; Consensus status; Sarpy model result; Sarpy used alerts reliability; KNN model result; KNN reliability; KNN molecules used for prediction	In vivo Micronucleus activity (IRFMN)		1209	19	0	1	1	0.0643623	0	0.0041425	0
MNVIVO_IRFMN	VEGA_NEW	MNVIVO_IRFMN	Test			0.993485			1	0.75	0.75	1	0.25	1	0.1	0.9	NCM_LAC	cknn2jecfp	4	1	-0.00415973	0.1	mapiec_MNVIVO_IRFMN_cknn2jecfp	Predicted activity	Predicted activity; Consensus status; Sarpy model result; Sarpy used alerts reliability; KNN model result; KNN reliability; KNN molecules used for prediction	In vivo Micronucleus activity (IRFMN)		1209	19	0	1	1	0.0643623	0	0.0041425	0
MNVIVO_IRFMN	VEGA_NEW	MNVIVO_IRFMN	Training			0.993485			0.991715	0.991715	0.995857	1	0.0041425	0.99584	0.1	0.9	NCM_LAC	cknn2jecfp	1207	1	-0.00415973	0.1	mapiec_MNVIVO_IRFMN_cknn2jecfp	Predicted activity	Predicted activity; Consensus status; Sarpy model result; Sarpy used alerts reliability; KNN model result; KNN reliability; KNN molecules used for prediction	In vivo Micronucleus activity (IRFMN)		1209	19	0	1	1	0.0643623	0	0.0041425	0
MOA_EPA		MOA_EPA	Calibration						1.13072	0.908497	0.875817	0.934641	0.228758	0.947761	0.1	0.9	NCM_LAC	cknn2jecfp	153	1	1	0.1	mapiec_MOA_EPA_cknn2jecfp	Predicted MOA toxicity	Predicted MOA toxicity; Score for MOA: AChE Inhibition; Score for MOA: Anticoagulation; Score for MOA: nACHr Antagonism; Score for MOA: Narcosis; Score for MOA: Neurotoxicity; Score for MOA: Reactivity; Score for MOA: Uncoupler	MOA fish toxicity classification (EPA T.E.S.T.)		757	200	0	6	-0.0959885	0	0.723102	0	0.222222
MOA_EPA	VEGA_NEW	MOA_EPA	Test						1.17143	0.828571	0.771429	0.828571	0.428571	0.962963	0.1	0.9	NCM_LAC	cknn2jecfp	35	1	1	0.1	mapiec_MOA_EPA_cknn2jecfp	Predicted MOA toxicity	Predicted MOA toxicity; Score for MOA: AChE Inhibition; Score for MOA: Anticoagulation; Score for MOA: nACHr Antagonism; Score for MOA: Narcosis; Score for MOA: Neurotoxicity; Score for MOA: Reactivity; Score for MOA: Uncoupler	MOA fish toxicity classification (EPA T.E.S.T.)		757	200	0	6	-0.0959885	0	0.723102	0	0.222222
MOA_EPA	VEGA_NEW	MOA_EPA	Training						1.08034	1	0.909613	0.932568	0.187948	1	0.1	0.9	NCM_LAC	cknn2jecfp	697	1	1	0.1	mapiec_MOA_EPA_cknn2jecfp	Predicted MOA toxicity	Predicted MOA toxicity; Score for MOA: AChE Inhibition; Score for MOA: Anticoagulation; Score for MOA: nACHr Antagonism; Score for MOA: Narcosis; Score for MOA: Neurotoxicity; Score for MOA: Reactivity; Score for MOA: Uncoupler	MOA fish toxicity classification (EPA T.E.S.T.)		757	200	0	6	-0.0959885	0	0.723102	0	0.222222
MUTA_AMINES		MUTA_AMINES	Calibration						1.04348	0.913043	0.852174	1	0.147826	0.969388	0.1	0.9	NCM_LAC	cknn2jecfp	115	1	1	0.1	mapiec_MUTA_AMINES_cknn2jecfp	Predicted Mutagen activity	Predicted Mutagen activity	Mutagenicity (Ames test) model for aromatic amines (CONCERT/IRFMN)		622	0	0	1	0.102641	0	0.336219	0	0.113043
MUTA_AMINES	VEGA_NEW	MUTA_AMINES	Test						1.10976	0.878049	0.890244	1	0.109756	0.917808	0.1	0.9	NCM_LAC	cknn2jecfp	82	1	1	0.1	mapiec_MUTA_AMINES_cknn2jecfp	Predicted Mutagen activity	Predicted Mutagen activity	Mutagenicity (Ames test) model for aromatic amines (CONCERT/IRFMN)		622	0	0	1	0.102641	0	0.336219	0	0.113043
MUTA_AMINES	VEGA_NEW	MUTA_AMINES	Training						1	1	0.80791	1	0.19209	1	0.1	0.9	NCM_LAC	cknn2jecfp	354	1	1	0.1	mapiec_MUTA_AMINES_cknn2jecfp	Predicted Mutagen activity	Predicted Mutagen activity	Mutagenicity (Ames test) model for aromatic amines (CONCERT/IRFMN)		622	0	0	1	0.102641	0	0.336219	0	0.113043
MUTA_ISS		MUTA_ISS	Calibration						2	1	0.768657	1	0.231343	0	0.1	0.9	NCM_LAC	cknn2jecfp	134	1	1	0.1	mapiec_MUTA_ISS_cknn2jecfp	Predicted Mutagen activity	Predicted Mutagen activity	Mutagenicity (Ames test) model (ISS)		670	0	0	1	-0.804573	0	0.566476	0	0.320896
MUTA_ISS	VEGA_NEW	MUTA_ISS	Test						2	1	0.814815	1	0.185185	0	0.1	0.9	NCM_LAC	cknn2jecfp	108	1	1	0.1	mapiec_MUTA_ISS_cknn2jecfp	Predicted Mutagen activity	Predicted Mutagen activity	Mutagenicity (Ames test) model (ISS)		670	0	0	1	-0.804573	0	0.566476	0	0.320896
MUTA_ISS	VEGA_NEW	MUTA_ISS	Training			0.789552			2	1	0.78972	1	0.21028	0	0.1	0.9	NCM_LAC	cknn2jecfp	428	1	1	0.1	mapiec_MUTA_ISS_cknn2jecfp	Predicted Mutagen activity	Predicted Mutagen activity	Mutagenicity (Ames test) model (ISS)		670	0	0	1	-0.804573	0	0.566476	0	0.320896
MUTA_CAESAR		MUTA_CAESAR	Calibration						3	1	0.801196	0.983558	0.215247	0	0.1	0.9	NCM_LAC	cknn2jecfp	669	1	1	0.1	mapiec_MUTA_CAESAR_cknn2jecfp	Predicted Mutagen activity	Predicted Mutagen activity	Mutagenicity (Ames test) model (CAESAR)		3367	837	0	1	-0.340696	0	0.520147	0	0.237668
MUTA_CAESAR	VEGA_NEW	MUTA_CAESAR	Test			0.86941			3	1	0.761905	0.946429	0.291667	0	0.1	0.9	NCM_LAC	cknn2jecfp	168	1	1	0.1	mapiec_MUTA_CAESAR_cknn2jecfp	Predicted Mutagen activity	Predicted Mutagen activity	Mutagenicity (Ames test) model (CAESAR)		3367	837	0	1	-0.340696	0	0.520147	0	0.237668
MUTA_CAESAR	VEGA_NEW	MUTA_CAESAR	Training			0.86941			3	1	0.888328	0.971488	0.140184	0	0.1	0.9	NCM_LAC	cknn2jecfp	3367	1	1	0.1	mapiec_MUTA_CAESAR_cknn2jecfp	Predicted Mutagen activity	Predicted Mutagen activity	Mutagenicity (Ames test) model (CAESAR)		3367	837	0	1	-0.340696	0	0.520147	0	0.237668
MUTA_SARPY		MUTA_SARPY	Calibration						3	1	0.666667	0.93722	0.396114	0	0.1	0.9	NCM_LAC	cknn2jecfp	669	1	1	0.1	mapiec_MUTA_SARPY_cknn2jecfp	Predicted Mutagen activity	Predicted Mutagen activity; No. alerts for mutagenicity; No. alerts for non-mutagenicity	Mutagenicity (Ames test) model (SarPy-IRFMN)		3367	837	0	1	-0.131009	0	0.642305	0	0.325859
MUTA_SARPY	VEGA_NEW	MUTA_SARPY	Test			0.693863			3	1	0.714286	0.946429	0.339286	0	0.1	0.9	NCM_LAC	cknn2jecfp	168	1	1	0.1	mapiec_MUTA_SARPY_cknn2jecfp	Predicted Mutagen activity	Predicted Mutagen activity; No. alerts for mutagenicity; No. alerts for non-mutagenicity	Mutagenicity (Ames test) model (SarPy-IRFMN)		3367	837	0	1	-0.131009	0	0.642305	0	0.325859
MUTA_SARPY	VEGA_NEW	MUTA_SARPY	Training			0.693863			3	1	0.698248	0.940006	0.361746	0	0.1	0.9	NCM_LAC	cknn2jecfp	3367	1	1	0.1	mapiec_MUTA_SARPY_cknn2jecfp	Predicted Mutagen activity	Predicted Mutagen activity; No. alerts for mutagenicity; No. alerts for non-mutagenicity	Mutagenicity (Ames test) model (SarPy-IRFMN)		3367	837	0	1	-0.131009	0	0.642305	0	0.325859
HEPA_NRF2		HEPA_NRF2	Calibration						2	1	0.633721	1	0.366279	0	0.1	0.9	NCM_LAC	cknn2jecfp	172	1	1	0.1	mapiec_HEPA_NRF2_cknn2jecfp	Predicted activity	Predicted activity; Inactivity class Probability; Activity class Probability	Hepatic Steatosis MIE assay for NRF2 (TOXCAST)		853	216	0	1	-0.552934	0	0.600387	0	0.360465
HEPA_NRF2	VEGA_NEW	HEPA_NRF2	Test			0.906455			2	1	0.727273	1	0.272727	0	0.1	0.9	NCM_LAC	cknn2jecfp	44	1	1	0.1	mapiec_HEPA_NRF2_cknn2jecfp	Predicted activity	Predicted activity; Inactivity class Probability; Activity class Probability	Hepatic Steatosis MIE assay for NRF2 (TOXCAST)		853	216	0	1	-0.552934	0	0.600387	0	0.360465
HEPA_NRF2	VEGA_NEW	HEPA_NRF2	Training			0.906455			2	1	0.971831	1	0.028169	0	0.1	0.9	NCM_LAC	cknn2jecfp	852	1	1	0.1	mapiec_HEPA_NRF2_cknn2jecfp	Predicted activity	Predicted activity; Inactivity class Probability; Activity class Probability	Hepatic Steatosis MIE assay for NRF2 (TOXCAST)		853	216	0	1	-0.552934	0	0.600387	0	0.360465
PGP_NIC		PGP_NIC	Calibration						3	1	0.78185	0.900524	0.317627	0	0.1	0.9	NCM_LAC	cknn2jecfp	573	1	0.967454	0.1	mapiec_PGP_NIC_cknn2jecfp	Predicted P-gp class	Predicted P-gp class; Probability for Inhibitor class; Probability for Substrate class; Probability for Non Active class; Euclidean Distance from the central neuron	P-Glycoprotein activity model (NIC)		1785	726	0	2	-0.4778	0.071247	0.78378	0.00394811	0.373473
PGP_NIC	VEGA_NEW	PGP_NIC	Test			0.884906			3	1	0.825175	0.93007	0.244755	0	0.1	0.9	NCM_LAC	cknn2jecfp	143	1	0.967454	0.1	mapiec_PGP_NIC_cknn2jecfp	Predicted P-gp class	Predicted P-gp class; Probability for Inhibitor class; Probability for Substrate class; Probability for Non Active class; Euclidean Distance from the central neuron	P-Glycoprotein activity model (NIC)		1785	726	0	2	-0.4778	0.071247	0.78378	0.00394811	0.373473
PGP_NIC	VEGA_NEW	PGP_NIC	Training			0.884906			3	1	0.93401	0.966723	0.0992668	0	0.1	0.9	NCM_LAC	cknn2jecfp	1773	1	0.967454	0.1	mapiec_PGP_NIC_cknn2jecfp	Predicted P-gp class	Predicted P-gp class; Probability for Inhibitor class; Probability for Substrate class; Probability for Non Active class; Euclidean Distance from the central neuron	P-Glycoprotein activity model (NIC)		1785	726	0	2	-0.4778	0.071247	0.78378	0.00394811	0.373473
HEPA_PPARAUP		HEPA_PPARAUP	Calibration						1.09434	0.90566	0.896226	1	0.103774	0.915789	0.1	0.9	NCM_LAC	cknn2jecfp	212	1	0.979706	0.1	mapiec_HEPA_PPARAUP_cknn2jecfp	Predicted activity	Predicted activity; Inactivity class Probability; Activity class Probability	Hepatic Steatosis MIE assay for PPARa up (TOXCAST)		1057	266	0	1	-0.572249	0.0434988	0.382396	0.00189215	0.146226
HEPA_PPARAUP	VEGA_NEW	HEPA_PPARAUP	Test			0.895692			1.01852	0.87037	0.888889	1	0.111111	1	0.1	0.9	NCM_LAC	cknn2jecfp	54	1	0.979706	0.1	mapiec_HEPA_PPARAUP_cknn2jecfp	Predicted activity	Predicted activity; Inactivity class Probability; Activity class Probability	Hepatic Steatosis MIE assay for PPARa up (TOXCAST)		1057	266	0	1	-0.572249	0.0434988	0.382396	0.00189215	0.146226
HEPA_PPARAUP	VEGA_NEW	HEPA_PPARAUP	Training			0.895692			1	0.998108	0.895932	1	0.104068	1	0.1	0.9	NCM_LAC	cknn2jecfp	1057	1	0.979706	0.1	mapiec_HEPA_PPARAUP_cknn2jecfp	Predicted activity	Predicted activity; Inactivity class Probability; Activity class Probability	Hepatic Steatosis MIE assay for PPARa up (TOXCAST)		1057	266	0	1	-0.572249	0.0434988	0.382396	0.00189215	0.146226
HEPA_PPARGUP		HEPA_PPARGUP	Calibration						2	1	0.737705	1	0.262295	0	0.1	0.9	NCM_LAC	cknn2jecfp	183	1	1	0.1	mapiec_HEPA_PPARGUP_cknn2jecfp	Predicted activity	Predicted activity; Inactivity class Probability; Activity class Probability	Hepatic Steatosis MIE assay for PPARg up (TOXCAST)		908	229	0	1	-0.327315	0	0.506785	0	0.256831
HEPA_PPARGUP	VEGA_NEW	HEPA_PPARGUP	Test			0.912049			2	1	0.782609	1	0.217391	0	0.1	0.9	NCM_LAC	cknn2jecfp	46	1	1	0.1	mapiec_HEPA_PPARGUP_cknn2jecfp	Predicted activity	Predicted activity; Inactivity class Probability; Activity class Probability	Hepatic Steatosis MIE assay for PPARg up (TOXCAST)		908	229	0	1	-0.327315	0	0.506785	0	0.256831
HEPA_PPARGUP	VEGA_NEW	HEPA_PPARGUP	Training			0.912049			2	1	0.953744	1	0.0462555	0	0.1	0.9	NCM_LAC	cknn2jecfp	908	1	1	0.1	mapiec_HEPA_PPARGUP_cknn2jecfp	Predicted activity	Predicted activity; Inactivity class Probability; Activity class Probability	Hepatic Steatosis MIE assay for PPARg up (TOXCAST)		908	229	0	1	-0.327315	0	0.506785	0	0.256831
HEPA_PXRUP		HEPA_PXRUP	Calibration						2	1	0.787234	1	0.212766	0	0.1	0.9	NCM_LAC	cknn2jecfp	188	1	1	0.1	mapiec_HEPA_PXRUP_cknn2jecfp	Predicted activity	Predicted activity; Inactivity class Probability; Activity class Probability	Hepatic Steatosis MIE assay for PXR up (TOXCAST)		934	235	0	1	-0.27027	0	0.461266	0	0.212766
HEPA_PXRUP	VEGA_NEW	HEPA_PXRUP	Test			0.950385			2	1	0.680851	1	0.319149	0	0.1	0.9	NCM_LAC	cknn2jecfp	47	1	1	0.1	mapiec_HEPA_PXRUP_cknn2jecfp	Predicted activity	Predicted activity; Inactivity class Probability; Activity class Probability	Hepatic Steatosis MIE assay for PXR up (TOXCAST)		934	235	0	1	-0.27027	0	0.461266	0	0.212766
HEPA_PXRUP	VEGA_NEW	HEPA_PXRUP	Training			0.950385			2	1	0.996788	1	0.00321199	0	0.1	0.9	NCM_LAC	cknn2jecfp	934	1	1	0.1	mapiec_HEPA_PXRUP_cknn2jecfp	Predicted activity	Predicted activity; Inactivity class Probability; Activity class Probability	Hepatic Steatosis MIE assay for PXR up (TOXCAST)		934	235	0	1	-0.27027	0	0.461266	0	0.212766
ANDROGEN_COMPARA		ANDROGEN_COMPARA	Calibration						0.975976	0.903904	0.927928	1	0.0720721	0.980583	0.1	0.9	NCM_LAC	cknn2jecfp	333	1	1	0.1	mapiec_ANDROGEN_COMPARA_cknn2jecfp	Predicted AR binding activity	Predicted AR binding activity; No. alerts for binding activity; No. alerts for non-binding activity	Androgen Receptor-mediated effect (IRFMN-COMPARA)		1664	0	0	1	-0.212379	0	0.284747	0	0.0810811
ANDROGEN_COMPARA	VEGA_NEW	ANDROGEN_COMPARA	Test						0.988764	0.891386	0.940075	1	0.0599251	0.988048	0.1	0.9	NCM_LAC	cknn2jecfp	267	1	1	0.1	mapiec_ANDROGEN_COMPARA_cknn2jecfp	Predicted AR binding activity	Predicted AR binding activity; No. alerts for binding activity; No. alerts for non-binding activity	Androgen Receptor-mediated effect (IRFMN-COMPARA)		1664	0	0	1	-0.212379	0	0.284747	0	0.0810811
ANDROGEN_COMPARA	VEGA_NEW	ANDROGEN_COMPARA	Training			0.935697			1	1	0.93703	1	0.0629699	1	0.1	0.9	NCM_LAC	cknn2jecfp	1064	1	1	0.1	mapiec_ANDROGEN_COMPARA_cknn2jecfp	Predicted AR binding activity	Predicted AR binding activity; No. alerts for binding activity; No. alerts for non-binding activity	Androgen Receptor-mediated effect (IRFMN-COMPARA)		1664	0	0	1	-0.212379	0	0.284747	0	0.0810811
RBA_IRFMN		RBA_IRFMN	Calibration						2	1	0.833333	1	0.166667	0	0.1	0.9	NCM_LAC	cknn2jecfp	120	1	1	0.1	mapiec_RBA_IRFMN_cknn2jecfp	Predicted activity	Predicted activity; Classification tree final node	Estrogen Receptor Relative Binding Affinity model (IRFMN)		656	150	0	1	-0.68	0	0.483046	0	0.233333
RBA_IRFMN	VEGA_NEW	RBA_IRFMN	Test			0.852357			2	1	0.866667	1	0.133333	0	0.1	0.9	NCM_LAC	cknn2jecfp	30	1	1	0.1	mapiec_RBA_IRFMN_cknn2jecfp	Predicted activity	Predicted activity; Classification tree final node	Estrogen Receptor Relative Binding Affinity model (IRFMN)		656	150	0	1	-0.68	0	0.483046	0	0.233333
RBA_IRFMN	VEGA_NEW	RBA_IRFMN	Training			0.852357			2	1	0.855183	1	0.144817	0	0.1	0.9	NCM_LAC	cknn2jecfp	656	1	1	0.1	mapiec_RBA_IRFMN_cknn2jecfp	Predicted activity	Predicted activity; Classification tree final node	Estrogen Receptor Relative Binding Affinity model (IRFMN)		656	150	0	1	-0.68	0	0.483046	0	0.233333
READYBIO_IRFMN		READYBIO_IRFMN	Calibration						4	1	0.361702	0.531915	1.44681	0	0.1	0.9	NCM_LAC	cknn2jecfp	94	1	0.928036	0.1	mapiec_READYBIO_IRFMN_cknn2jecfp	Predicted RB activity	Predicted RB activity; No. alerts for non RB; No. alerts for possible non RB; No. alerts for RB; No. alerts for possible RB	Ready Biodegradability model (IRFMN)		582	146	0	1	0.21409	0.360041	1.13924	0.0432099	0.595745
READYBIO_IRFMN	VEGA_NEW	READYBIO_IRFMN	Test			0.395604			4	1	0.5	0.538462	1.19231	0	0.1	0.9	NCM_LAC	cknn2jecfp	26	1	0.928036	0.1	mapiec_READYBIO_IRFMN_cknn2jecfp	Predicted RB activity	Predicted RB activity; No. alerts for non RB; No. alerts for possible non RB; No. alerts for RB; No. alerts for possible RB	Ready Biodegradability model (IRFMN)		582	146	0	1	0.21409	0.360041	1.13924	0.0432099	0.595745
READYBIO_IRFMN	VEGA_NEW	READYBIO_IRFMN	Training			0.395604			4	1	0.495885	0.602881	1.22016	0	0.1	0.9	NCM_LAC	cknn2jecfp	486	1	0.928036	0.1	mapiec_READYBIO_IRFMN_cknn2jecfp	Predicted RB activity	Predicted RB activity; No. alerts for non RB; No. alerts for possible non RB; No. alerts for RB; No. alerts for possible RB	Ready Biodegradability model (IRFMN)		582	146	0	1	0.21409	0.360041	1.13924	0.0432099	0.595745
SKIN_CAESAR		SKIN_CAESAR	Calibration						1.06061	0.939394	0.909091	1	0.0909091	0.966667	0.1	0.9	NCM_LAC	cknn2jecfp	33	1	0.916583	0.1	mapiec_SKIN_CAESAR_cknn2jecfp	Predicted skin sensitization activity	Predicted skin sensitization activity; O(Active); O(Inactive)	Skin Sensitization model (CAESAR)		167	42	0	1	-0.1	0.0773823	0.301511	0.00598802	0.0909091
SKIN_CAESAR	VEGA_NEW	SKIN_CAESAR	Test			0.923445			1.11111	0.777778	1	1	0	0.888889	0.1	0.9	NCM_LAC	cknn2jecfp	9	1	0.916583	0.1	mapiec_SKIN_CAESAR_cknn2jecfp	Predicted skin sensitization activity	Predicted skin sensitization activity; O(Active); O(Inactive)	Skin Sensitization model (CAESAR)		167	42	0	1	-0.1	0.0773823	0.301511	0.00598802	0.0909091
SKIN_CAESAR	VEGA_NEW	SKIN_CAESAR	Training			0.923445			1.01198	1	0.922156	1	0.0778443	0.993506	0.1	0.9	NCM_LAC	cknn2jecfp	167	1	0.916583	0.1	mapiec_SKIN_CAESAR_cknn2jecfp	Predicted skin sensitization activity	Predicted skin sensitization activity; O(Active); O(Inactive)	Skin Sensitization model (CAESAR)		167	42	0	1	-0.1	0.0773823	0.301511	0.00598802	0.0909091
SKIN_NCSTOX		SKIN_NCSTOX	Calibration						2	1	0.833333	1	0.166667	0	0.1	0.9	NCM_LAC	cknn2jecfp	54	1	1	0.1	mapiec_SKIN_NCSTOX_cknn2jecfp	Predicted skin sensitization activity	Predicted skin sensitization activity; Predicted consensus reliability; Prediction from VEGA Caesar model; Prediction with ToxTree classes; Prediction with fragment-based model	Skin Sensitization model (NCSTOX)		264	68	0	1	-0.466667	0	0.451335	0	0.203704
SKIN_NCSTOX	VEGA_NEW	SKIN_NCSTOX	Test			0.873494			2	1	0.928571	1	0.0714286	0	0.1	0.9	NCM_LAC	cknn2jecfp	14	1	1	0.1	mapiec_SKIN_NCSTOX_cknn2jecfp	Predicted skin sensitization activity	Predicted skin sensitization activity; Predicted consensus reliability; Prediction from VEGA Caesar model; Prediction with ToxTree classes; Prediction with fragment-based model	Skin Sensitization model (NCSTOX)		264	68	0	1	-0.466667	0	0.451335	0	0.203704
SKIN_NCSTOX	VEGA_NEW	SKIN_NCSTOX	Training			0.873494			2	1	0.878788	1	0.121212	0	0.1	0.9	NCM_LAC	cknn2jecfp	264	1	1	0.1	mapiec_SKIN_NCSTOX_cknn2jecfp	Predicted skin sensitization activity	Predicted skin sensitization activity; Predicted consensus reliability; Prediction from VEGA Caesar model; Prediction with ToxTree classes; Prediction with fragment-based model	Skin Sensitization model (NCSTOX)		264	68	0	1	-0.466667	0	0.451335	0	0.203704
SKIN_IRFMN		SKIN_IRFMN	Calibration						2	1	0.703704	1	0.296296	0	0.1	0.9	NCM_LAC	cknn2jecfp	54	1	0.976393	0.1	mapiec_SKIN_IRFMN_cknn2jecfp	Predicted skin sensitization activity	Predicted skin sensitization activity	Skin Sensitization model (IRFMN-JRC)		264	68	0	1	-0.421053	0.0615457	0.544331	0.00378788	0.296296
SKIN_IRFMN	VEGA_NEW	SKIN_IRFMN	Test			0.78012			2	1	0.714286	1	0.285714	0	0.1	0.9	NCM_LAC	cknn2jecfp	14	1	0.976393	0.1	mapiec_SKIN_IRFMN_cknn2jecfp	Predicted skin sensitization activity	Predicted skin sensitization activity	Skin Sensitization model (IRFMN-JRC)		264	68	0	1	-0.421053	0.0615457	0.544331	0.00378788	0.296296
SKIN_IRFMN	VEGA_NEW	SKIN_IRFMN	Training			0.78012			2	1	0.799242	1	0.200758	0	0.1	0.9	NCM_LAC	cknn2jecfp	264	1	0.976393	0.1	mapiec_SKIN_IRFMN_cknn2jecfp	Predicted skin sensitization activity	Predicted skin sensitization activity	Skin Sensitization model (IRFMN-JRC)		264	68	0	1	-0.421053	0.0615457	0.544331	0.00378788	0.296296
SKIN_IRRITATION		SKIN_IRRITATION	Calibration						1	0.944444	0.972222	1	0.0277778	1	0.1	0.9	NCM_LAC	cknn2jecfp	36	1	1	0.1	mapiec_SKIN_IRRITATION_cknn2jecfp	Predicted Skin Irritation class	Predicted Skin Irritation class	Skin Irritation (CONCERT/Kode)		257	46	0	1	-1.05714	0	0.235702	0	0.0555556
SKIN_IRRITATION	VEGA_NEW	SKIN_IRRITATION	Test			0.957096			1	0.9	0.9	1	0.1	1	0.1	0.9	NCM_LAC	cknn2jecfp	10	1	1	0.1	mapiec_SKIN_IRRITATION_cknn2jecfp	Predicted Skin Irritation class	Predicted Skin Irritation class	Skin Irritation (CONCERT/Kode)		257	46	0	1	-1.05714	0	0.235702	0	0.0555556
SKIN_IRRITATION	VEGA_NEW	SKIN_IRRITATION	Training			0.957096			1	1	0.957198	1	0.0428016	1	0.1	0.9	NCM_LAC	cknn2jecfp	257	1	1	0.1	mapiec_SKIN_IRRITATION_cknn2jecfp	Predicted Skin Irritation class	Predicted Skin Irritation class	Skin Irritation (CONCERT/Kode)		257	46	0	1	-1.05714	0	0.235702	0	0.0555556
SKIN_IRRITATION_CORAL		SKIN_IRRITATION_CORAL	Calibration						2	1	0.777778	1	0.222222	0	0.1	0.9	NCM_LAC	cknn2jecfp	36	1	0.951076	0.1	mapiec_SKIN_IRRITATION_CORAL_cknn2jecfp	Skin irritation activity	Skin irritation activity	Skin Irritation (CONCERT/Coral)		257	46	0	1	-0.446429	0.0882162	0.5	0.0077821	0.25
SKIN_IRRITATION_CORAL	VEGA_NEW	SKIN_IRRITATION_CORAL	Test			0.79868			2	1	0.8	1	0.2	0	0.1	0.9	NCM_LAC	cknn2jecfp	10	1	0.951076	0.1	mapiec_SKIN_IRRITATION_CORAL_cknn2jecfp	Skin irritation activity	Skin irritation activity	Skin Irritation (CONCERT/Coral)		257	46	0	1	-0.446429	0.0882162	0.5	0.0077821	0.25
SKIN_IRRITATION_CORAL	VEGA_NEW	SKIN_IRRITATION_CORAL	Training			0.79868			2	1	0.801556	1	0.198444	0	0.1	0.9	NCM_LAC	cknn2jecfp	257	1	0.951076	0.1	mapiec_SKIN_IRRITATION_CORAL_cknn2jecfp	Skin irritation activity	Skin irritation activity	Skin Irritation (CONCERT/Coral)		257	46	0	1	-0.446429	0.0882162	0.5	0.0077821	0.25
SKIN_IRRITATION_SARPY		SKIN_IRRITATION_SARPY	Calibration						2	1	0.888889	1	0.111111	0	0.1	0.9	NCM_LAC	cknn2jecfp	45	1	0.957643	0.1	mapiec_SKIN_IRRITATION_SARPY_cknn2jecfp	Predicted Skin irritation activity	Predicted Skin irritation activity; No. alerts for irritation activity; No. alerts for non-irritation activity	Skin Irritation model (CONCERT/SarPy)		303	0	0	1	-1.7	0.0800641	0.516398	0.00641026	0.266667
SKIN_IRRITATION_SARPY	VEGA_NEW	SKIN_IRRITATION_SARPY	Test						2	1	0.825	1	0.175	0	0.1	0.9	NCM_LAC	cknn2jecfp	40	1	0.957643	0.1	mapiec_SKIN_IRRITATION_SARPY_cknn2jecfp	Predicted Skin irritation activity	Predicted Skin irritation activity; No. alerts for irritation activity; No. alerts for non-irritation activity	Skin Irritation model (CONCERT/SarPy)		303	0	0	1	-1.7	0.0800641	0.516398	0.00641026	0.266667
SKIN_IRRITATION_SARPY	VEGA_NEW	SKIN_IRRITATION_SARPY	Training			0.660066			2	1	0.814103	1	0.185897	0	0.1	0.9	NCM_LAC	cknn2jecfp	156	1	0.957643	0.1	mapiec_SKIN_IRRITATION_SARPY_cknn2jecfp	Predicted Skin irritation activity	Predicted Skin irritation activity; No. alerts for irritation activity; No. alerts for non-irritation activity	Skin Irritation model (CONCERT/SarPy)		303	0	0	1	-1.7	0.0800641	0.516398	0.00641026	0.266667
SKIN_SENSITIZATION_CONCERT		SKIN_SENSITIZATION_CONCERT	Calibration						2	1	0.69	1	0.31	0	0.1	0.9	NCM_LAC	cknn2jecfp	100	1	0.926696	0.1	mapiec_SKIN_SENSITIZATION_CONCERT_cknn2jecfp	Predicted skin sensitization	Predicted skin sensitization	Skin Sensitization (CONCERT/Kode)		497	126	0	1	-0.402525	0.0776931	0.547723	0.00603622	0.3
SKIN_SENSITIZATION_CONCERT	VEGA_NEW	SKIN_SENSITIZATION_CONCERT	Test			0.868379			2	1	0.769231	1	0.230769	0	0.1	0.9	NCM_LAC	cknn2jecfp	26	1	0.926696	0.1	mapiec_SKIN_SENSITIZATION_CONCERT_cknn2jecfp	Predicted skin sensitization	Predicted skin sensitization	Skin Sensitization (CONCERT/Kode)		497	126	0	1	-0.402525	0.0776931	0.547723	0.00603622	0.3
SKIN_SENSITIZATION_CONCERT	VEGA_NEW	SKIN_SENSITIZATION_CONCERT	Training			0.868379			2	1	0.909457	1	0.0905433	0	0.1	0.9	NCM_LAC	cknn2jecfp	497	1	0.926696	0.1	mapiec_SKIN_SENSITIZATION_CONCERT_cknn2jecfp	Predicted skin sensitization	Predicted skin sensitization	Skin Sensitization (CONCERT/Kode)		497	126	0	1	-0.402525	0.0776931	0.547723	0.00603622	0.3
SKIN_SENSITIZATION_SARPY		SKIN_SENSITIZATION_SARPY	Calibration						2	1	0.857143	1	0.142857	0	0.1	0.9	NCM_LAC	cknn2jecfp	84	1	0.922798	0.1	mapiec_SKIN_SENSITIZATION_SARPY_cknn2jecfp	Predicted Skin sensitization activity	Predicted Skin sensitization activity; No. alerts sensitization activity; No. alerts for non-sensitization activity	Skin Sensitization (CONCERT/SarPy)		497	126	0	1	-0.263889	0.0993808	0.393398	0.00987654	0.154762
SKIN_SENSITIZATION_SARPY	VEGA_NEW	SKIN_SENSITIZATION_SARPY	Test			0.698234			2	1	0.863636	1	0.136364	0	0.1	0.9	NCM_LAC	cknn2jecfp	22	1	0.922798	0.1	mapiec_SKIN_SENSITIZATION_SARPY_cknn2jecfp	Predicted Skin sensitization activity	Predicted Skin sensitization activity; No. alerts sensitization activity; No. alerts for non-sensitization activity	Skin Sensitization (CONCERT/SarPy)		497	126	0	1	-0.263889	0.0993808	0.393398	0.00987654	0.154762
SKIN_SENSITIZATION_SARPY	VEGA_NEW	SKIN_SENSITIZATION_SARPY	Training			0.698234			2	1	0.849383	1	0.150617	0	0.1	0.9	NCM_LAC	cknn2jecfp	405	1	0.922798	0.1	mapiec_SKIN_SENSITIZATION_SARPY_cknn2jecfp	Predicted Skin sensitization activity	Predicted Skin sensitization activity; No. alerts sensitization activity; No. alerts for non-sensitization activity	Skin Sensitization (CONCERT/SarPy)		497	126	0	1	-0.263889	0.0993808	0.393398	0.00987654	0.154762
SLUDGE_COMBASECLASS		SLUDGE_COMBASECLASS	Calibration						2	1	0.814815	1	0.185185	0	0.1	0.9	NCM_LAC	cknn2jecfp	27	1	1	0.1	mapiec_SLUDGE_COMBASECLASS_cknn2jecfp	Predicted toxicity activity	Predicted toxicity activity; Biocide filter	Sludge Classification Toxicity model (ProtoQSAR-Combase)		60	34	0	1	-0.718182	0	0.509175	0	0.259259
SLUDGE_COMBASECLASS	VEGA_NEW	SLUDGE_COMBASECLASS	Test			0.861702			2	1	0.714286	1	0.285714	0	0.1	0.9	NCM_LAC	cknn2jecfp	7	1	1	0.1	mapiec_SLUDGE_COMBASECLASS_cknn2jecfp	Predicted toxicity activity	Predicted toxicity activity; Biocide filter	Sludge Classification Toxicity model (ProtoQSAR-Combase)		60	34	0	1	-0.718182	0	0.509175	0	0.259259
SLUDGE_COMBASECLASS	VEGA_NEW	SLUDGE_COMBASECLASS	Training			0.861702			2	1	0.9	1	0.1	0	0.1	0.9	NCM_LAC	cknn2jecfp	60	1	1	0.1	mapiec_SLUDGE_COMBASECLASS_cknn2jecfp	Predicted toxicity activity	Predicted toxicity activity; Biocide filter	Sludge Classification Toxicity model (ProtoQSAR-Combase)		60	34	0	1	-0.718182	0	0.509175	0	0.259259
STERO_OBERON		STERO_OBERON	Calibration						2	1	0.675958	1	0.324042	0	0.1	0.9	NCM_LAC	cknn2jecfp	574	1	0.887009	0.1	mapiec_STERO_OBERON_cknn2jecfp	Predicted steroidogenesis activity	Predicted steroidogenesis activity	Steroidogenesis (OBERON)		1082	718	0	1	-0.511196	0.0429934	0.575335	0.00184843	0.33101
STERO_OBERON	VEGA_NEW	STERO_OBERON	Test			0.862222			2	1	0.694444	1	0.305556	0	0.1	0.9	NCM_LAC	cknn2jecfp	144	1	0.887009	0.1	mapiec_STERO_OBERON_cknn2jecfp	Predicted steroidogenesis activity	Predicted steroidogenesis activity	Steroidogenesis (OBERON)		1082	718	0	1	-0.511196	0.0429934	0.575335	0.00184843	0.33101
STERO_OBERON	VEGA_NEW	STERO_OBERON	Training			0.862222			2	1	0.983364	1	0.0166359	0	0.1	0.9	NCM_LAC	cknn2jecfp	1082	1	0.887009	0.1	mapiec_STERO_OBERON_cknn2jecfp	Predicted steroidogenesis activity	Predicted steroidogenesis activity	Steroidogenesis (OBERON)		1082	718	0	1	-0.511196	0.0429934	0.575335	0.00184843	0.33101
TRALPHA_NRMEA		TRALPHA_NRMEA	Calibration						1	0.999085	0.999085	1	0.000914913	1	0.1	0.9	NCM_LAC	cknn2jecfp	1093	1	1	0.1	mapiec_TRALPHA_NRMEA_cknn2jecfp	Predicted TR alpha class	Predicted TR alpha class	Thyroid Receptor Alpha effect (NRMEA)		5462	0	0	2	-0.000915751	0	0.0302475	0	0.000914913
TRALPHA_NRMEA	VEGA_NEW	TRALPHA_NRMEA	Test						0.996568	0.995423	0.996568	0.998856	0.00457666	0.998852	0.1	0.9	NCM_LAC	cknn2jecfp	874	1	1	0.1	mapiec_TRALPHA_NRMEA_cknn2jecfp	Predicted TR alpha class	Predicted TR alpha class	Thyroid Receptor Alpha effect (NRMEA)		5462	0	0	2	-0.000915751	0	0.0302475	0	0.000914913
TRALPHA_NRMEA	VEGA_NEW	TRALPHA_NRMEA	Training			0.997071			1	1	0.996567	0.999428	0.00400572	1	0.1	0.9	NCM_LAC	cknn2jecfp	3495	1	1	0.1	mapiec_TRALPHA_NRMEA_cknn2jecfp	Predicted TR alpha class	Predicted TR alpha class	Thyroid Receptor Alpha effect (NRMEA)		5462	0	0	2	-0.000915751	0	0.0302475	0	0.000914913
TRBETA_NRMEA		TRBETA_NRMEA	Calibration						0.991803	0.985428	0.990893	0.998179	0.010929	0.995404	0.1	0.9	NCM_LAC	cknn2jecfp	1098	1	0.977659	0.1	mapiec_TRBETA_NRMEA_cknn2jecfp	Predicted TR beta class	Predicted TR beta class	Thyroid Receptor Beta effect (NRMEA)		5487	0	0	2	0.243802	0.0168766	0.104542	0.000284819	0.00910747
TRBETA_NRMEA	VEGA_NEW	TRBETA_NRMEA	Test						0.996583	0.990888	0.996583	0.998861	0.00455581	0.996571	0.1	0.9	NCM_LAC	cknn2jecfp	878	1	0.977659	0.1	mapiec_TRBETA_NRMEA_cknn2jecfp	Predicted TR beta class	Predicted TR beta class	Thyroid Receptor Beta effect (NRMEA)		5487	0	0	2	0.243802	0.0168766	0.104542	0.000284819	0.00910747
TRBETA_NRMEA	VEGA_NEW	TRBETA_NRMEA	Training			0.993804			0.999146	0.999146	0.994019	0.997721	0.00825976	0.999713	0.1	0.9	NCM_LAC	cknn2jecfp	3511	1	0.977659	0.1	mapiec_TRBETA_NRMEA_cknn2jecfp	Predicted TR beta class	Predicted TR beta class	Thyroid Receptor Beta effect (NRMEA)		5487	0	0	2	0.243802	0.0168766	0.104542	0.000284819	0.00910747
TPO_OBERON		TPO_OBERON	Calibration						0.958042	0.909091	0.944056	1	0.0559441	0.962963	0.1	0.9	NCM_LAC	cknn2jecfp	143	1	1	0.1	mapiec_TPO_OBERON_cknn2jecfp	Predicted TPO	Predicted TPO	Thyroperoxidase Inhibitory Activity (OBERON)		722	179	0	1	-0.324074	0	0.264443	0	0.0699301
TPO_OBERON	VEGA_NEW	TPO_OBERON	Test			0.923418			0.888889	0.805556	0.944444	1	0.0555556	0.882353	0.1	0.9	NCM_LAC	cknn2jecfp	36	1	1	0.1	mapiec_TPO_OBERON_cknn2jecfp	Predicted TPO	Predicted TPO	Thyroperoxidase Inhibitory Activity (OBERON)		722	179	0	1	-0.324074	0	0.264443	0	0.0699301
TPO_OBERON	VEGA_NEW	TPO_OBERON	Training			0.923418			1	1	0.918283	1	0.0817175	1	0.1	0.9	NCM_LAC	cknn2jecfp	722	1	1	0.1	mapiec_TPO_OBERON_cknn2jecfp	Predicted TPO	Predicted TPO	Thyroperoxidase Inhibitory Activity (OBERON)		722	179	0	1	-0.324074	0	0.264443	0	0.0699301
ALGAE_COMBASECLASS		ALGAE_COMBASECLASS	Calibration						1.97674	1	0.813953	1	0.186047	0.0285714	0.1	0.9	NCM_LAC	gbecfp	86	1	0.669031	0.1	mapiec_ALGAE_COMBASECLASS_gbecfp	Predicted toxicity activity	Predicted toxicity activity; Biocide filter	Algae Classification Toxicity model (ProtoQSAR-Combase)		253	108	0	1	-0.114122	0.227345	0.410749	0.120299	0.243547
ALGAE_COMBASECLASS	VEGA_NEW	ALGAE_COMBASECLASS	Test			0.806094			2	1	0.772727	1	0.227273	0	0.1	0.9	NCM_LAC	gbecfp	22	1	0.669031	0.1	mapiec_ALGAE_COMBASECLASS_gbecfp	Predicted toxicity activity	Predicted toxicity activity; Biocide filter	Algae Classification Toxicity model (ProtoQSAR-Combase)		253	108	0	1	-0.114122	0.227345	0.410749	0.120299	0.243547
ALGAE_COMBASECLASS	VEGA_NEW	ALGAE_COMBASECLASS	Training			0.806094			1.99605	1	0.806324	1	0.193676	0.00490196	0.1	0.9	NCM_LAC	gbecfp	253	1	0.669031	0.1	mapiec_ALGAE_COMBASECLASS_gbecfp	Predicted toxicity activity	Predicted toxicity activity; Biocide filter	Algae Classification Toxicity model (ProtoQSAR-Combase)		253	108	0	1	-0.114122	0.227345	0.410749	0.120299	0.243547
AROM_IRMFN		AROM_IRMFN	Calibration						1	0.928983	0.928983	0.96929	0.101727	1	0.1	0.9	NCM_LAC	gbecfp	521	1	-0.0540541	0.1	mapiec_AROM_IRMFN_gbecfp	Aromatase activity	Aromatase activity; Probability(Active Agonist); Probability(Active Antagonist); Probability(Inactive)	Aromatase activity model (IRFMN)		2602	652	0	2	-0.0677259	0.346344	0.403916	0.0784314	0.101727
AROM_IRMFN	VEGA_NEW	AROM_IRMFN	Test			0.939459			1	0.931298	0.931298	0.977099	0.0916031	1	0.1	0.9	NCM_LAC	gbecfp	131	1	-0.0540541	0.1	mapiec_AROM_IRMFN_gbecfp	Aromatase activity	Aromatase activity; Probability(Active Agonist); Probability(Active Antagonist); Probability(Inactive)	Aromatase activity model (IRFMN)		2602	652	0	2	-0.0677259	0.346344	0.403916	0.0784314	0.101727
AROM_IRMFN	VEGA_NEW	AROM_IRMFN	Training			0.939459			1	0.94233	0.94233	0.979239	0.0784314	1	0.1	0.9	NCM_LAC	gbecfp	2601	1	-0.0540541	0.1	mapiec_AROM_IRMFN_gbecfp	Aromatase activity	Aromatase activity; Probability(Active Agonist); Probability(Active Antagonist); Probability(Inactive)	Aromatase activity model (IRFMN)		2602	652	0	2	-0.0677259	0.346344	0.403916	0.0784314	0.101727
AROM_TOX21		AROM_TOX21	Calibration						1.9	0.92	0.86	1	0.14	0.162791	0.1	0.9	NCM_LAC	gbecfp	50	1	0.657245	0.1	mapiec_AROM_TOX21_gbecfp	Predicted activity	Predicted activity; Alerts for activity; Alerts for inactivity; Alerts for agonist activity; Alerts for antagonist activity	Aromatase activity model (TOX21)		326	0	0	2	-0.655055	0.308123	0.446395	0.0807878	0.266418
AROM_TOX21	VEGA_NEW	AROM_TOX21	Test						2.05405	0.864865	0.864865	0.918919	0.216216	0	0.1	0.9	NCM_LAC	gbecfp	37	1	0.657245	0.1	mapiec_AROM_TOX21_gbecfp	Predicted activity	Predicted activity; Alerts for activity; Alerts for inactivity; Alerts for agonist activity; Alerts for antagonist activity	Aromatase activity model (TOX21)		326	0	0	2	-0.655055	0.308123	0.446395	0.0807878	0.266418
AROM_TOX21	VEGA_NEW	AROM_TOX21	Training			0.631902			1.89412	0.982353	0.770588	0.970588	0.264706	0.175573	0.1	0.9	NCM_LAC	gbecfp	170	1	0.657245	0.1	mapiec_AROM_TOX21_gbecfp	Predicted activity	Predicted activity; Alerts for activity; Alerts for inactivity; Alerts for agonist activity; Alerts for antagonist activity	Aromatase activity model (TOX21)		326	0	0	2	-0.655055	0.308123	0.446395	0.0807878	0.266418
CARC_ANTARES		CARC_ANTARES	Calibration						2.22656	0.929688	0.421875	0.890625	0.6875	0	0.1	0.9	NCM_LAC	gbecfp	128	1	0.571855	0.1	mapiec_CARC_ANTARES_gbecfp	Predicted Carcinogenic activity	Predicted Carcinogenic activity; No. alerts for carcinogenicity	Carcinogenicity model (IRFMN-Antares)		645	161	0	1	0.166762	0.417554	0.601072	0.32043	0.477727
CARC_ANTARES	VEGA_NEW	CARC_ANTARES	Test			0.426799			2.0303	0.878788	0.515152	0.878788	0.606061	0	0.1	0.9	NCM_LAC	gbecfp	33	1	0.571855	0.1	mapiec_CARC_ANTARES_gbecfp	Predicted Carcinogenic activity	Predicted Carcinogenic activity; No. alerts for carcinogenicity	Carcinogenicity model (IRFMN-Antares)		645	161	0	1	0.166762	0.417554	0.601072	0.32043	0.477727
CARC_ANTARES	VEGA_NEW	CARC_ANTARES	Training			0.426799			2.24186	0.987597	0.423256	0.906977	0.669767	0	0.1	0.9	NCM_LAC	gbecfp	645	1	0.571855	0.1	mapiec_CARC_ANTARES_gbecfp	Predicted Carcinogenic activity	Predicted Carcinogenic activity; No. alerts for carcinogenicity	Carcinogenicity model (IRFMN-Antares)		645	161	0	1	0.166762	0.417554	0.601072	0.32043	0.477727
CARC_ISS		CARC_ISS	Calibration						1.54375	0.90625	0.75625	1	0.24375	0.471074	0.1	0.9	NCM_LAC	gbecfp	160	1	0.533887	0.1	mapiec_CARC_ISS_gbecfp	Predicted Carcinogen activity	Predicted Carcinogen activity	Carcinogenicity model (ISS)		797	0	0	1	-0.0597175	0.293865	0.441977	0.206468	0.333251
CARC_ISS	VEGA_NEW	CARC_ISS	Test						1.53125	0.859375	0.75	1	0.25	0.458333	0.1	0.9	NCM_LAC	gbecfp	128	1	0.533887	0.1	mapiec_CARC_ISS_gbecfp	Predicted Carcinogen activity	Predicted Carcinogen activity	Carcinogenicity model (ISS)		797	0	0	1	-0.0597175	0.293865	0.441977	0.206468	0.333251
CARC_ISS	VEGA_NEW	CARC_ISS	Training			0.754078			1.41257	0.972495	0.75442	1	0.24558	0.736979	0.1	0.9	NCM_LAC	gbecfp	509	1	0.533887	0.1	mapiec_CARC_ISS_gbecfp	Predicted Carcinogen activity	Predicted Carcinogen activity	Carcinogenicity model (ISS)		797	0	0	1	-0.0597175	0.293865	0.441977	0.206468	0.333251
CARC_CAESAR		CARC_CAESAR	Calibration						1.84375	0.945312	0.640625	1	0.359375	0.170732	0.1	0.9	NCM_LAC	gbecfp	128	1	0.322356	0.1	mapiec_CARC_CAESAR_gbecfp	Predicted Carcinogen activity	Predicted Carcinogen activity; P(Carcinogen); P(NON-Carcinogen)	Carcinogenicity model (CAESAR)		645	161	0	1	-0.447989	0.269875	0.577376	0.0947926	0.357978
CARC_CAESAR	VEGA_NEW	CARC_CAESAR	Test			0.834988			1.78788	0.939394	0.757576	1	0.242424	0.2	0.1	0.9	NCM_LAC	gbecfp	33	1	0.322356	0.1	mapiec_CARC_CAESAR_gbecfp	Predicted Carcinogen activity	Predicted Carcinogen activity; P(Carcinogen); P(NON-Carcinogen)	Carcinogenicity model (CAESAR)		645	161	0	1	-0.447989	0.269875	0.577376	0.0947926	0.357978
CARC_CAESAR	VEGA_NEW	CARC_CAESAR	Training			0.834988			1.84186	1	0.877519	1	0.122481	0.178445	0.1	0.9	NCM_LAC	gbecfp	645	1	0.322356	0.1	mapiec_CARC_CAESAR_gbecfp	Predicted Carcinogen activity	Predicted Carcinogen activity; P(Carcinogen); P(NON-Carcinogen)	Carcinogenicity model (CAESAR)		645	161	0	1	-0.447989	0.269875	0.577376	0.0947926	0.357978
CARC_ISSCAN-CGX		CARC_ISSCAN-CGX	Calibration						2.06091	0.908629	0.619289	0.862944	0.517766	0	0.1	0.9	NCM_LAC	gbecfp	197	1	0.594632	0.1	mapiec_CARC_ISSCAN-CGX_gbecfp	Predicted Carcinogenic activity	Predicted Carcinogenic activity; No. alerts for carcinogenicity	Carcinogenicity model (IRFMN-ISSCAN-CGX)		985	0	0	1	0.215839	0.487744	0.64089	0.391492	0.515332
CARC_ISSCAN-CGX	VEGA_NEW	CARC_ISSCAN-CGX	Test						2.10127	0.905063	0.582278	0.829114	0.588608	0	0.1	0.9	NCM_LAC	gbecfp	158	1	0.594632	0.1	mapiec_CARC_ISSCAN-CGX_gbecfp	Predicted Carcinogenic activity	Predicted Carcinogenic activity; No. alerts for carcinogenicity	Carcinogenicity model (IRFMN-ISSCAN-CGX)		985	0	0	1	0.215839	0.487744	0.64089	0.391492	0.515332
CARC_ISSCAN-CGX	VEGA_NEW	CARC_ISSCAN-CGX	Training			0.577665			2.07937	0.971429	0.563492	0.825397	0.611111	0	0.1	0.9	NCM_LAC	gbecfp	630	1	0.594632	0.1	mapiec_CARC_ISSCAN-CGX_gbecfp	Predicted Carcinogenic activity	Predicted Carcinogenic activity; No. alerts for carcinogenicity	Carcinogenicity model (IRFMN-ISSCAN-CGX)		985	0	0	1	0.215839	0.487744	0.64089	0.391492	0.515332
CARC_SFI_CLASS		CARC_SFI_CLASS	Calibration						1.74167	0.966667	0.758333	1	0.241667	0.307692	0.1	0.9	NCM_LAC	gbecfp	120	1	0.489304	0.1	mapiec_CARC_SFI_CLASS_gbecfp	Predicted Inhalation Carcinogenic class	Predicted Inhalation Carcinogenic class	Carcinogenicity inhalation classification model (IRFMN)		598	151	0	1	-0.256313	0.277847	0.47983	0.162186	0.329929
CARC_SFI_CLASS	VEGA_NEW	CARC_SFI_CLASS	Test			0.803738			1.74194	0.935484	0.774194	1	0.225806	0.25	0.1	0.9	NCM_LAC	gbecfp	31	1	0.489304	0.1	mapiec_CARC_SFI_CLASS_gbecfp	Predicted Inhalation Carcinogenic class	Predicted Inhalation Carcinogenic class	Carcinogenicity inhalation classification model (IRFMN)		598	151	0	1	-0.256313	0.277847	0.47983	0.162186	0.329929
CARC_SFI_CLASS	VEGA_NEW	CARC_SFI_CLASS	Training			0.803738			1.66388	0.998328	0.814381	1	0.185619	0.410678	0.1	0.9	NCM_LAC	gbecfp	598	1	0.489304	0.1	mapiec_CARC_SFI_CLASS_gbecfp	Predicted Inhalation Carcinogenic class	Predicted Inhalation Carcinogenic class	Carcinogenicity inhalation classification model (IRFMN)		598	151	0	1	-0.256313	0.277847	0.47983	0.162186	0.329929
CARC_SFO_CLASS		CARC_SFO_CLASS	Calibration						1.68908	0.966387	0.764706	1	0.235294	0.362637	0.1	0.9	NCM_LAC	gbecfp	119	1	0.446098	0.1	mapiec_CARC_SFO_CLASS_gbecfp	Predicted Oral Carcinogenic class	Predicted Oral Carcinogenic class	Carcinogenicity oral classification model (IRFMN)		593	149	0	1	-0.0941119	0.294256	0.443694	0.176139	0.297732
CARC_SFO_CLASS	VEGA_NEW	CARC_SFO_CLASS	Test			0.796496			1.76667	0.933333	0.733333	1	0.266667	0.227273	0.1	0.9	NCM_LAC	gbecfp	30	1	0.446098	0.1	mapiec_CARC_SFO_CLASS_gbecfp	Predicted Oral Carcinogenic class	Predicted Oral Carcinogenic class	Carcinogenicity oral classification model (IRFMN)		593	149	0	1	-0.0941119	0.294256	0.443694	0.176139	0.297732
CARC_SFO_CLASS	VEGA_NEW	CARC_SFO_CLASS	Training			0.796496			1.63575	0.993255	0.806071	1	0.193929	0.439331	0.1	0.9	NCM_LAC	gbecfp	593	1	0.446098	0.1	mapiec_CARC_SFO_CLASS_gbecfp	Predicted Oral Carcinogenic class	Predicted Oral Carcinogenic class	Carcinogenicity oral classification model (IRFMN)		593	149	0	1	-0.0941119	0.294256	0.443694	0.176139	0.297732
CHROM_CORAL		CHROM_CORAL	Calibration						1.10714	0.964286	1	1	0	0.892857	0.1	0.9	NCM_LAC	gbecfp	28	1	0.506529	0.1	mapiec_CHROM_CORAL_gbecfp	Chromosomal aberration activity	Chromosomal aberration activity	Chromosomal aberration model (CORAL)		442	35	-1	1	0	0.29597	0.264545	0.200027	0.198926
CHROM_CORAL	VEGA_NEW	CHROM_CORAL	Test			0.781971			1	0.714286	0.714286	1	0.285714	1	0.1	0.9	NCM_LAC	gbecfp	7	1	0.506529	0.1	mapiec_CHROM_CORAL_gbecfp	Chromosomal aberration activity	Chromosomal aberration activity	Chromosomal aberration model (CORAL)		442	35	-1	1	0	0.29597	0.264545	0.200027	0.198926
CHROM_CORAL	VEGA_NEW	CHROM_CORAL	Training			0.781971			1.02262	0.909502	0.769231	1	0.230769	1	0.1	0.9	NCM_LAC	gbecfp	442	1	0.506529	0.1	mapiec_CHROM_CORAL_gbecfp	Chromosomal aberration activity	Chromosomal aberration activity	Chromosomal aberration model (CORAL)		442	35	-1	1	0	0.29597	0.264545	0.200027	0.198926
DEVTOX_PG		DEVTOX_PG	Calibration						7.22628	0.912409	0	0.270073	4.38686		0.1	0.9	NCM_LAC	gbecfp	137	1	0.636639	0.1	mapiec_DEVTOX_PG_gbecfp	Predicted Developmental and Reproductive activity	Predicted Developmental and Reproductive activity; Predicted category; Predicted category description; Predicted sub-category; Matching rule/virtual compound	Developmental/Reproductive Toxicity library (PG)		685	0	2	9	0.0286891	1.31518	2.28199	1.03284	1.9228
DEVTOX_PG	VEGA_NEW	DEVTOX_PG	Test						7.03636			0.245455			0.1	0.9	NCM_LAC	gbecfp	110	1	0.636639	0.1	mapiec_DEVTOX_PG_gbecfp	Predicted Developmental and Reproductive activity	Predicted Developmental and Reproductive activity; Predicted category; Predicted category description; Predicted sub-category; Matching rule/virtual compound	Developmental/Reproductive Toxicity library (PG)		685	0	2	9	0.0286891	1.31518	2.28199	1.03284	1.9228
DEVTOX_PG	VEGA_NEW	DEVTOX_PG	Training			0			6.66438	0.988584	0	0.226027	4.53425		0.1	0.9	NCM_LAC	gbecfp	438	1	0.636639	0.1	mapiec_DEVTOX_PG_gbecfp	Predicted Developmental and Reproductive activity	Predicted Developmental and Reproductive activity; Predicted category; Predicted category description; Predicted sub-category; Matching rule/virtual compound	Developmental/Reproductive Toxicity library (PG)		685	0	2	9	0.0286891	1.31518	2.28199	1.03284	1.9228
ESTROGEN_CERAPP		ESTROGEN_CERAPP	Calibration						1.96386	0.907631	0.64257	0.97992	0.39759	0.19375	0.1	0.9	NCM_LAC	gbecfp	249	1	0.497219	0.1	mapiec_ESTROGEN_CERAPP_gbecfp	Predicted ER-mediated effect	Predicted ER-mediated effect; No. alerts for activity; No. alerts for possible activity; No. alerts for non-activity; No. alerts for possible non-activity	Estrogen Receptor-mediated effect (IRFMN-CERAPP)		1529	0	0	2	0.220891	0.474067	0.529599	0.316329	0.398565
ESTROGEN_CERAPP	VEGA_NEW	ESTROGEN_CERAPP	Test						1.98537	0.882927	0.6	0.97561	0.44878	0.178862	0.1	0.9	NCM_LAC	gbecfp	205	1	0.497219	0.1	mapiec_ESTROGEN_CERAPP_gbecfp	Predicted ER-mediated effect	Predicted ER-mediated effect; No. alerts for activity; No. alerts for possible activity; No. alerts for non-activity; No. alerts for possible non-activity	Estrogen Receptor-mediated effect (IRFMN-CERAPP)		1529	0	0	2	0.220891	0.474067	0.529599	0.316329	0.398565
ESTROGEN_CERAPP	VEGA_NEW	ESTROGEN_CERAPP	Training			0.540222			1.89808	0.950839	0.651079	0.965228	0.417266	0.268877	0.1	0.9	NCM_LAC	gbecfp	834	1	0.497219	0.1	mapiec_ESTROGEN_CERAPP_gbecfp	Predicted ER-mediated effect	Predicted ER-mediated effect; No. alerts for activity; No. alerts for possible activity; No. alerts for non-activity; No. alerts for possible non-activity	Estrogen Receptor-mediated effect (IRFMN-CERAPP)		1529	0	0	2	0.220891	0.474067	0.529599	0.316329	0.398565
EYE IRRITATION		EYE IRRITATION	Calibration						1.35359	0.906077	0.79558	1	0.20442	0.666667	0.1	0.9	NCM_LAC	gbecfp	181	1	0.494528	0.1	mapiec_EYE IRRITATION_gbecfp	Predicted Eye Irritation class	Predicted Eye Irritation class	Eye Irritation (CONCERT/Kode)		910	227	0	1	0.10945	0.285551	0.380568	0.16989	0.242345
EYE IRRITATION	VEGA_NEW	EYE IRRITATION	Test			0.793316			1.36957	0.847826	0.695652	1	0.304348	0.6875	0.1	0.9	NCM_LAC	gbecfp	46	1	0.494528	0.1	mapiec_EYE IRRITATION_gbecfp	Predicted Eye Irritation class	Predicted Eye Irritation class	Eye Irritation (CONCERT/Kode)		910	227	0	1	0.10945	0.285551	0.380568	0.16989	0.242345
EYE IRRITATION	VEGA_NEW	EYE IRRITATION	Training			0.793316			1.24286	0.958242	0.797802	1	0.202198	0.867769	0.1	0.9	NCM_LAC	gbecfp	910	1	0.494528	0.1	mapiec_EYE IRRITATION_gbecfp	Predicted Eye Irritation class	Predicted Eye Irritation class	Eye Irritation (CONCERT/Kode)		910	227	0	1	0.10945	0.285551	0.380568	0.16989	0.242345
EYE_IRRITATION_KNN		EYE_IRRITATION_KNN	Calibration						1	1	1	1	0	1	0.1	0.9	NCM_LAC	gbecfp	181	1	-0.00330761	0.1	mapiec_EYE_IRRITATION_KNN_gbecfp	Predicted eye irritating	Predicted eye irritating; Molecules used for prediction	Eye Irritation (CONCERT/KNN)		910	227	0	1	1	0.0574169	0	0.0032967	0
EYE_IRRITATION_KNN	VEGA_NEW	EYE_IRRITATION_KNN	Test			0.996482			1	0.978261	0.978261	1	0.0217391	1	0.1	0.9	NCM_LAC	gbecfp	46	1	-0.00330761	0.1	mapiec_EYE_IRRITATION_KNN_gbecfp	Predicted eye irritating	Predicted eye irritating; Molecules used for prediction	Eye Irritation (CONCERT/KNN)		910	227	0	1	1	0.0574169	0	0.0032967	0
EYE_IRRITATION_KNN	VEGA_NEW	EYE_IRRITATION_KNN	Training			0.996482			1	0.996703	0.996703	1	0.0032967	1	0.1	0.9	NCM_LAC	gbecfp	910	1	-0.00330761	0.1	mapiec_EYE_IRRITATION_KNN_gbecfp	Predicted eye irritating	Predicted eye irritating; Molecules used for prediction	Eye Irritation (CONCERT/KNN)		910	227	0	1	1	0.0574169	0	0.0032967	0
EYE_IRRITATION_SARPY		EYE_IRRITATION_SARPY	Calibration						2	1	0.796117	1	0.203883	0	0.1	0.9	NCM_LAC	gbecfp	103	1	0.16544	0.1	mapiec_EYE_IRRITATION_SARPY_gbecfp	Predicted Eye irritation activity	Predicted Eye irritation activity; No. alerts for irriratarion activity; No. alerts for non-irritation activity	Eye Irritation (CONCERT/SarPy)		910	227	0	1	-0.364931	0.275717	0.47069	0.076043	0.2224
EYE_IRRITATION_SARPY	VEGA_NEW	EYE_IRRITATION_SARPY	Test			0.494283			1.96	1	0.76	1	0.24	0.0526316	0.1	0.9	NCM_LAC	gbecfp	25	1	0.16544	0.1	mapiec_EYE_IRRITATION_SARPY_gbecfp	Predicted Eye irritation activity	Predicted Eye irritation activity; No. alerts for irriratarion activity; No. alerts for non-irritation activity	Eye Irritation (CONCERT/SarPy)		910	227	0	1	-0.364931	0.275717	0.47069	0.076043	0.2224
EYE_IRRITATION_SARPY	VEGA_NEW	EYE_IRRITATION_SARPY	Training			0.494283			1.98635	1	0.898635	1	0.101365	0.0151844	0.1	0.9	NCM_LAC	gbecfp	513	1	0.16544	0.1	mapiec_EYE_IRRITATION_SARPY_gbecfp	Predicted Eye irritation activity	Predicted Eye irritation activity; No. alerts for irriratarion activity; No. alerts for non-irritation activity	Eye Irritation (CONCERT/SarPy)		910	227	0	1	-0.364931	0.275717	0.47069	0.076043	0.2224
FISH_IRFMN		FISH_IRFMN	Calibration						2.5614	0.912281	0.701754	0.947368	0.350877	0.0125	0.1	0.9	NCM_LAC	gbecfp	114	1	0.543723	0.1	mapiec_FISH_IRFMN_gbecfp	Predicted toxicity class	Predicted toxicity class	Fish Acute (LC50) Toxicity classification (SarPy-IRFMN)		567	0	1	4	-0.0508938	0.372597	0.591586	0.281862	0.441621
FISH_IRFMN	VEGA_NEW	FISH_IRFMN	Test						2.53846	0.923077	0.692308	0.923077	0.384615	0.047619	0.1	0.9	NCM_LAC	gbecfp	91	1	0.543723	0.1	mapiec_FISH_IRFMN_gbecfp	Predicted toxicity class	Predicted toxicity class	Fish Acute (LC50) Toxicity classification (SarPy-IRFMN)		567	0	1	4	-0.0508938	0.372597	0.591586	0.281862	0.441621
FISH_IRFMN	VEGA_NEW	FISH_IRFMN	Training			0.693122			2.53867	0.983425	0.690608	0.961326	0.348066	0.048	0.1	0.9	NCM_LAC	gbecfp	362	1	0.543723	0.1	mapiec_FISH_IRFMN_gbecfp	Predicted toxicity class	Predicted toxicity class	Fish Acute (LC50) Toxicity classification (SarPy-IRFMN)		567	0	1	4	-0.0508938	0.372597	0.591586	0.281862	0.441621
GLUCO_RECEPTOR		GLUCO_RECEPTOR	Calibration						1.04647	0.901893	0.891566	0.946644	0.163511	0.96332	0.1	0.9	NCM_LAC	gbecfp	581	1	0.497553	0.1	mapiec_GLUCO_RECEPTOR_gbecfp	Predicted Receptor Activity	Predicted Receptor Activity	Glucocorticoid Receptor (OBERON)		2902	0	0	3	0.242683	0.340331	0.435444	0.11386	0.17052
GLUCO_RECEPTOR	VEGA_NEW	GLUCO_RECEPTOR	Test						1.04516	0.913978	0.91828	0.956989	0.124731	0.960187	0.1	0.9	NCM_LAC	gbecfp	465	1	0.497553	0.1	mapiec_GLUCO_RECEPTOR_gbecfp	Predicted Receptor Activity	Predicted Receptor Activity	Glucocorticoid Receptor (OBERON)		2902	0	0	3	0.242683	0.340331	0.435444	0.11386	0.17052
GLUCO_RECEPTOR	VEGA_NEW	GLUCO_RECEPTOR	Training			0.898346			1.03825	0.932651	0.895474	0.954741	0.152478	0.988568	0.1	0.9	NCM_LAC	gbecfp	1856	1	0.497553	0.1	mapiec_GLUCO_RECEPTOR_gbecfp	Predicted Receptor Activity	Predicted Receptor Activity	Glucocorticoid Receptor (OBERON)		2902	0	0	3	0.242683	0.340331	0.435444	0.11386	0.17052
HEPA_IRFMN		HEPA_IRFMN	Calibration						1.86179	0.918699	0.666667	1	0.333333	0.109756	0.1	0.9	NCM_LAC	gbecfp	123	1	0.669442	0.1	mapiec_HEPA_IRFMN_gbecfp	Predicted Hepatotoxicity	Predicted Hepatotoxicity; No. alerts for toxicity; No. alerts for non-toxicity	Hepatotoxicity model (IRFMN)		760	291	0	1	-0.419237	0.221138	0.561592	0.109339	0.410532
HEPA_IRFMN	VEGA_NEW	HEPA_IRFMN	Test			0.483349			1.88235	1	0.647059	1	0.352941	0.136364	0.1	0.9	NCM_LAC	gbecfp	34	1	0.669442	0.1	mapiec_HEPA_IRFMN_gbecfp	Predicted Hepatotoxicity	Predicted Hepatotoxicity; No. alerts for toxicity; No. alerts for non-toxicity	Hepatotoxicity model (IRFMN)		760	291	0	1	-0.419237	0.221138	0.561592	0.109339	0.410532
HEPA_IRFMN	VEGA_NEW	HEPA_IRFMN	Training			0.483349			1.76876	1	0.819473	1	0.180527	0.279703	0.1	0.9	NCM_LAC	gbecfp	493	1	0.669442	0.1	mapiec_HEPA_IRFMN_gbecfp	Predicted Hepatotoxicity	Predicted Hepatotoxicity; No. alerts for toxicity; No. alerts for non-toxicity	Hepatotoxicity model (IRFMN)		760	291	0	1	-0.419237	0.221138	0.561592	0.109339	0.410532
MNVITRO_VERMEER		MNVITRO_VERMEER	Calibration						1.98305	0.983051	0.813559	1	0.186441	0.0208333	0.1	0.9	NCM_LAC	gbecfp	59	1	0.592642	0.1	mapiec_MNVITRO_VERMEER_gbecfp	Predicted Micronucleus activity	Predicted Micronucleus activity	In vitro Micronucleus activity (IRFMN-VERMEER)		293	87	0	1	-0.256364	0.209958	0.436539	0.0542483	0.202272
MNVITRO_VERMEER	VEGA_NEW	MNVITRO_VERMEER	Test			0.723684			2	1	0.875	1	0.125	0	0.1	0.9	NCM_LAC	gbecfp	16	1	0.592642	0.1	mapiec_MNVITRO_VERMEER_gbecfp	Predicted Micronucleus activity	Predicted Micronucleus activity	In vitro Micronucleus activity (IRFMN-VERMEER)		293	87	0	1	-0.256364	0.209958	0.436539	0.0542483	0.202272
MNVITRO_VERMEER	VEGA_NEW	MNVITRO_VERMEER	Training			0.723684			2	1	0.876543	1	0.123457	0	0.1	0.9	NCM_LAC	gbecfp	243	1	0.592642	0.1	mapiec_MNVITRO_VERMEER_gbecfp	Predicted Micronucleus activity	Predicted Micronucleus activity	In vitro Micronucleus activity (IRFMN-VERMEER)		293	87	0	1	-0.256364	0.209958	0.436539	0.0542483	0.202272
MNVIVO_IRFMN		MNVIVO_IRFMN	Calibration						1	1	1	1	0	1	0.1	0.9	NCM_LAC	gbecfp	15	1	-0.00415973	0.1	mapiec_MNVIVO_IRFMN_gbecfp	Predicted activity	Predicted activity; Consensus status; Sarpy model result; Sarpy used alerts reliability; KNN model result; KNN reliability; KNN molecules used for prediction	In vivo Micronucleus activity (IRFMN)		1209	19	0	1	1	0.0643623	0	0.0041425	0
MNVIVO_IRFMN	VEGA_NEW	MNVIVO_IRFMN	Test			0.993485			1	0.75	0.75	1	0.25	1	0.1	0.9	NCM_LAC	gbecfp	4	1	-0.00415973	0.1	mapiec_MNVIVO_IRFMN_gbecfp	Predicted activity	Predicted activity; Consensus status; Sarpy model result; Sarpy used alerts reliability; KNN model result; KNN reliability; KNN molecules used for prediction	In vivo Micronucleus activity (IRFMN)		1209	19	0	1	1	0.0643623	0	0.0041425	0
MNVIVO_IRFMN	VEGA_NEW	MNVIVO_IRFMN	Training			0.993485			1	0.995857	0.995857	1	0.0041425	1	0.1	0.9	NCM_LAC	gbecfp	1207	1	-0.00415973	0.1	mapiec_MNVIVO_IRFMN_gbecfp	Predicted activity	Predicted activity; Consensus status; Sarpy model result; Sarpy used alerts reliability; KNN model result; KNN reliability; KNN molecules used for prediction	In vivo Micronucleus activity (IRFMN)		1209	19	0	1	1	0.0643623	0	0.0041425	0
MOA_EPA		MOA_EPA	Calibration						2.66013	0.934641	0.875817	0.934641	0.228758	0	0.1	0.9	NCM_LAC	gbecfp	153	1	-0.0836379	0.1	mapiec_MOA_EPA_gbecfp	Predicted MOA toxicity	Predicted MOA toxicity; Score for MOA: AChE Inhibition; Score for MOA: Anticoagulation; Score for MOA: nACHr Antagonism; Score for MOA: Narcosis; Score for MOA: Neurotoxicity; Score for MOA: Reactivity; Score for MOA: Uncoupler	MOA fish toxicity classification (EPA T.E.S.T.)		757	200	0	6	-0.109688	0.676517	0.727607	0.187948	0.228758
MOA_EPA	VEGA_NEW	MOA_EPA	Test						2.71429	0.828571	0.771429	0.828571	0.428571	0	0.1	0.9	NCM_LAC	gbecfp	35	1	-0.0836379	0.1	mapiec_MOA_EPA_gbecfp	Predicted MOA toxicity	Predicted MOA toxicity; Score for MOA: AChE Inhibition; Score for MOA: Anticoagulation; Score for MOA: nACHr Antagonism; Score for MOA: Narcosis; Score for MOA: Neurotoxicity; Score for MOA: Reactivity; Score for MOA: Uncoupler	MOA fish toxicity classification (EPA T.E.S.T.)		757	200	0	6	-0.109688	0.676517	0.727607	0.187948	0.228758
MOA_EPA	VEGA_NEW	MOA_EPA	Training						2.66858	0.932568	0.909613	0.932568	0.187948	0	0.1	0.9	NCM_LAC	gbecfp	697	1	-0.0836379	0.1	mapiec_MOA_EPA_gbecfp	Predicted MOA toxicity	Predicted MOA toxicity; Score for MOA: AChE Inhibition; Score for MOA: Anticoagulation; Score for MOA: nACHr Antagonism; Score for MOA: Narcosis; Score for MOA: Neurotoxicity; Score for MOA: Reactivity; Score for MOA: Uncoupler	MOA fish toxicity classification (EPA T.E.S.T.)		757	200	0	6	-0.109688	0.676517	0.727607	0.187948	0.228758
MUTA_AMINES		MUTA_AMINES	Calibration						1.26957	0.913043	0.852174	1	0.147826	0.744898	0.1	0.9	NCM_LAC	gbecfp	115	1	0.723631	0.1	mapiec_MUTA_AMINES_gbecfp	Predicted Mutagen activity	Predicted Mutagen activity	Mutagenicity (Ames test) model for aromatic amines (CONCERT/IRFMN)		622	0	0	1	-0.0522589	0.2071	0.364083	0.0953007	0.214351
MUTA_AMINES	VEGA_NEW	MUTA_AMINES	Test						1.20732	0.841463	0.890244	1	0.109756	0.780822	0.1	0.9	NCM_LAC	gbecfp	82	1	0.723631	0.1	mapiec_MUTA_AMINES_gbecfp	Predicted Mutagen activity	Predicted Mutagen activity	Mutagenicity (Ames test) model for aromatic amines (CONCERT/IRFMN)		622	0	0	1	-0.0522589	0.2071	0.364083	0.0953007	0.214351
MUTA_AMINES	VEGA_NEW	MUTA_AMINES	Training						1.08475	0.971751	0.80791	1	0.19209	0.972028	0.1	0.9	NCM_LAC	gbecfp	354	1	0.723631	0.1	mapiec_MUTA_AMINES_gbecfp	Predicted Mutagen activity	Predicted Mutagen activity	Mutagenicity (Ames test) model for aromatic amines (CONCERT/IRFMN)		622	0	0	1	-0.0522589	0.2071	0.364083	0.0953007	0.214351
MUTA_ISS		MUTA_ISS	Calibration						1.73881	0.910448	0.768657	1	0.231343	0.242718	0.1	0.9	NCM_LAC	gbecfp	134	1	0.514625	0.1	mapiec_MUTA_ISS_gbecfp	Predicted Mutagen activity	Predicted Mutagen activity	Mutagenicity (Ames test) model (ISS)		670	0	0	1	-0.508626	0.283906	0.517947	0.176107	0.352739
MUTA_ISS	VEGA_NEW	MUTA_ISS	Test						1.78704	0.972222	0.814815	1	0.185185	0.215909	0.1	0.9	NCM_LAC	gbecfp	108	1	0.514625	0.1	mapiec_MUTA_ISS_gbecfp	Predicted Mutagen activity	Predicted Mutagen activity	Mutagenicity (Ames test) model (ISS)		670	0	0	1	-0.508626	0.283906	0.517947	0.176107	0.352739
MUTA_ISS	VEGA_NEW	MUTA_ISS	Training			0.789552			1.71028	0.995327	0.78972	1	0.21028	0.360947	0.1	0.9	NCM_LAC	gbecfp	428	1	0.514625	0.1	mapiec_MUTA_ISS_gbecfp	Predicted Mutagen activity	Predicted Mutagen activity	Mutagenicity (Ames test) model (ISS)		670	0	0	1	-0.508626	0.283906	0.517947	0.176107	0.352739
MUTA_CAESAR		MUTA_CAESAR	Calibration						1.59492	0.904335	0.801196	0.983558	0.215247	0.527985	0.1	0.9	NCM_LAC	gbecfp	669	1	0.244433	0.1	mapiec_MUTA_CAESAR_gbecfp	Predicted Mutagen activity	Predicted Mutagen activity	Mutagenicity (Ames test) model (CAESAR)		3367	837	0	1	-0.0141958	0.366273	0.452399	0.154857	0.239054
MUTA_CAESAR	VEGA_NEW	MUTA_CAESAR	Test			0.86941			1.66667	0.886905	0.761905	0.946429	0.291667	0.476562	0.1	0.9	NCM_LAC	gbecfp	168	1	0.244433	0.1	mapiec_MUTA_CAESAR_gbecfp	Predicted Mutagen activity	Predicted Mutagen activity	Mutagenicity (Ames test) model (CAESAR)		3367	837	0	1	-0.0141958	0.366273	0.452399	0.154857	0.239054
MUTA_CAESAR	VEGA_NEW	MUTA_CAESAR	Training			0.86941			1.63142	0.952183	0.888328	0.971488	0.140184	0.512872	0.1	0.9	NCM_LAC	gbecfp	3367	1	0.244433	0.1	mapiec_MUTA_CAESAR_gbecfp	Predicted Mutagen activity	Predicted Mutagen activity	Mutagenicity (Ames test) model (CAESAR)		3367	837	0	1	-0.0141958	0.366273	0.452399	0.154857	0.239054
MUTA_SARPY		MUTA_SARPY	Calibration						1.76981	0.90284	0.666667	0.93722	0.396114	0.41704	0.1	0.9	NCM_LAC	gbecfp	669	1	0.245793	0.1	mapiec_MUTA_SARPY_gbecfp	Predicted Mutagen activity	Predicted Mutagen activity; No. alerts for mutagenicity; No. alerts for non-mutagenicity	Mutagenicity (Ames test) model (SarPy-IRFMN)		3367	837	0	1	0.10842	0.514424	0.570281	0.379708	0.430048
MUTA_SARPY	VEGA_NEW	MUTA_SARPY	Test			0.693863			1.75595	0.928571	0.714286	0.946429	0.339286	0.433333	0.1	0.9	NCM_LAC	gbecfp	168	1	0.245793	0.1	mapiec_MUTA_SARPY_gbecfp	Predicted Mutagen activity	Predicted Mutagen activity; No. alerts for mutagenicity; No. alerts for non-mutagenicity	Mutagenicity (Ames test) model (SarPy-IRFMN)		3367	837	0	1	0.10842	0.514424	0.570281	0.379708	0.430048
MUTA_SARPY	VEGA_NEW	MUTA_SARPY	Training			0.693863			1.71726	0.933175	0.698248	0.940006	0.361746	0.502339	0.1	0.9	NCM_LAC	gbecfp	3367	1	0.245793	0.1	mapiec_MUTA_SARPY_gbecfp	Predicted Mutagen activity	Predicted Mutagen activity; No. alerts for mutagenicity; No. alerts for non-mutagenicity	Mutagenicity (Ames test) model (SarPy-IRFMN)		3367	837	0	1	0.10842	0.514424	0.570281	0.379708	0.430048
HEPA_NRF2		HEPA_NRF2	Calibration						2	1	0.633721	1	0.366279	0	0.1	0.9	NCM_LAC	gbecfp	172	1	-0.0289855	0.1	mapiec_HEPA_NRF2_gbecfp	Predicted activity	Predicted activity; Inactivity class Probability; Activity class Probability	Hepatic Steatosis MIE assay for NRF2 (TOXCAST)		853	216	0	1	-0.577982	0.167836	0.60521	0.028169	0.366279
HEPA_NRF2	VEGA_NEW	HEPA_NRF2	Test			0.906455			2	1	0.727273	1	0.272727	0	0.1	0.9	NCM_LAC	gbecfp	44	1	-0.0289855	0.1	mapiec_HEPA_NRF2_gbecfp	Predicted activity	Predicted activity; Inactivity class Probability; Activity class Probability	Hepatic Steatosis MIE assay for NRF2 (TOXCAST)		853	216	0	1	-0.577982	0.167836	0.60521	0.028169	0.366279
HEPA_NRF2	VEGA_NEW	HEPA_NRF2	Training			0.906455			2	1	0.971831	1	0.028169	0	0.1	0.9	NCM_LAC	gbecfp	852	1	-0.0289855	0.1	mapiec_HEPA_NRF2_gbecfp	Predicted activity	Predicted activity; Inactivity class Probability; Activity class Probability	Hepatic Steatosis MIE assay for NRF2 (TOXCAST)		853	216	0	1	-0.577982	0.167836	0.60521	0.028169	0.366279
PGP_NIC		PGP_NIC	Calibration						3	1	0.78185	0.900524	0.317627	0	0.1	0.9	NCM_LAC	gbecfp	573	1	-0.0631795	0.1	mapiec_PGP_NIC_gbecfp	Predicted P-gp class	Predicted P-gp class; Probability for Inhibitor class; Probability for Substrate class; Probability for Non Active class; Euclidean Distance from the central neuron	P-Glycoprotein activity model (NIC)		1785	726	0	2	-0.242695	0.407211	0.718735	0.0992668	0.317627
PGP_NIC	VEGA_NEW	PGP_NIC	Test			0.884906			3	1	0.825175	0.93007	0.244755	0	0.1	0.9	NCM_LAC	gbecfp	143	1	-0.0631795	0.1	mapiec_PGP_NIC_gbecfp	Predicted P-gp class	Predicted P-gp class; Probability for Inhibitor class; Probability for Substrate class; Probability for Non Active class; Euclidean Distance from the central neuron	P-Glycoprotein activity model (NIC)		1785	726	0	2	-0.242695	0.407211	0.718735	0.0992668	0.317627
PGP_NIC	VEGA_NEW	PGP_NIC	Training			0.884906			3	1	0.93401	0.966723	0.0992668	0	0.1	0.9	NCM_LAC	gbecfp	1773	1	-0.0631795	0.1	mapiec_PGP_NIC_gbecfp	Predicted P-gp class	Predicted P-gp class; Probability for Inhibitor class; Probability for Substrate class; Probability for Non Active class; Euclidean Distance from the central neuron	P-Glycoprotein activity model (NIC)		1785	726	0	2	-0.242695	0.407211	0.718735	0.0992668	0.317627
HEPA_PPARAUP		HEPA_PPARAUP	Calibration						1.13679	0.90566	0.896226	1	0.103774	0.857895	0.1	0.9	NCM_LAC	gbecfp	212	1	0.409878	0.1	mapiec_HEPA_PPARAUP_gbecfp	Predicted activity	Predicted activity; Inactivity class Probability; Activity class Probability	Hepatic Steatosis MIE assay for PPARa up (TOXCAST)		1057	266	0	1	-0.227105	0.234567	0.337826	0.0774416	0.152862
HEPA_PPARAUP	VEGA_NEW	HEPA_PPARAUP	Test			0.895692			1.12963	0.888889	0.888889	1	0.111111	0.854167	0.1	0.9	NCM_LAC	gbecfp	54	1	0.409878	0.1	mapiec_HEPA_PPARAUP_gbecfp	Predicted activity	Predicted activity; Inactivity class Probability; Activity class Probability	Hepatic Steatosis MIE assay for PPARa up (TOXCAST)		1057	266	0	1	-0.227105	0.234567	0.337826	0.0774416	0.152862
HEPA_PPARAUP	VEGA_NEW	HEPA_PPARAUP	Training			0.895692			1.05393	0.960265	0.895932	1	0.104068	0.992608	0.1	0.9	NCM_LAC	gbecfp	1057	1	0.409878	0.1	mapiec_HEPA_PPARAUP_gbecfp	Predicted activity	Predicted activity; Inactivity class Probability; Activity class Probability	Hepatic Steatosis MIE assay for PPARa up (TOXCAST)		1057	266	0	1	-0.227105	0.234567	0.337826	0.0774416	0.152862
HEPA_PPARGUP		HEPA_PPARGUP	Calibration						2	1	0.737705	1	0.262295	0	0.1	0.9	NCM_LAC	gbecfp	183	1	-0.0484988	0.1	mapiec_HEPA_PPARGUP_gbecfp	Predicted activity	Predicted activity; Inactivity class Probability; Activity class Probability	Hepatic Steatosis MIE assay for PPARg up (TOXCAST)		908	229	0	1	-0.355556	0.215071	0.512148	0.0462555	0.262295
HEPA_PPARGUP	VEGA_NEW	HEPA_PPARGUP	Test			0.912049			2	1	0.782609	1	0.217391	0	0.1	0.9	NCM_LAC	gbecfp	46	1	-0.0484988	0.1	mapiec_HEPA_PPARGUP_gbecfp	Predicted activity	Predicted activity; Inactivity class Probability; Activity class Probability	Hepatic Steatosis MIE assay for PPARg up (TOXCAST)		908	229	0	1	-0.355556	0.215071	0.512148	0.0462555	0.262295
HEPA_PPARGUP	VEGA_NEW	HEPA_PPARGUP	Training			0.912049			2	1	0.953744	1	0.0462555	0	0.1	0.9	NCM_LAC	gbecfp	908	1	-0.0484988	0.1	mapiec_HEPA_PPARGUP_gbecfp	Predicted activity	Predicted activity; Inactivity class Probability; Activity class Probability	Hepatic Steatosis MIE assay for PPARg up (TOXCAST)		908	229	0	1	-0.355556	0.215071	0.512148	0.0462555	0.262295
HEPA_PXRUP		HEPA_PXRUP	Calibration						2	1	0.787234	1	0.212766	0	0.1	0.9	NCM_LAC	gbecfp	188	1	-0.00322234	0.1	mapiec_HEPA_PXRUP_gbecfp	Predicted activity	Predicted activity; Inactivity class Probability; Activity class Probability	Hepatic Steatosis MIE assay for PXR up (TOXCAST)		934	235	0	1	-0.27027	0.0566744	0.461266	0.00321199	0.212766
HEPA_PXRUP	VEGA_NEW	HEPA_PXRUP	Test			0.950385			2	1	0.680851	1	0.319149	0	0.1	0.9	NCM_LAC	gbecfp	47	1	-0.00322234	0.1	mapiec_HEPA_PXRUP_gbecfp	Predicted activity	Predicted activity; Inactivity class Probability; Activity class Probability	Hepatic Steatosis MIE assay for PXR up (TOXCAST)		934	235	0	1	-0.27027	0.0566744	0.461266	0.00321199	0.212766
HEPA_PXRUP	VEGA_NEW	HEPA_PXRUP	Training			0.950385			2	1	0.996788	1	0.00321199	0	0.1	0.9	NCM_LAC	gbecfp	934	1	-0.00322234	0.1	mapiec_HEPA_PXRUP_gbecfp	Predicted activity	Predicted activity; Inactivity class Probability; Activity class Probability	Hepatic Steatosis MIE assay for PXR up (TOXCAST)		934	235	0	1	-0.27027	0.0566744	0.461266	0.00321199	0.212766
ANDROGEN_COMPARA		ANDROGEN_COMPARA	Calibration						1	0.927928	0.927928	1	0.0720721	1	0.1	0.9	NCM_LAC	gbecfp	333	1	-0.0672016	0.1	mapiec_ANDROGEN_COMPARA_gbecfp	Predicted AR binding activity	Predicted AR binding activity; No. alerts for binding activity; No. alerts for non-binding activity	Androgen Receptor-mediated effect (IRFMN-COMPARA)		1664	0	0	1	-0.0776699	0.250938	0.268462	0.0629699	0.0720721
ANDROGEN_COMPARA	VEGA_NEW	ANDROGEN_COMPARA	Test						1	0.940075	0.940075	1	0.0599251	1	0.1	0.9	NCM_LAC	gbecfp	267	1	-0.0672016	0.1	mapiec_ANDROGEN_COMPARA_gbecfp	Predicted AR binding activity	Predicted AR binding activity; No. alerts for binding activity; No. alerts for non-binding activity	Androgen Receptor-mediated effect (IRFMN-COMPARA)		1664	0	0	1	-0.0776699	0.250938	0.268462	0.0629699	0.0720721
ANDROGEN_COMPARA	VEGA_NEW	ANDROGEN_COMPARA	Training			0.935697			1	0.93703	0.93703	1	0.0629699	1	0.1	0.9	NCM_LAC	gbecfp	1064	1	-0.0672016	0.1	mapiec_ANDROGEN_COMPARA_gbecfp	Predicted AR binding activity	Predicted AR binding activity; No. alerts for binding activity; No. alerts for non-binding activity	Androgen Receptor-mediated effect (IRFMN-COMPARA)		1664	0	0	1	-0.0776699	0.250938	0.268462	0.0629699	0.0720721
RBA_IRFMN		RBA_IRFMN	Calibration						1.15	0.908333	0.833333	1	0.166667	0.92	0.1	0.9	NCM_LAC	gbecfp	120	1	0.490296	0.1	mapiec_RBA_IRFMN_gbecfp	Predicted activity	Predicted activity; Classification tree final node	Estrogen Receptor Relative Binding Affinity model (IRFMN)		656	150	0	1	-0.0160668	0.251245	0.37566	0.108248	0.200662
RBA_IRFMN	VEGA_NEW	RBA_IRFMN	Test			0.852357			1.1	0.866667	0.866667	1	0.133333	0.884615	0.1	0.9	NCM_LAC	gbecfp	30	1	0.490296	0.1	mapiec_RBA_IRFMN_gbecfp	Predicted activity	Predicted activity; Classification tree final node	Estrogen Receptor Relative Binding Affinity model (IRFMN)		656	150	0	1	-0.0160668	0.251245	0.37566	0.108248	0.200662
RBA_IRFMN	VEGA_NEW	RBA_IRFMN	Training			0.852357			1.04116	0.943598	0.855183	1	0.144817	0.998217	0.1	0.9	NCM_LAC	gbecfp	656	1	0.490296	0.1	mapiec_RBA_IRFMN_gbecfp	Predicted activity	Predicted activity; Classification tree final node	Estrogen Receptor Relative Binding Affinity model (IRFMN)		656	150	0	1	-0.0160668	0.251245	0.37566	0.108248	0.200662
READYBIO_IRFMN		READYBIO_IRFMN	Calibration						3.20213	0.914894	0.361702	0.531915	1.44681	0	0.1	0.9	NCM_LAC	gbecfp	94	1	0.628729	0.1	mapiec_READYBIO_IRFMN_gbecfp	Predicted RB activity	Predicted RB activity; No. alerts for non RB; No. alerts for possible non RB; No. alerts for RB; No. alerts for possible RB	Ready Biodegradability model (IRFMN)		582	146	0	1	0.431618	0.817789	0.968835	0.701995	0.823689
READYBIO_IRFMN	VEGA_NEW	READYBIO_IRFMN	Test			0.395604			3.23077	0.961538	0.5	0.538462	1.19231	0	0.1	0.9	NCM_LAC	gbecfp	26	1	0.628729	0.1	mapiec_READYBIO_IRFMN_gbecfp	Predicted RB activity	Predicted RB activity; No. alerts for non RB; No. alerts for possible non RB; No. alerts for RB; No. alerts for possible RB	Ready Biodegradability model (IRFMN)		582	146	0	1	0.431618	0.817789	0.968835	0.701995	0.823689
READYBIO_IRFMN	VEGA_NEW	READYBIO_IRFMN	Training			0.395604			3.16255	0.977366	0.495885	0.602881	1.22016	0	0.1	0.9	NCM_LAC	gbecfp	486	1	0.628729	0.1	mapiec_READYBIO_IRFMN_gbecfp	Predicted RB activity	Predicted RB activity; No. alerts for non RB; No. alerts for possible non RB; No. alerts for RB; No. alerts for possible RB	Ready Biodegradability model (IRFMN)		582	146	0	1	0.431618	0.817789	0.968835	0.701995	0.823689
SKIN_CAESAR		SKIN_CAESAR	Calibration						2	1	0.909091	1	0.0909091	0	0.1	0.9	NCM_LAC	gbecfp	33	1	-0.0844156	0.1	mapiec_SKIN_CAESAR_gbecfp	Predicted skin sensitization activity	Predicted skin sensitization activity; O(Active); O(Inactive)	Skin Sensitization model (CAESAR)		167	42	0	1	-0.1	0.279006	0.301511	0.0778443	0.0909091
SKIN_CAESAR	VEGA_NEW	SKIN_CAESAR	Test			0.923445			2	1	1	1	0	0	0.1	0.9	NCM_LAC	gbecfp	9	1	-0.0844156	0.1	mapiec_SKIN_CAESAR_gbecfp	Predicted skin sensitization activity	Predicted skin sensitization activity; O(Active); O(Inactive)	Skin Sensitization model (CAESAR)		167	42	0	1	-0.1	0.279006	0.301511	0.0778443	0.0909091
SKIN_CAESAR	VEGA_NEW	SKIN_CAESAR	Training			0.923445			2	1	0.922156	1	0.0778443	0	0.1	0.9	NCM_LAC	gbecfp	167	1	-0.0844156	0.1	mapiec_SKIN_CAESAR_gbecfp	Predicted skin sensitization activity	Predicted skin sensitization activity; O(Active); O(Inactive)	Skin Sensitization model (CAESAR)		167	42	0	1	-0.1	0.279006	0.301511	0.0778443	0.0909091
SKIN_NCSTOX		SKIN_NCSTOX	Calibration						1.37037	0.925926	0.833333	1	0.166667	0.666667	0.1	0.9	NCM_LAC	gbecfp	54	1	0.540846	0.1	mapiec_SKIN_NCSTOX_gbecfp	Predicted skin sensitization activity	Predicted skin sensitization activity; Predicted consensus reliability; Prediction from VEGA Caesar model; Prediction with ToxTree classes; Prediction with fragment-based model	Skin Sensitization model (NCSTOX)		264	68	0	1	-0.0694312	0.221154	0.385399	0.0572804	0.155347
SKIN_NCSTOX	VEGA_NEW	SKIN_NCSTOX	Test			0.873494			1.35714	1	0.928571	1	0.0714286	0.692308	0.1	0.9	NCM_LAC	gbecfp	14	1	0.540846	0.1	mapiec_SKIN_NCSTOX_gbecfp	Predicted skin sensitization activity	Predicted skin sensitization activity; Predicted consensus reliability; Prediction from VEGA Caesar model; Prediction with ToxTree classes; Prediction with fragment-based model	Skin Sensitization model (NCSTOX)		264	68	0	1	-0.0694312	0.221154	0.385399	0.0572804	0.155347
SKIN_NCSTOX	VEGA_NEW	SKIN_NCSTOX	Training			0.873494			1.38258	0.988636	0.878788	1	0.121212	0.689655	0.1	0.9	NCM_LAC	gbecfp	264	1	0.540846	0.1	mapiec_SKIN_NCSTOX_gbecfp	Predicted skin sensitization activity	Predicted skin sensitization activity; Predicted consensus reliability; Prediction from VEGA Caesar model; Prediction with ToxTree classes; Prediction with fragment-based model	Skin Sensitization model (NCSTOX)		264	68	0	1	-0.0694312	0.221154	0.385399	0.0572804	0.155347
SKIN_IRFMN		SKIN_IRFMN	Calibration						1.98148	0.981481	0.703704	1	0.296296	0.0263158	0.1	0.9	NCM_LAC	gbecfp	54	1	0.628147	0.1	mapiec_SKIN_IRFMN_gbecfp	Predicted skin sensitization activity	Predicted skin sensitization activity	Skin Sensitization model (IRFMN-JRC)		264	68	0	1	-0.358072	0.244265	0.532132	0.113475	0.355108
SKIN_IRFMN	VEGA_NEW	SKIN_IRFMN	Test			0.78012			1.92857	0.928571	0.714286	1	0.285714	0	0.1	0.9	NCM_LAC	gbecfp	14	1	0.628147	0.1	mapiec_SKIN_IRFMN_gbecfp	Predicted skin sensitization activity	Predicted skin sensitization activity	Skin Sensitization model (IRFMN-JRC)		264	68	0	1	-0.358072	0.244265	0.532132	0.113475	0.355108
SKIN_IRFMN	VEGA_NEW	SKIN_IRFMN	Training			0.78012			1.98864	1	0.799242	1	0.200758	0.00947867	0.1	0.9	NCM_LAC	gbecfp	264	1	0.628147	0.1	mapiec_SKIN_IRFMN_gbecfp	Predicted skin sensitization activity	Predicted skin sensitization activity	Skin Sensitization model (IRFMN-JRC)		264	68	0	1	-0.358072	0.244265	0.532132	0.113475	0.355108
SKIN_IRRITATION		SKIN_IRRITATION	Calibration						1	0.972222	0.972222	1	0.0277778	1	0.1	0.9	NCM_LAC	gbecfp	36	1	-0.0447154	0.1	mapiec_SKIN_IRRITATION_gbecfp	Predicted Skin Irritation class	Predicted Skin Irritation class	Skin Irritation (CONCERT/Kode)		257	46	0	1	-0.0285714	0.206885	0.166667	0.0428016	0.0277778
SKIN_IRRITATION	VEGA_NEW	SKIN_IRRITATION	Test			0.957096			1	0.9	0.9	1	0.1	1	0.1	0.9	NCM_LAC	gbecfp	10	1	-0.0447154	0.1	mapiec_SKIN_IRRITATION_gbecfp	Predicted Skin Irritation class	Predicted Skin Irritation class	Skin Irritation (CONCERT/Kode)		257	46	0	1	-0.0285714	0.206885	0.166667	0.0428016	0.0277778
SKIN_IRRITATION	VEGA_NEW	SKIN_IRRITATION	Training			0.957096			1	0.957198	0.957198	1	0.0428016	1	0.1	0.9	NCM_LAC	gbecfp	257	1	-0.0447154	0.1	mapiec_SKIN_IRRITATION_gbecfp	Predicted Skin Irritation class	Predicted Skin Irritation class	Skin Irritation (CONCERT/Kode)		257	46	0	1	-0.0285714	0.206885	0.166667	0.0428016	0.0277778
SKIN_IRRITATION_CORAL		SKIN_IRRITATION_CORAL	Calibration						1.5	0.944444	0.777778	1	0.222222	0.571429	0.1	0.9	NCM_LAC	gbecfp	36	1	0.652922	0.1	mapiec_SKIN_IRRITATION_CORAL_gbecfp	Skin irritation activity	Skin irritation activity	Skin Irritation (CONCERT/Coral)		257	46	0	1	0.0712502	0.234963	0.400655	0.116288	0.253146
SKIN_IRRITATION_CORAL	VEGA_NEW	SKIN_IRRITATION_CORAL	Test			0.79868			1.3	0.9	0.8	1	0.2	0.75	0.1	0.9	NCM_LAC	gbecfp	10	1	0.652922	0.1	mapiec_SKIN_IRRITATION_CORAL_gbecfp	Skin irritation activity	Skin irritation activity	Skin Irritation (CONCERT/Coral)		257	46	0	1	0.0712502	0.234963	0.400655	0.116288	0.253146
SKIN_IRRITATION_CORAL	VEGA_NEW	SKIN_IRRITATION_CORAL	Training			0.79868			1.31518	0.980545	0.801556	1	0.198444	0.820388	0.1	0.9	NCM_LAC	gbecfp	257	1	0.652922	0.1	mapiec_SKIN_IRRITATION_CORAL_gbecfp	Skin irritation activity	Skin irritation activity	Skin Irritation (CONCERT/Coral)		257	46	0	1	0.0712502	0.234963	0.400655	0.116288	0.253146
SKIN_IRRITATION_SARPY		SKIN_IRRITATION_SARPY	Calibration						1.62222	0.933333	0.888889	1	0.111111	0.375	0.1	0.9	NCM_LAC	gbecfp	45	1	0.681761	0.1	mapiec_SKIN_IRRITATION_SARPY_gbecfp	Predicted Skin irritation activity	Predicted Skin irritation activity; No. alerts for irritation activity; No. alerts for non-irritation activity	Skin Irritation model (CONCERT/SarPy)		303	0	0	1	-1.21662	0.219459	0.467894	0.0742352	0.270343
SKIN_IRRITATION_SARPY	VEGA_NEW	SKIN_IRRITATION_SARPY	Test						1.55	0.95	0.825	1	0.175	0.484848	0.1	0.9	NCM_LAC	gbecfp	40	1	0.681761	0.1	mapiec_SKIN_IRRITATION_SARPY_gbecfp	Predicted Skin irritation activity	Predicted Skin irritation activity; No. alerts for irritation activity; No. alerts for non-irritation activity	Skin Irritation model (CONCERT/SarPy)		303	0	0	1	-1.21662	0.219459	0.467894	0.0742352	0.270343
SKIN_IRRITATION_SARPY	VEGA_NEW	SKIN_IRRITATION_SARPY	Training			0.660066			1.53846	1	0.814103	1	0.185897	0.566929	0.1	0.9	NCM_LAC	gbecfp	156	1	0.681761	0.1	mapiec_SKIN_IRRITATION_SARPY_gbecfp	Predicted Skin irritation activity	Predicted Skin irritation activity; No. alerts for irritation activity; No. alerts for non-irritation activity	Skin Irritation model (CONCERT/SarPy)		303	0	0	1	-1.21662	0.219459	0.467894	0.0742352	0.270343
SKIN_SENSITIZATION_CONCERT		SKIN_SENSITIZATION_CONCERT	Calibration						2	1	0.69	1	0.31	0	0.1	0.9	NCM_LAC	gbecfp	100	1	-0.0995575	0.1	mapiec_SKIN_SENSITIZATION_CONCERT_gbecfp	Predicted skin sensitization	Predicted skin sensitization	Skin Sensitization (CONCERT/Kode)		497	126	0	1	-0.449275	0.300904	0.556776	0.0905433	0.31
SKIN_SENSITIZATION_CONCERT	VEGA_NEW	SKIN_SENSITIZATION_CONCERT	Test			0.868379			2	1	0.769231	1	0.230769	0	0.1	0.9	NCM_LAC	gbecfp	26	1	-0.0995575	0.1	mapiec_SKIN_SENSITIZATION_CONCERT_gbecfp	Predicted skin sensitization	Predicted skin sensitization	Skin Sensitization (CONCERT/Kode)		497	126	0	1	-0.449275	0.300904	0.556776	0.0905433	0.31
SKIN_SENSITIZATION_CONCERT	VEGA_NEW	SKIN_SENSITIZATION_CONCERT	Training			0.868379			2	1	0.909457	1	0.0905433	0	0.1	0.9	NCM_LAC	gbecfp	497	1	-0.0995575	0.1	mapiec_SKIN_SENSITIZATION_CONCERT_gbecfp	Predicted skin sensitization	Predicted skin sensitization	Skin Sensitization (CONCERT/Kode)		497	126	0	1	-0.449275	0.300904	0.556776	0.0905433	0.31
SKIN_SENSITIZATION_SARPY		SKIN_SENSITIZATION_SARPY	Calibration						1.97619	0.97619	0.857143	1	0.142857	0.0277778	0.1	0.9	NCM_LAC	gbecfp	84	1	0.538914	0.1	mapiec_SKIN_SENSITIZATION_SARPY_gbecfp	Predicted Skin sensitization activity	Predicted Skin sensitization activity; No. alerts sensitization activity; No. alerts for non-sensitization activity	Skin Sensitization (CONCERT/SarPy)		497	126	0	1	-1.34954	0.242873	0.536376	0.0968674	0.299624
SKIN_SENSITIZATION_SARPY	VEGA_NEW	SKIN_SENSITIZATION_SARPY	Test			0.698234			2	1	0.863636	1	0.136364	0	0.1	0.9	NCM_LAC	gbecfp	22	1	0.538914	0.1	mapiec_SKIN_SENSITIZATION_SARPY_gbecfp	Predicted Skin sensitization activity	Predicted Skin sensitization activity; No. alerts sensitization activity; No. alerts for non-sensitization activity	Skin Sensitization (CONCERT/SarPy)		497	126	0	1	-1.34954	0.242873	0.536376	0.0968674	0.299624
SKIN_SENSITIZATION_SARPY	VEGA_NEW	SKIN_SENSITIZATION_SARPY	Training			0.698234			1.99012	1	0.849383	1	0.150617	0.0116279	0.1	0.9	NCM_LAC	gbecfp	405	1	0.538914	0.1	mapiec_SKIN_SENSITIZATION_SARPY_gbecfp	Predicted Skin sensitization activity	Predicted Skin sensitization activity; No. alerts sensitization activity; No. alerts for non-sensitization activity	Skin Sensitization (CONCERT/SarPy)		497	126	0	1	-1.34954	0.242873	0.536376	0.0968674	0.299624
SLUDGE_COMBASECLASS		SLUDGE_COMBASECLASS	Calibration						2	1	0.814815	1	0.185185	0	0.1	0.9	NCM_LAC	gbecfp	27	1	-0.111111	0.1	mapiec_SLUDGE_COMBASECLASS_gbecfp	Predicted toxicity activity	Predicted toxicity activity; Biocide filter	Sludge Classification Toxicity model (ProtoQSAR-Combase)		60	34	0	1	-0.227273	0.316228	0.430331	0.1	0.185185
SLUDGE_COMBASECLASS	VEGA_NEW	SLUDGE_COMBASECLASS	Test			0.861702			2	1	0.714286	1	0.285714	0	0.1	0.9	NCM_LAC	gbecfp	7	1	-0.111111	0.1	mapiec_SLUDGE_COMBASECLASS_gbecfp	Predicted toxicity activity	Predicted toxicity activity; Biocide filter	Sludge Classification Toxicity model (ProtoQSAR-Combase)		60	34	0	1	-0.227273	0.316228	0.430331	0.1	0.185185
SLUDGE_COMBASECLASS	VEGA_NEW	SLUDGE_COMBASECLASS	Training			0.861702			2	1	0.9	1	0.1	0	0.1	0.9	NCM_LAC	gbecfp	60	1	-0.111111	0.1	mapiec_SLUDGE_COMBASECLASS_gbecfp	Predicted toxicity activity	Predicted toxicity activity; Biocide filter	Sludge Classification Toxicity model (ProtoQSAR-Combase)		60	34	0	1	-0.227273	0.316228	0.430331	0.1	0.185185
STERO_OBERON		STERO_OBERON	Calibration						2	1	0.675958	1	0.324042	0	0.1	0.9	NCM_LAC	gbecfp	574	1	-0.0169173	0.1	mapiec_STERO_OBERON_gbecfp	Predicted steroidogenesis activity	Predicted steroidogenesis activity	Steroidogenesis (OBERON)		1082	718	0	1	-0.479381	0.12898	0.569247	0.0166359	0.324042
STERO_OBERON	VEGA_NEW	STERO_OBERON	Test			0.862222			2	1	0.694444	1	0.305556	0	0.1	0.9	NCM_LAC	gbecfp	144	1	-0.0169173	0.1	mapiec_STERO_OBERON_gbecfp	Predicted steroidogenesis activity	Predicted steroidogenesis activity	Steroidogenesis (OBERON)		1082	718	0	1	-0.479381	0.12898	0.569247	0.0166359	0.324042
STERO_OBERON	VEGA_NEW	STERO_OBERON	Training			0.862222			2	1	0.983364	1	0.0166359	0	0.1	0.9	NCM_LAC	gbecfp	1082	1	-0.0169173	0.1	mapiec_STERO_OBERON_gbecfp	Predicted steroidogenesis activity	Predicted steroidogenesis activity	Steroidogenesis (OBERON)		1082	718	0	1	-0.479381	0.12898	0.569247	0.0166359	0.324042
TRALPHA_NRMEA		TRALPHA_NRMEA	Calibration						0.984446	0.983532	0.999085	1	0.000914913	0.984432	0.1	0.9	NCM_LAC	gbecfp	1093	1	-0.0031253	0.1	mapiec_TRALPHA_NRMEA_gbecfp	Predicted TR alpha class	Predicted TR alpha class	Thyroid Receptor Alpha effect (NRMEA)		5462	0	0	2	-0.000915751	0.071765	0.0302475	0.00400572	0.000914913
TRALPHA_NRMEA	VEGA_NEW	TRALPHA_NRMEA	Test						0.982838	0.979405	0.996568	0.998856	0.00457666	0.982778	0.1	0.9	NCM_LAC	gbecfp	874	1	-0.0031253	0.1	mapiec_TRALPHA_NRMEA_gbecfp	Predicted TR alpha class	Predicted TR alpha class	Thyroid Receptor Alpha effect (NRMEA)		5462	0	0	2	-0.000915751	0.071765	0.0302475	0.00400572	0.000914913
TRALPHA_NRMEA	VEGA_NEW	TRALPHA_NRMEA	Training			0.997071			0.984835	0.981402	0.996567	0.999428	0.00400572	0.984783	0.1	0.9	NCM_LAC	gbecfp	3495	1	-0.0031253	0.1	mapiec_TRALPHA_NRMEA_gbecfp	Predicted TR alpha class	Predicted TR alpha class	Thyroid Receptor Alpha effect (NRMEA)		5462	0	0	2	-0.000915751	0.071765	0.0302475	0.00400572	0.000914913
TRBETA_NRMEA		TRBETA_NRMEA	Calibration						0.979053	0.971767	0.990893	0.998179	0.010929	0.980699	0.1	0.9	NCM_LAC	gbecfp	1098	1	-0.00535144	0.1	mapiec_TRBETA_NRMEA_gbecfp	Predicted TR beta class	Predicted TR beta class	Thyroid Receptor Beta effect (NRMEA)		5487	0	0	2	-0.00826446	0.113212	0.120714	0.00825976	0.010929
TRBETA_NRMEA	VEGA_NEW	TRBETA_NRMEA	Test						0.987472	0.984055	0.996583	0.998861	0.00455581	0.987429	0.1	0.9	NCM_LAC	gbecfp	878	1	-0.00535144	0.1	mapiec_TRBETA_NRMEA_gbecfp	Predicted TR beta class	Predicted TR beta class	Thyroid Receptor Beta effect (NRMEA)		5487	0	0	2	-0.00826446	0.113212	0.120714	0.00825976	0.010929
TRBETA_NRMEA	VEGA_NEW	TRBETA_NRMEA	Training			0.993804			0.982341	0.976645	0.994019	0.997721	0.00825976	0.982521	0.1	0.9	NCM_LAC	gbecfp	3511	1	-0.00535144	0.1	mapiec_TRBETA_NRMEA_gbecfp	Predicted TR beta class	Predicted TR beta class	Thyroid Receptor Beta effect (NRMEA)		5487	0	0	2	-0.00826446	0.113212	0.120714	0.00825976	0.010929
TPO_OBERON		TPO_OBERON	Calibration						1	0.944056	0.944056	1	0.0559441	1	0.1	0.9	NCM_LAC	gbecfp	143	1	-0.0889894	0.1	mapiec_TPO_OBERON_gbecfp	Predicted TPO	Predicted TPO	Thyroperoxidase Inhibitory Activity (OBERON)		722	179	0	1	-0.0592593	0.285863	0.236525	0.0817175	0.0559441
TPO_OBERON	VEGA_NEW	TPO_OBERON	Test			0.923418			1	0.944444	0.944444	1	0.0555556	1	0.1	0.9	NCM_LAC	gbecfp	36	1	-0.0889894	0.1	mapiec_TPO_OBERON_gbecfp	Predicted TPO	Predicted TPO	Thyroperoxidase Inhibitory Activity (OBERON)		722	179	0	1	-0.0592593	0.285863	0.236525	0.0817175	0.0559441
TPO_OBERON	VEGA_NEW	TPO_OBERON	Training			0.923418			1	0.918283	0.918283	1	0.0817175	1	0.1	0.9	NCM_LAC	gbecfp	722	1	-0.0889894	0.1	mapiec_TPO_OBERON_gbecfp	Predicted TPO	Predicted TPO	Thyroperoxidase Inhibitory Activity (OBERON)		722	179	0	1	-0.0592593	0.285863	0.236525	0.0817175	0.0559441
ALGAE_COMBASECLASS		ALGAE_COMBASECLASS	Calibration						1.46512	0.918605	0.813953	1	0.186047	0.557143	0.1	0.9	NCM_LAC	rfecfp	86	1	0.124827	0.1	mapiec_ALGAE_COMBASECLASS_rfecfp	Predicted toxicity activity	Predicted toxicity activity; Biocide filter	Algae Classification Toxicity model (ProtoQSAR-Combase)		253	108	0	1	0.0326914	0.369692	0.382731	0.288581	0.294928
ALGAE_COMBASECLASS	VEGA_NEW	ALGAE_COMBASECLASS	Test			0.806094			1.63636	0.909091	0.772727	1	0.227273	0.352941	0.1	0.9	NCM_LAC	rfecfp	22	1	0.124827	0.1	mapiec_ALGAE_COMBASECLASS_rfecfp	Predicted toxicity activity	Predicted toxicity activity; Biocide filter	Algae Classification Toxicity model (ProtoQSAR-Combase)		253	108	0	1	0.0326914	0.369692	0.382731	0.288581	0.294928
ALGAE_COMBASECLASS	VEGA_NEW	ALGAE_COMBASECLASS	Training			0.806094			1.5415	0.976285	0.806324	1	0.193676	0.539216	0.1	0.9	NCM_LAC	rfecfp	253	1	0.124827	0.1	mapiec_ALGAE_COMBASECLASS_rfecfp	Predicted toxicity activity	Predicted toxicity activity; Biocide filter	Algae Classification Toxicity model (ProtoQSAR-Combase)		253	108	0	1	0.0326914	0.369692	0.382731	0.288581	0.294928
AROM_IRMFN		AROM_IRMFN	Calibration						0.971209	0.902111	0.928983	0.96929	0.101727	0.971074	0.1	0.9	NCM_LAC	rfecfp	521	1	0.0558398	0.1	mapiec_AROM_IRMFN_rfecfp	Aromatase activity	Aromatase activity; Probability(Active Agonist); Probability(Active Antagonist); Probability(Inactive)	Aromatase activity model (IRFMN)		2602	652	0	2	-0.004518	0.327792	0.391778	0.143653	0.166552
AROM_IRMFN	VEGA_NEW	AROM_IRMFN	Test			0.939459			0.984733	0.916031	0.931298	0.977099	0.0916031	0.983607	0.1	0.9	NCM_LAC	rfecfp	131	1	0.0558398	0.1	mapiec_AROM_IRMFN_rfecfp	Aromatase activity	Aromatase activity; Probability(Active Agonist); Probability(Active Antagonist); Probability(Inactive)	Aromatase activity model (IRFMN)		2602	652	0	2	-0.004518	0.327792	0.391778	0.143653	0.166552
AROM_IRMFN	VEGA_NEW	AROM_IRMFN	Training			0.939459			0.972703	0.917724	0.94233	0.979239	0.0784314	0.973888	0.1	0.9	NCM_LAC	rfecfp	2601	1	0.0558398	0.1	mapiec_AROM_IRMFN_rfecfp	Aromatase activity	Aromatase activity; Probability(Active Agonist); Probability(Active Antagonist); Probability(Inactive)	Aromatase activity model (IRFMN)		2602	652	0	2	-0.004518	0.327792	0.391778	0.143653	0.166552
AROM_TOX21		AROM_TOX21	Calibration						1.8	0.92	0.86	1	0.14	0.162791	0.1	0.9	NCM_LAC	rfecfp	50	1	0.212013	0.1	mapiec_AROM_TOX21_rfecfp	Predicted activity	Predicted activity; Alerts for activity; Alerts for inactivity; Alerts for agonist activity; Alerts for antagonist activity	Aromatase activity model (TOX21)		326	0	0	2	0.00122754	0.467188	0.346774	0.341593	0.293802
AROM_TOX21	VEGA_NEW	AROM_TOX21	Test						1.94595	0.918919	0.864865	0.918919	0.216216	0.03125	0.1	0.9	NCM_LAC	rfecfp	37	1	0.212013	0.1	mapiec_AROM_TOX21_rfecfp	Predicted activity	Predicted activity; Alerts for activity; Alerts for inactivity; Alerts for agonist activity; Alerts for antagonist activity	Aromatase activity model (TOX21)		326	0	0	2	0.00122754	0.467188	0.346774	0.341593	0.293802
AROM_TOX21	VEGA_NEW	AROM_TOX21	Training			0.631902			1.87059	0.917647	0.770588	0.970588	0.264706	0.19084	0.1	0.9	NCM_LAC	rfecfp	170	1	0.212013	0.1	mapiec_AROM_TOX21_rfecfp	Predicted activity	Predicted activity; Alerts for activity; Alerts for inactivity; Alerts for agonist activity; Alerts for antagonist activity	Aromatase activity model (TOX21)		326	0	0	2	0.00122754	0.467188	0.346774	0.341593	0.293802
CARC_ANTARES		CARC_ANTARES	Calibration						2.0625	0.914062	0.421875	0.890625	0.6875	0	0.1	0.9	NCM_LAC	rfecfp	128	1	0.224395	0.1	mapiec_CARC_ANTARES_rfecfp	Predicted Carcinogenic activity	Predicted Carcinogenic activity; No. alerts for carcinogenicity	Carcinogenicity model (IRFMN-Antares)		645	161	0	1	0.166045	0.562002	0.60133	0.446427	0.484146
CARC_ANTARES	VEGA_NEW	CARC_ANTARES	Test			0.426799			2.0303	0.878788	0.515152	0.878788	0.606061	0	0.1	0.9	NCM_LAC	rfecfp	33	1	0.224395	0.1	mapiec_CARC_ANTARES_rfecfp	Predicted Carcinogenic activity	Predicted Carcinogenic activity; No. alerts for carcinogenicity	Carcinogenicity model (IRFMN-Antares)		645	161	0	1	0.166045	0.562002	0.60133	0.446427	0.484146
CARC_ANTARES	VEGA_NEW	CARC_ANTARES	Training			0.426799			2.05736	0.925581	0.423256	0.906977	0.669767	0	0.1	0.9	NCM_LAC	rfecfp	645	1	0.224395	0.1	mapiec_CARC_ANTARES_rfecfp	Predicted Carcinogenic activity	Predicted Carcinogenic activity; No. alerts for carcinogenicity	Carcinogenicity model (IRFMN-Antares)		645	161	0	1	0.166045	0.562002	0.60133	0.446427	0.484146
CARC_ISS		CARC_ISS	Calibration						1.46875	0.90625	0.75625	1	0.24375	0.578512	0.1	0.9	NCM_LAC	rfecfp	160	1	0.105238	0.1	mapiec_CARC_ISS_rfecfp	Predicted Carcinogen activity	Predicted Carcinogen activity	Carcinogenicity model (ISS)		797	0	0	1	0.0255162	0.407152	0.423831	0.346923	0.368863
CARC_ISS	VEGA_NEW	CARC_ISS	Test						1.46094	0.859375	0.75	1	0.25	0.53125	0.1	0.9	NCM_LAC	rfecfp	128	1	0.105238	0.1	mapiec_CARC_ISS_rfecfp	Predicted Carcinogen activity	Predicted Carcinogen activity	Carcinogenicity model (ISS)		797	0	0	1	0.0255162	0.407152	0.423831	0.346923	0.368863
CARC_ISS	VEGA_NEW	CARC_ISS	Training			0.754078			1.40668	0.921415	0.75442	1	0.24558	0.682292	0.1	0.9	NCM_LAC	rfecfp	509	1	0.105238	0.1	mapiec_CARC_ISS_rfecfp	Predicted Carcinogen activity	Predicted Carcinogen activity	Carcinogenicity model (ISS)		797	0	0	1	0.0255162	0.407152	0.423831	0.346923	0.368863
CARC_CAESAR		CARC_CAESAR	Calibration						1.75	0.914062	0.640625	1	0.359375	0.256098	0.1	0.9	NCM_LAC	rfecfp	128	1	0.0546077	0.1	mapiec_CARC_CAESAR_rfecfp	Predicted Carcinogen activity	Predicted Carcinogen activity; P(Carcinogen); P(NON-Carcinogen)	Carcinogenicity model (CAESAR)		645	161	0	1	-0.255063	0.318763	0.537537	0.205827	0.393041
CARC_CAESAR	VEGA_NEW	CARC_CAESAR	Test			0.834988			1.84848	1	0.757576	1	0.242424	0.2	0.1	0.9	NCM_LAC	rfecfp	33	1	0.0546077	0.1	mapiec_CARC_CAESAR_rfecfp	Predicted Carcinogen activity	Predicted Carcinogen activity; P(Carcinogen); P(NON-Carcinogen)	Carcinogenicity model (CAESAR)		645	161	0	1	-0.255063	0.318763	0.537537	0.205827	0.393041
CARC_CAESAR	VEGA_NEW	CARC_CAESAR	Training			0.834988			1.7876	0.996899	0.877519	1	0.122481	0.238516	0.1	0.9	NCM_LAC	rfecfp	645	1	0.0546077	0.1	mapiec_CARC_CAESAR_rfecfp	Predicted Carcinogen activity	Predicted Carcinogen activity; P(Carcinogen); P(NON-Carcinogen)	Carcinogenicity model (CAESAR)		645	161	0	1	-0.255063	0.318763	0.537537	0.205827	0.393041
CARC_ISSCAN-CGX		CARC_ISSCAN-CGX	Calibration						2.08629	0.908629	0.619289	0.862944	0.517766	0	0.1	0.9	NCM_LAC	rfecfp	197	1	0.283094	0.1	mapiec_CARC_ISSCAN-CGX_rfecfp	Predicted Carcinogenic activity	Predicted Carcinogenic activity; No. alerts for carcinogenicity	Carcinogenicity model (IRFMN-ISSCAN-CGX)		985	0	0	1	0.202865	0.648632	0.64617	0.545222	0.53552
CARC_ISSCAN-CGX	VEGA_NEW	CARC_ISSCAN-CGX	Test						2.10127	0.917722	0.582278	0.829114	0.588608	0	0.1	0.9	NCM_LAC	rfecfp	158	1	0.283094	0.1	mapiec_CARC_ISSCAN-CGX_rfecfp	Predicted Carcinogenic activity	Predicted Carcinogenic activity; No. alerts for carcinogenicity	Carcinogenicity model (IRFMN-ISSCAN-CGX)		985	0	0	1	0.202865	0.648632	0.64617	0.545222	0.53552
CARC_ISSCAN-CGX	VEGA_NEW	CARC_ISSCAN-CGX	Training			0.577665			2.08889	0.914286	0.563492	0.825397	0.611111	0	0.1	0.9	NCM_LAC	rfecfp	630	1	0.283094	0.1	mapiec_CARC_ISSCAN-CGX_rfecfp	Predicted Carcinogenic activity	Predicted Carcinogenic activity; No. alerts for carcinogenicity	Carcinogenicity model (IRFMN-ISSCAN-CGX)		985	0	0	1	0.202865	0.648632	0.64617	0.545222	0.53552
CARC_SFI_CLASS		CARC_SFI_CLASS	Calibration						1.49167	0.908333	0.758333	1	0.241667	0.549451	0.1	0.9	NCM_LAC	rfecfp	120	1	0.0876239	0.1	mapiec_CARC_SFI_CLASS_rfecfp	Predicted Inhalation Carcinogenic class	Predicted Inhalation Carcinogenic class	Carcinogenicity inhalation classification model (IRFMN)		598	151	0	1	0.0186667	0.371374	0.424079	0.287482	0.330405
CARC_SFI_CLASS	VEGA_NEW	CARC_SFI_CLASS	Test			0.803738			1.3871	0.870968	0.774194	1	0.225806	0.625	0.1	0.9	NCM_LAC	rfecfp	31	1	0.0876239	0.1	mapiec_CARC_SFI_CLASS_rfecfp	Predicted Inhalation Carcinogenic class	Predicted Inhalation Carcinogenic class	Carcinogenicity inhalation classification model (IRFMN)		598	151	0	1	0.0186667	0.371374	0.424079	0.287482	0.330405
CARC_SFI_CLASS	VEGA_NEW	CARC_SFI_CLASS	Training			0.803738			1.43645	0.949833	0.814381	1	0.185619	0.63039	0.1	0.9	NCM_LAC	rfecfp	598	1	0.0876239	0.1	mapiec_CARC_SFI_CLASS_rfecfp	Predicted Inhalation Carcinogenic class	Predicted Inhalation Carcinogenic class	Carcinogenicity inhalation classification model (IRFMN)		598	151	0	1	0.0186667	0.371374	0.424079	0.287482	0.330405
CARC_SFO_CLASS		CARC_SFO_CLASS	Calibration						1.51261	0.915966	0.764706	1	0.235294	0.527473	0.1	0.9	NCM_LAC	rfecfp	119	1	0.0713442	0.1	mapiec_CARC_SFO_CLASS_rfecfp	Predicted Oral Carcinogenic class	Predicted Oral Carcinogenic class	Carcinogenicity oral classification model (IRFMN)		593	149	0	1	0.0168231	0.381009	0.420599	0.298474	0.331273
CARC_SFO_CLASS	VEGA_NEW	CARC_SFO_CLASS	Test			0.796496			1.5	0.866667	0.733333	1	0.266667	0.5	0.1	0.9	NCM_LAC	rfecfp	30	1	0.0713442	0.1	mapiec_CARC_SFO_CLASS_rfecfp	Predicted Oral Carcinogenic class	Predicted Oral Carcinogenic class	Carcinogenicity oral classification model (IRFMN)		593	149	0	1	0.0168231	0.381009	0.420599	0.298474	0.331273
CARC_SFO_CLASS	VEGA_NEW	CARC_SFO_CLASS	Training			0.796496			1.4941	0.951096	0.806071	1	0.193929	0.566946	0.1	0.9	NCM_LAC	rfecfp	593	1	0.0713442	0.1	mapiec_CARC_SFO_CLASS_rfecfp	Predicted Oral Carcinogenic class	Predicted Oral Carcinogenic class	Carcinogenicity oral classification model (IRFMN)		593	149	0	1	0.0168231	0.381009	0.420599	0.298474	0.331273
CHROM_CORAL		CHROM_CORAL	Calibration						0.964286	0.964286	1	1	0	0.964286	0.1	0.9	NCM_LAC	rfecfp	28	1	0.0821201	0.1	mapiec_CHROM_CORAL_rfecfp	Chromosomal aberration activity	Chromosomal aberration activity	Chromosomal aberration model (CORAL)		442	35	-1	1	0	0.403655	0.223331	0.336113	0.218069
CHROM_CORAL	VEGA_NEW	CHROM_CORAL	Test			0.781971			0.714286	0.571429	0.714286	1	0.285714	0.8	0.1	0.9	NCM_LAC	rfecfp	7	1	0.0821201	0.1	mapiec_CHROM_CORAL_rfecfp	Chromosomal aberration activity	Chromosomal aberration activity	Chromosomal aberration model (CORAL)		442	35	-1	1	0	0.403655	0.223331	0.336113	0.218069
CHROM_CORAL	VEGA_NEW	CHROM_CORAL	Training			0.781971			0.91629	0.735294	0.769231	1	0.230769	0.955882	0.1	0.9	NCM_LAC	rfecfp	442	1	0.0821201	0.1	mapiec_CHROM_CORAL_rfecfp	Chromosomal aberration activity	Chromosomal aberration activity	Chromosomal aberration model (CORAL)		442	35	-1	1	0	0.403655	0.223331	0.336113	0.218069
DEVTOX_PG		DEVTOX_PG	Calibration						7.35766	0.912409	0	0.270073	4.38686		0.1	0.9	NCM_LAC	rfecfp	137	1	0.152336	0.1	mapiec_DEVTOX_PG_rfecfp	Predicted Developmental and Reproductive activity	Predicted Developmental and Reproductive activity; Predicted category; Predicted category description; Predicted sub-category; Matching rule/virtual compound	Developmental/Reproductive Toxicity library (PG)		685	0	2	9	0.000693722	2.00875	2.31464	1.78349	2.06124
DEVTOX_PG	VEGA_NEW	DEVTOX_PG	Test						7.35455			0.245455			0.1	0.9	NCM_LAC	rfecfp	110	1	0.152336	0.1	mapiec_DEVTOX_PG_rfecfp	Predicted Developmental and Reproductive activity	Predicted Developmental and Reproductive activity; Predicted category; Predicted category description; Predicted sub-category; Matching rule/virtual compound	Developmental/Reproductive Toxicity library (PG)		685	0	2	9	0.000693722	2.00875	2.31464	1.78349	2.06124
DEVTOX_PG	VEGA_NEW	DEVTOX_PG	Training			0			7.39954	0.979452	0	0.226027	4.53425		0.1	0.9	NCM_LAC	rfecfp	438	1	0.152336	0.1	mapiec_DEVTOX_PG_rfecfp	Predicted Developmental and Reproductive activity	Predicted Developmental and Reproductive activity; Predicted category; Predicted category description; Predicted sub-category; Matching rule/virtual compound	Developmental/Reproductive Toxicity library (PG)		685	0	2	9	0.000693722	2.00875	2.31464	1.78349	2.06124
ESTROGEN_CERAPP		ESTROGEN_CERAPP	Calibration						2.21285	0.919679	0.64257	0.97992	0.39759	0	0.1	0.9	NCM_LAC	rfecfp	249	1	0.155266	0.1	mapiec_ESTROGEN_CERAPP_rfecfp	Predicted ER-mediated effect	Predicted ER-mediated effect; No. alerts for activity; No. alerts for possible activity; No. alerts for non-activity; No. alerts for possible non-activity	Estrogen Receptor-mediated effect (IRFMN-CERAPP)		1529	0	0	2	0.0828152	0.614483	0.574614	0.501213	0.488621
ESTROGEN_CERAPP	VEGA_NEW	ESTROGEN_CERAPP	Test						2.21951	0.912195	0.6	0.97561	0.44878	0	0.1	0.9	NCM_LAC	rfecfp	205	1	0.155266	0.1	mapiec_ESTROGEN_CERAPP_rfecfp	Predicted ER-mediated effect	Predicted ER-mediated effect; No. alerts for activity; No. alerts for possible activity; No. alerts for non-activity; No. alerts for possible non-activity	Estrogen Receptor-mediated effect (IRFMN-CERAPP)		1529	0	0	2	0.0828152	0.614483	0.574614	0.501213	0.488621
ESTROGEN_CERAPP	VEGA_NEW	ESTROGEN_CERAPP	Training			0.540222			2.17866	0.91247	0.651079	0.965228	0.417266	0.00736648	0.1	0.9	NCM_LAC	rfecfp	834	1	0.155266	0.1	mapiec_ESTROGEN_CERAPP_rfecfp	Predicted ER-mediated effect	Predicted ER-mediated effect; No. alerts for activity; No. alerts for possible activity; No. alerts for non-activity; No. alerts for possible non-activity	Estrogen Receptor-mediated effect (IRFMN-CERAPP)		1529	0	0	2	0.0828152	0.614483	0.574614	0.501213	0.488621
EYE IRRITATION		EYE IRRITATION	Calibration						1.35912	0.906077	0.79558	1	0.20442	0.673611	0.1	0.9	NCM_LAC	rfecfp	181	1	0.17884	0.1	mapiec_EYE IRRITATION_rfecfp	Predicted Eye Irritation class	Predicted Eye Irritation class	Eye Irritation (CONCERT/Kode)		910	227	0	1	0.113777	0.363957	0.379643	0.276994	0.291389
EYE IRRITATION	VEGA_NEW	EYE IRRITATION	Test			0.793316			1.3913	0.869565	0.695652	1	0.304348	0.6875	0.1	0.9	NCM_LAC	rfecfp	46	1	0.17884	0.1	mapiec_EYE IRRITATION_rfecfp	Predicted Eye Irritation class	Predicted Eye Irritation class	Eye Irritation (CONCERT/Kode)		910	227	0	1	0.113777	0.363957	0.379643	0.276994	0.291389
EYE IRRITATION	VEGA_NEW	EYE IRRITATION	Training			0.793316			1.3	0.91978	0.797802	1	0.202198	0.76584	0.1	0.9	NCM_LAC	rfecfp	910	1	0.17884	0.1	mapiec_EYE IRRITATION_rfecfp	Predicted Eye Irritation class	Predicted Eye Irritation class	Eye Irritation (CONCERT/Kode)		910	227	0	1	0.113777	0.363957	0.379643	0.276994	0.291389
EYE_IRRITATION_KNN		EYE_IRRITATION_KNN	Calibration						0.906077	0.906077	1	1	0	0.906077	0.1	0.9	NCM_LAC	rfecfp	181	1	0.0901716	0.1	mapiec_EYE_IRRITATION_KNN_rfecfp	Predicted eye irritating	Predicted eye irritating; Molecules used for prediction	Eye Irritation (CONCERT/KNN)		910	227	0	1	0	0.0546767	0.00687982	0.00626329	0.00308052
EYE_IRRITATION_KNN	VEGA_NEW	EYE_IRRITATION_KNN	Test			0.996482			0.869565	0.869565	0.978261	1	0.0217391	0.888889	0.1	0.9	NCM_LAC	rfecfp	46	1	0.0901716	0.1	mapiec_EYE_IRRITATION_KNN_rfecfp	Predicted eye irritating	Predicted eye irritating; Molecules used for prediction	Eye Irritation (CONCERT/KNN)		910	227	0	1	0	0.0546767	0.00687982	0.00626329	0.00308052
EYE_IRRITATION_KNN	VEGA_NEW	EYE_IRRITATION_KNN	Training			0.996482			0.897802	0.897802	0.996703	1	0.0032967	0.900772	0.1	0.9	NCM_LAC	rfecfp	910	1	0.0901716	0.1	mapiec_EYE_IRRITATION_KNN_rfecfp	Predicted eye irritating	Predicted eye irritating; Molecules used for prediction	Eye Irritation (CONCERT/KNN)		910	227	0	1	0	0.0546767	0.00687982	0.00626329	0.00308052
EYE_IRRITATION_SARPY		EYE_IRRITATION_SARPY	Calibration						1.47573	0.912621	0.796117	1	0.203883	0.54878	0.1	0.9	NCM_LAC	rfecfp	103	1	0.122507	0.1	mapiec_EYE_IRRITATION_SARPY_rfecfp	Predicted Eye irritation activity	Predicted Eye irritation activity; No. alerts for irriratarion activity; No. alerts for non-irritation activity	Eye Irritation (CONCERT/SarPy)		910	227	0	1	-0.0942887	0.28272	0.421449	0.167094	0.257386
EYE_IRRITATION_SARPY	VEGA_NEW	EYE_IRRITATION_SARPY	Test			0.494283			1.44	0.84	0.76	1	0.24	0.526316	0.1	0.9	NCM_LAC	rfecfp	25	1	0.122507	0.1	mapiec_EYE_IRRITATION_SARPY_rfecfp	Predicted Eye irritation activity	Predicted Eye irritation activity; No. alerts for irriratarion activity; No. alerts for non-irritation activity	Eye Irritation (CONCERT/SarPy)		910	227	0	1	-0.0942887	0.28272	0.421449	0.167094	0.257386
EYE_IRRITATION_SARPY	VEGA_NEW	EYE_IRRITATION_SARPY	Training			0.494283			1.49903	0.984405	0.898635	1	0.101365	0.54013	0.1	0.9	NCM_LAC	rfecfp	513	1	0.122507	0.1	mapiec_EYE_IRRITATION_SARPY_rfecfp	Predicted Eye irritation activity	Predicted Eye irritation activity; No. alerts for irriratarion activity; No. alerts for non-irritation activity	Eye Irritation (CONCERT/SarPy)		910	227	0	1	-0.0942887	0.28272	0.421449	0.167094	0.257386
FISH_IRFMN		FISH_IRFMN	Calibration						2.34211	0.912281	0.701754	0.947368	0.350877	0.1625	0.1	0.9	NCM_LAC	rfecfp	114	1	0.0992696	0.1	mapiec_FISH_IRFMN_rfecfp	Predicted toxicity class	Predicted toxicity class	Fish Acute (LC50) Toxicity classification (SarPy-IRFMN)		567	0	1	4	0.0332197	0.523507	0.567417	0.45015	0.469745
FISH_IRFMN	VEGA_NEW	FISH_IRFMN	Test						2.32967	0.901099	0.692308	0.923077	0.384615	0.15873	0.1	0.9	NCM_LAC	rfecfp	91	1	0.0992696	0.1	mapiec_FISH_IRFMN_rfecfp	Predicted toxicity class	Predicted toxicity class	Fish Acute (LC50) Toxicity classification (SarPy-IRFMN)		567	0	1	4	0.0332197	0.523507	0.567417	0.45015	0.469745
FISH_IRFMN	VEGA_NEW	FISH_IRFMN	Training			0.693122			2.41436	0.928177	0.690608	0.961326	0.348066	0.124	0.1	0.9	NCM_LAC	rfecfp	362	1	0.0992696	0.1	mapiec_FISH_IRFMN_rfecfp	Predicted toxicity class	Predicted toxicity class	Fish Acute (LC50) Toxicity classification (SarPy-IRFMN)		567	0	1	4	0.0332197	0.523507	0.567417	0.45015	0.469745
GLUCO_RECEPTOR		GLUCO_RECEPTOR	Calibration						1.12565	0.901893	0.891566	0.946644	0.163511	0.913127	0.1	0.9	NCM_LAC	rfecfp	581	1	0.27218	0.1	mapiec_GLUCO_RECEPTOR_rfecfp	Predicted Receptor Activity	Predicted Receptor Activity	Glucocorticoid Receptor (OBERON)		2902	0	0	3	0.202461	0.409608	0.446858	0.216114	0.239486
GLUCO_RECEPTOR	VEGA_NEW	GLUCO_RECEPTOR	Test						1.10323	0.913978	0.91828	0.956989	0.124731	0.925059	0.1	0.9	NCM_LAC	rfecfp	465	1	0.27218	0.1	mapiec_GLUCO_RECEPTOR_rfecfp	Predicted Receptor Activity	Predicted Receptor Activity	Glucocorticoid Receptor (OBERON)		2902	0	0	3	0.202461	0.409608	0.446858	0.216114	0.239486
GLUCO_RECEPTOR	VEGA_NEW	GLUCO_RECEPTOR	Training			0.898346			1.09968	0.908944	0.895474	0.954741	0.152478	0.937425	0.1	0.9	NCM_LAC	rfecfp	1856	1	0.27218	0.1	mapiec_GLUCO_RECEPTOR_rfecfp	Predicted Receptor Activity	Predicted Receptor Activity	Glucocorticoid Receptor (OBERON)		2902	0	0	3	0.202461	0.409608	0.446858	0.216114	0.239486
HEPA_IRFMN		HEPA_IRFMN	Calibration						1.78049	0.910569	0.666667	1	0.333333	0.195122	0.1	0.9	NCM_LAC	rfecfp	123	1	0.121859	0.1	mapiec_HEPA_IRFMN_rfecfp	Predicted Hepatotoxicity	Predicted Hepatotoxicity; No. alerts for toxicity; No. alerts for non-toxicity	Hepatotoxicity model (IRFMN)		760	291	0	1	-0.144025	0.36043	0.50421	0.27267	0.395669
HEPA_IRFMN	VEGA_NEW	HEPA_IRFMN	Test			0.483349			1.73529	1	0.647059	1	0.352941	0.409091	0.1	0.9	NCM_LAC	rfecfp	34	1	0.121859	0.1	mapiec_HEPA_IRFMN_rfecfp	Predicted Hepatotoxicity	Predicted Hepatotoxicity; No. alerts for toxicity; No. alerts for non-toxicity	Hepatotoxicity model (IRFMN)		760	291	0	1	-0.144025	0.36043	0.50421	0.27267	0.395669
HEPA_IRFMN	VEGA_NEW	HEPA_IRFMN	Training			0.483349			1.67951	0.983773	0.819473	1	0.180527	0.371287	0.1	0.9	NCM_LAC	rfecfp	493	1	0.121859	0.1	mapiec_HEPA_IRFMN_rfecfp	Predicted Hepatotoxicity	Predicted Hepatotoxicity; No. alerts for toxicity; No. alerts for non-toxicity	Hepatotoxicity model (IRFMN)		760	291	0	1	-0.144025	0.36043	0.50421	0.27267	0.395669
MNVITRO_VERMEER		MNVITRO_VERMEER	Calibration						1.50847	0.932203	0.813559	1	0.186441	0.520833	0.1	0.9	NCM_LAC	rfecfp	59	1	0.081873	0.1	mapiec_MNVITRO_VERMEER_rfecfp	Predicted Micronucleus activity	Predicted Micronucleus activity	In vitro Micronucleus activity (IRFMN-VERMEER)		293	87	0	1	-0.0344326	0.315207	0.39611	0.206518	0.263291
MNVITRO_VERMEER	VEGA_NEW	MNVITRO_VERMEER	Test			0.723684			1.5625	0.9375	0.875	1	0.125	0.428571	0.1	0.9	NCM_LAC	rfecfp	16	1	0.081873	0.1	mapiec_MNVITRO_VERMEER_rfecfp	Predicted Micronucleus activity	Predicted Micronucleus activity	In vitro Micronucleus activity (IRFMN-VERMEER)		293	87	0	1	-0.0344326	0.315207	0.39611	0.206518	0.263291
MNVITRO_VERMEER	VEGA_NEW	MNVITRO_VERMEER	Training			0.723684			1.50206	0.987654	0.876543	1	0.123457	0.553991	0.1	0.9	NCM_LAC	rfecfp	243	1	0.081873	0.1	mapiec_MNVITRO_VERMEER_rfecfp	Predicted Micronucleus activity	Predicted Micronucleus activity	In vitro Micronucleus activity (IRFMN-VERMEER)		293	87	0	1	-0.0344326	0.315207	0.39611	0.206518	0.263291
MNVIVO_IRFMN		MNVIVO_IRFMN	Calibration						1	1	1	1	0	1	0.1	0.9	NCM_LAC	rfecfp	15	1	0.106681	0.1	mapiec_MNVIVO_IRFMN_rfecfp	Predicted activity	Predicted activity; Consensus status; Sarpy model result; Sarpy used alerts reliability; KNN model result; KNN reliability; KNN molecules used for prediction	In vivo Micronucleus activity (IRFMN)		1209	19	0	1	0	0.0607062	0.00300259	0.00790204	0.00206781
MNVIVO_IRFMN	VEGA_NEW	MNVIVO_IRFMN	Test			0.993485			0.75	0.5	0.75	1	0.25	0.666667	0.1	0.9	NCM_LAC	rfecfp	4	1	0.106681	0.1	mapiec_MNVIVO_IRFMN_rfecfp	Predicted activity	Predicted activity; Consensus status; Sarpy model result; Sarpy used alerts reliability; KNN model result; KNN reliability; KNN molecules used for prediction	In vivo Micronucleus activity (IRFMN)		1209	19	0	1	0	0.0607062	0.00300259	0.00790204	0.00206781
MNVIVO_IRFMN	VEGA_NEW	MNVIVO_IRFMN	Training			0.993485			0.846727	0.846727	0.995857	1	0.0041425	0.85025	0.1	0.9	NCM_LAC	rfecfp	1207	1	0.106681	0.1	mapiec_MNVIVO_IRFMN_rfecfp	Predicted activity	Predicted activity; Consensus status; Sarpy model result; Sarpy used alerts reliability; KNN model result; KNN reliability; KNN molecules used for prediction	In vivo Micronucleus activity (IRFMN)		1209	19	0	1	0	0.0607062	0.00300259	0.00790204	0.00206781
MOA_EPA		MOA_EPA	Calibration						2.13725	0.908497	0.875817	0.934641	0.228758	0.253731	0.1	0.9	NCM_LAC	rfecfp	153	1	0.112218	0.1	mapiec_MOA_EPA_rfecfp	Predicted MOA toxicity	Predicted MOA toxicity; Score for MOA: AChE Inhibition; Score for MOA: Anticoagulation; Score for MOA: nACHr Antagonism; Score for MOA: Narcosis; Score for MOA: Neurotoxicity; Score for MOA: Reactivity; Score for MOA: Uncoupler	MOA fish toxicity classification (EPA T.E.S.T.)		757	200	0	6	0.0175045	0.612336	0.684639	0.319191	0.355633
MOA_EPA	VEGA_NEW	MOA_EPA	Test						2.14286	0.8	0.771429	0.828571	0.428571	0.259259	0.1	0.9	NCM_LAC	rfecfp	35	1	0.112218	0.1	mapiec_MOA_EPA_rfecfp	Predicted MOA toxicity	Predicted MOA toxicity; Score for MOA: AChE Inhibition; Score for MOA: Anticoagulation; Score for MOA: nACHr Antagonism; Score for MOA: Narcosis; Score for MOA: Neurotoxicity; Score for MOA: Reactivity; Score for MOA: Uncoupler	MOA fish toxicity classification (EPA T.E.S.T.)		757	200	0	6	0.0175045	0.612336	0.684639	0.319191	0.355633
MOA_EPA	VEGA_NEW	MOA_EPA	Training						2.14204	0.916786	0.909613	0.932568	0.187948	0.268139	0.1	0.9	NCM_LAC	rfecfp	697	1	0.112218	0.1	mapiec_MOA_EPA_rfecfp	Predicted MOA toxicity	Predicted MOA toxicity; Score for MOA: AChE Inhibition; Score for MOA: Anticoagulation; Score for MOA: nACHr Antagonism; Score for MOA: Narcosis; Score for MOA: Neurotoxicity; Score for MOA: Reactivity; Score for MOA: Uncoupler	MOA fish toxicity classification (EPA T.E.S.T.)		757	200	0	6	0.0175045	0.612336	0.684639	0.319191	0.355633
MUTA_AMINES		MUTA_AMINES	Calibration						1.13043	0.913043	0.852174	1	0.147826	0.908163	0.1	0.9	NCM_LAC	rfecfp	115	1	0.266593	0.1	mapiec_MUTA_AMINES_rfecfp	Predicted Mutagen activity	Predicted Mutagen activity	Mutagenicity (Ames test) model for aromatic amines (CONCERT/IRFMN)		622	0	0	1	0.158633	0.33737	0.325561	0.24598	0.233351
MUTA_AMINES	VEGA_NEW	MUTA_AMINES	Test						1.10976	0.914634	0.890244	1	0.109756	0.90411	0.1	0.9	NCM_LAC	rfecfp	82	1	0.266593	0.1	mapiec_MUTA_AMINES_rfecfp	Predicted Mutagen activity	Predicted Mutagen activity	Mutagenicity (Ames test) model for aromatic amines (CONCERT/IRFMN)		622	0	0	1	0.158633	0.33737	0.325561	0.24598	0.233351
MUTA_AMINES	VEGA_NEW	MUTA_AMINES	Training						1.15254	0.90113	0.80791	1	0.19209	0.909091	0.1	0.9	NCM_LAC	rfecfp	354	1	0.266593	0.1	mapiec_MUTA_AMINES_rfecfp	Predicted Mutagen activity	Predicted Mutagen activity	Mutagenicity (Ames test) model for aromatic amines (CONCERT/IRFMN)		622	0	0	1	0.158633	0.33737	0.325561	0.24598	0.233351
MUTA_ISS		MUTA_ISS	Calibration						1.48507	0.910448	0.768657	1	0.231343	0.553398	0.1	0.9	NCM_LAC	rfecfp	134	1	0.0826473	0.1	mapiec_MUTA_ISS_rfecfp	Predicted Mutagen activity	Predicted Mutagen activity	Mutagenicity (Ames test) model (ISS)		670	0	0	1	-0.0312695	0.390305	0.428234	0.314418	0.349532
MUTA_ISS	VEGA_NEW	MUTA_ISS	Test						1.40741	0.907407	0.814815	1	0.185185	0.613636	0.1	0.9	NCM_LAC	rfecfp	108	1	0.0826473	0.1	mapiec_MUTA_ISS_rfecfp	Predicted Mutagen activity	Predicted Mutagen activity	Mutagenicity (Ames test) model (ISS)		670	0	0	1	-0.0312695	0.390305	0.428234	0.314418	0.349532
MUTA_ISS	VEGA_NEW	MUTA_ISS	Training			0.789552			1.41589	0.936916	0.78972	1	0.21028	0.659763	0.1	0.9	NCM_LAC	rfecfp	428	1	0.0826473	0.1	mapiec_MUTA_ISS_rfecfp	Predicted Mutagen activity	Predicted Mutagen activity	Mutagenicity (Ames test) model (ISS)		670	0	0	1	-0.0312695	0.390305	0.428234	0.314418	0.349532
MUTA_CAESAR		MUTA_CAESAR	Calibration						1.7429	0.90284	0.801196	0.983558	0.215247	0.440299	0.1	0.9	NCM_LAC	rfecfp	669	1	0.0745936	0.1	mapiec_MUTA_CAESAR_rfecfp	Predicted Mutagen activity	Predicted Mutagen activity	Mutagenicity (Ames test) model (CAESAR)		3367	837	0	1	0.022697	0.405354	0.444095	0.240239	0.292425
MUTA_CAESAR	VEGA_NEW	MUTA_CAESAR	Test			0.86941			1.80952	0.886905	0.761905	0.946429	0.291667	0.390625	0.1	0.9	NCM_LAC	rfecfp	168	1	0.0745936	0.1	mapiec_MUTA_CAESAR_rfecfp	Predicted Mutagen activity	Predicted Mutagen activity	Mutagenicity (Ames test) model (CAESAR)		3367	837	0	1	0.022697	0.405354	0.444095	0.240239	0.292425
MUTA_CAESAR	VEGA_NEW	MUTA_CAESAR	Training			0.86941			1.73775	0.933175	0.888328	0.971488	0.140184	0.439318	0.1	0.9	NCM_LAC	rfecfp	3367	1	0.0745936	0.1	mapiec_MUTA_CAESAR_rfecfp	Predicted Mutagen activity	Predicted Mutagen activity	Mutagenicity (Ames test) model (CAESAR)		3367	837	0	1	0.022697	0.405354	0.444095	0.240239	0.292425
MUTA_SARPY		MUTA_SARPY	Calibration						1.60239	0.90284	0.666667	0.93722	0.396114	0.538117	0.1	0.9	NCM_LAC	rfecfp	669	1	0.0801756	0.1	mapiec_MUTA_SARPY_rfecfp	Predicted Mutagen activity	Predicted Mutagen activity; No. alerts for mutagenicity; No. alerts for non-mutagenicity	Mutagenicity (Ames test) model (SarPy-IRFMN)		3367	837	0	1	0.0674301	0.568104	0.583242	0.475753	0.484412
MUTA_SARPY	VEGA_NEW	MUTA_SARPY	Test			0.693863			1.59524	0.928571	0.714286	0.946429	0.339286	0.541667	0.1	0.9	NCM_LAC	rfecfp	168	1	0.0801756	0.1	mapiec_MUTA_SARPY_rfecfp	Predicted Mutagen activity	Predicted Mutagen activity; No. alerts for mutagenicity; No. alerts for non-mutagenicity	Mutagenicity (Ames test) model (SarPy-IRFMN)		3367	837	0	1	0.0674301	0.568104	0.583242	0.475753	0.484412
MUTA_SARPY	VEGA_NEW	MUTA_SARPY	Training			0.693863			1.59608	0.909415	0.698248	0.940006	0.361746	0.53339	0.1	0.9	NCM_LAC	rfecfp	3367	1	0.0801756	0.1	mapiec_MUTA_SARPY_rfecfp	Predicted Mutagen activity	Predicted Mutagen activity; No. alerts for mutagenicity; No. alerts for non-mutagenicity	Mutagenicity (Ames test) model (SarPy-IRFMN)		3367	837	0	1	0.0674301	0.568104	0.583242	0.475753	0.484412
HEPA_NRF2		HEPA_NRF2	Calibration						1.74419	0.906977	0.633721	1	0.366279	0.256881	0.1	0.9	NCM_LAC	rfecfp	172	1	0.0889015	0.1	mapiec_HEPA_NRF2_rfecfp	Predicted activity	Predicted activity; Inactivity class Probability; Activity class Probability	Hepatic Steatosis MIE assay for NRF2 (TOXCAST)		853	216	0	1	-0.500705	0.15793	0.590205	0.0517395	0.374714
HEPA_NRF2	VEGA_NEW	HEPA_NRF2	Test			0.906455			1.70455	0.954545	0.727273	1	0.272727	0.34375	0.1	0.9	NCM_LAC	rfecfp	44	1	0.0889015	0.1	mapiec_HEPA_NRF2_rfecfp	Predicted activity	Predicted activity; Inactivity class Probability; Activity class Probability	Hepatic Steatosis MIE assay for NRF2 (TOXCAST)		853	216	0	1	-0.500705	0.15793	0.590205	0.0517395	0.374714
HEPA_NRF2	VEGA_NEW	HEPA_NRF2	Training			0.906455			1.70892	1	0.971831	1	0.028169	0.299517	0.1	0.9	NCM_LAC	rfecfp	852	1	0.0889015	0.1	mapiec_HEPA_NRF2_rfecfp	Predicted activity	Predicted activity; Inactivity class Probability; Activity class Probability	Hepatic Steatosis MIE assay for NRF2 (TOXCAST)		853	216	0	1	-0.500705	0.15793	0.590205	0.0517395	0.374714
PGP_NIC		PGP_NIC	Calibration						2.19721	0.902269	0.78185	0.900524	0.317627	0	0.1	0.9	NCM_LAC	rfecfp	573	1	0.0614677	0.1	mapiec_PGP_NIC_rfecfp	Predicted P-gp class	Predicted P-gp class; Probability for Inhibitor class; Probability for Substrate class; Probability for Non Active class; Euclidean Distance from the central neuron	P-Glycoprotein activity model (NIC)		1785	726	0	2	-0.104326	0.382596	0.67754	0.179537	0.370619
PGP_NIC	VEGA_NEW	PGP_NIC	Test			0.884906			2.16084	0.93007	0.825175	0.93007	0.244755	0	0.1	0.9	NCM_LAC	rfecfp	143	1	0.0614677	0.1	mapiec_PGP_NIC_rfecfp	Predicted P-gp class	Predicted P-gp class; Probability for Inhibitor class; Probability for Substrate class; Probability for Non Active class; Euclidean Distance from the central neuron	P-Glycoprotein activity model (NIC)		1785	726	0	2	-0.104326	0.382596	0.67754	0.179537	0.370619
PGP_NIC	VEGA_NEW	PGP_NIC	Training			0.884906			2.19346	0.968979	0.93401	0.966723	0.0992668	0	0.1	0.9	NCM_LAC	rfecfp	1773	1	0.0614677	0.1	mapiec_PGP_NIC_rfecfp	Predicted P-gp class	Predicted P-gp class; Probability for Inhibitor class; Probability for Substrate class; Probability for Non Active class; Euclidean Distance from the central neuron	P-Glycoprotein activity model (NIC)		1785	726	0	2	-0.104326	0.382596	0.67754	0.179537	0.370619
HEPA_PPARAUP		HEPA_PPARAUP	Calibration						1.00943	0.90566	0.896226	1	0.103774	1	0.1	0.9	NCM_LAC	rfecfp	212	1	0.135937	0.1	mapiec_HEPA_PPARAUP_rfecfp	Predicted activity	Predicted activity; Inactivity class Probability; Activity class Probability	Hepatic Steatosis MIE assay for PPARa up (TOXCAST)		1057	266	0	1	0.0638831	0.283837	0.295065	0.169606	0.176188
HEPA_PPARAUP	VEGA_NEW	HEPA_PPARAUP	Test			0.895692			1.01852	0.907407	0.888889	1	0.111111	1	0.1	0.9	NCM_LAC	rfecfp	54	1	0.135937	0.1	mapiec_HEPA_PPARAUP_rfecfp	Predicted activity	Predicted activity; Inactivity class Probability; Activity class Probability	Hepatic Steatosis MIE assay for PPARa up (TOXCAST)		1057	266	0	1	0.0638831	0.283837	0.295065	0.169606	0.176188
HEPA_PPARAUP	VEGA_NEW	HEPA_PPARAUP	Training			0.895692			1.00757	0.902554	0.895932	1	0.104068	0.998944	0.1	0.9	NCM_LAC	rfecfp	1057	1	0.135937	0.1	mapiec_HEPA_PPARAUP_rfecfp	Predicted activity	Predicted activity; Inactivity class Probability; Activity class Probability	Hepatic Steatosis MIE assay for PPARa up (TOXCAST)		1057	266	0	1	0.0638831	0.283837	0.295065	0.169606	0.176188
HEPA_PPARGUP		HEPA_PPARGUP	Calibration						1.42623	0.907104	0.737705	1	0.262295	0.651852	0.1	0.9	NCM_LAC	rfecfp	183	1	0.132726	0.1	mapiec_HEPA_PPARGUP_rfecfp	Predicted activity	Predicted activity; Inactivity class Probability; Activity class Probability	Hepatic Steatosis MIE assay for PPARg up (TOXCAST)		908	229	0	1	-0.216454	0.195603	0.485159	0.0808576	0.279394
HEPA_PPARGUP	VEGA_NEW	HEPA_PPARGUP	Test			0.912049			1.36957	1	0.782609	1	0.217391	0.805556	0.1	0.9	NCM_LAC	rfecfp	46	1	0.132726	0.1	mapiec_HEPA_PPARGUP_rfecfp	Predicted activity	Predicted activity; Inactivity class Probability; Activity class Probability	Hepatic Steatosis MIE assay for PPARg up (TOXCAST)		908	229	0	1	-0.216454	0.195603	0.485159	0.0808576	0.279394
HEPA_PPARGUP	VEGA_NEW	HEPA_PPARGUP	Training			0.912049			1.3326	0.998899	0.953744	1	0.0462555	0.698614	0.1	0.9	NCM_LAC	rfecfp	908	1	0.132726	0.1	mapiec_HEPA_PPARGUP_rfecfp	Predicted activity	Predicted activity; Inactivity class Probability; Activity class Probability	Hepatic Steatosis MIE assay for PPARg up (TOXCAST)		908	229	0	1	-0.216454	0.195603	0.485159	0.0808576	0.279394
HEPA_PXRUP		HEPA_PXRUP	Calibration						2	1	0.787234	1	0.212766	0	0.1	0.9	NCM_LAC	rfecfp	188	1	0.126827	0.1	mapiec_HEPA_PXRUP_rfecfp	Predicted activity	Predicted activity; Inactivity class Probability; Activity class Probability	Hepatic Steatosis MIE assay for PXR up (TOXCAST)		934	235	0	1	-0.266627	0.0528736	0.460604	0.00576401	0.214696
HEPA_PXRUP	VEGA_NEW	HEPA_PXRUP	Test			0.950385			2	1	0.680851	1	0.319149	0	0.1	0.9	NCM_LAC	rfecfp	47	1	0.126827	0.1	mapiec_HEPA_PXRUP_rfecfp	Predicted activity	Predicted activity; Inactivity class Probability; Activity class Probability	Hepatic Steatosis MIE assay for PXR up (TOXCAST)		934	235	0	1	-0.266627	0.0528736	0.460604	0.00576401	0.214696
HEPA_PXRUP	VEGA_NEW	HEPA_PXRUP	Training			0.950385			2	1	0.996788	1	0.00321199	0	0.1	0.9	NCM_LAC	rfecfp	934	1	0.126827	0.1	mapiec_HEPA_PXRUP_rfecfp	Predicted activity	Predicted activity; Inactivity class Probability; Activity class Probability	Hepatic Steatosis MIE assay for PXR up (TOXCAST)		934	235	0	1	-0.266627	0.0528736	0.460604	0.00576401	0.214696
ANDROGEN_COMPARA		ANDROGEN_COMPARA	Calibration						0.966967	0.903904	0.927928	1	0.0720721	0.97411	0.1	0.9	NCM_LAC	rfecfp	333	1	0.0981049	0.1	mapiec_ANDROGEN_COMPARA_rfecfp	Predicted AR binding activity	Predicted AR binding activity; No. alerts for binding activity; No. alerts for non-binding activity	Androgen Receptor-mediated effect (IRFMN-COMPARA)		1664	0	0	1	0.0241637	0.230686	0.255464	0.109111	0.119833
ANDROGEN_COMPARA	VEGA_NEW	ANDROGEN_COMPARA	Test						0.966292	0.906367	0.940075	1	0.0599251	0.964143	0.1	0.9	NCM_LAC	rfecfp	267	1	0.0981049	0.1	mapiec_ANDROGEN_COMPARA_rfecfp	Predicted AR binding activity	Predicted AR binding activity; No. alerts for binding activity; No. alerts for non-binding activity	Androgen Receptor-mediated effect (IRFMN-COMPARA)		1664	0	0	1	0.0241637	0.230686	0.255464	0.109111	0.119833
ANDROGEN_COMPARA	VEGA_NEW	ANDROGEN_COMPARA	Training			0.935697			0.924812	0.892857	0.93703	1	0.0629699	0.952859	0.1	0.9	NCM_LAC	rfecfp	1064	1	0.0981049	0.1	mapiec_ANDROGEN_COMPARA_rfecfp	Predicted AR binding activity	Predicted AR binding activity; No. alerts for binding activity; No. alerts for non-binding activity	Androgen Receptor-mediated effect (IRFMN-COMPARA)		1664	0	0	1	0.0241637	0.230686	0.255464	0.109111	0.119833
RBA_IRFMN		RBA_IRFMN	Calibration						1.18333	0.908333	0.833333	1	0.166667	0.87	0.1	0.9	NCM_LAC	rfecfp	120	1	0.0876986	0.1	mapiec_RBA_IRFMN_rfecfp	Predicted activity	Predicted activity; Classification tree final node	Estrogen Receptor Relative Binding Affinity model (IRFMN)		656	150	0	1	0.0467186	0.336131	0.363868	0.23374	0.254093
RBA_IRFMN	VEGA_NEW	RBA_IRFMN	Test			0.852357			1.2	0.933333	0.866667	1	0.133333	0.846154	0.1	0.9	NCM_LAC	rfecfp	30	1	0.0876986	0.1	mapiec_RBA_IRFMN_rfecfp	Predicted activity	Predicted activity; Classification tree final node	Estrogen Receptor Relative Binding Affinity model (IRFMN)		656	150	0	1	0.0467186	0.336131	0.363868	0.23374	0.254093
RBA_IRFMN	VEGA_NEW	RBA_IRFMN	Training			0.852357			1.16006	0.928354	0.855183	1	0.144817	0.898396	0.1	0.9	NCM_LAC	rfecfp	656	1	0.0876986	0.1	mapiec_RBA_IRFMN_rfecfp	Predicted activity	Predicted activity; Classification tree final node	Estrogen Receptor Relative Binding Affinity model (IRFMN)		656	150	0	1	0.0467186	0.336131	0.363868	0.23374	0.254093
READYBIO_IRFMN		READYBIO_IRFMN	Calibration						3.69149	0.914894	0.361702	0.531915	1.44681	0	0.1	0.9	NCM_LAC	rfecfp	94	1	0.197792	0.1	mapiec_READYBIO_IRFMN_rfecfp	Predicted RB activity	Predicted RB activity; No. alerts for non RB; No. alerts for possible non RB; No. alerts for RB; No. alerts for possible RB	Ready Biodegradability model (IRFMN)		582	146	0	1	0.198545	1.2021	1.15045	1.10547	1.03082
READYBIO_IRFMN	VEGA_NEW	READYBIO_IRFMN	Test			0.395604			3.80769	0.961538	0.5	0.538462	1.19231	0	0.1	0.9	NCM_LAC	rfecfp	26	1	0.197792	0.1	mapiec_READYBIO_IRFMN_rfecfp	Predicted RB activity	Predicted RB activity; No. alerts for non RB; No. alerts for possible non RB; No. alerts for RB; No. alerts for possible RB	Ready Biodegradability model (IRFMN)		582	146	0	1	0.198545	1.2021	1.15045	1.10547	1.03082
READYBIO_IRFMN	VEGA_NEW	READYBIO_IRFMN	Training			0.395604			3.65638	0.886831	0.495885	0.602881	1.22016	0	0.1	0.9	NCM_LAC	rfecfp	486	1	0.197792	0.1	mapiec_READYBIO_IRFMN_rfecfp	Predicted RB activity	Predicted RB activity; No. alerts for non RB; No. alerts for possible non RB; No. alerts for RB; No. alerts for possible RB	Ready Biodegradability model (IRFMN)		582	146	0	1	0.198545	1.2021	1.15045	1.10547	1.03082
SKIN_CAESAR		SKIN_CAESAR	Calibration						1.45455	0.939394	0.909091	1	0.0909091	0.533333	0.1	0.9	NCM_LAC	rfecfp	33	1	0.0796668	0.1	mapiec_SKIN_CAESAR_rfecfp	Predicted skin sensitization activity	Predicted skin sensitization activity; O(Active); O(Inactive)	Skin Sensitization model (CAESAR)		167	42	0	1	-0.060937	0.257033	0.296109	0.136059	0.150817
SKIN_CAESAR	VEGA_NEW	SKIN_CAESAR	Test			0.923445			1.55556	1	1	1	0	0.444444	0.1	0.9	NCM_LAC	rfecfp	9	1	0.0796668	0.1	mapiec_SKIN_CAESAR_rfecfp	Predicted skin sensitization activity	Predicted skin sensitization activity; O(Active); O(Inactive)	Skin Sensitization model (CAESAR)		167	42	0	1	-0.060937	0.257033	0.296109	0.136059	0.150817
SKIN_CAESAR	VEGA_NEW	SKIN_CAESAR	Training			0.923445			1.46707	0.994012	0.922156	1	0.0778443	0.571429	0.1	0.9	NCM_LAC	rfecfp	167	1	0.0796668	0.1	mapiec_SKIN_CAESAR_rfecfp	Predicted skin sensitization activity	Predicted skin sensitization activity; O(Active); O(Inactive)	Skin Sensitization model (CAESAR)		167	42	0	1	-0.060937	0.257033	0.296109	0.136059	0.150817
SKIN_NCSTOX		SKIN_NCSTOX	Calibration						1.44444	0.925926	0.833333	1	0.166667	0.577778	0.1	0.9	NCM_LAC	rfecfp	54	1	0.165795	0.1	mapiec_SKIN_NCSTOX_rfecfp	Predicted skin sensitization activity	Predicted skin sensitization activity; Predicted consensus reliability; Prediction from VEGA Caesar model; Prediction with ToxTree classes; Prediction with fragment-based model	Skin Sensitization model (NCSTOX)		264	68	0	1	-0.0058568	0.298093	0.373768	0.190844	0.234461
SKIN_NCSTOX	VEGA_NEW	SKIN_NCSTOX	Test			0.873494			1.57143	1	0.928571	1	0.0714286	0.461538	0.1	0.9	NCM_LAC	rfecfp	14	1	0.165795	0.1	mapiec_SKIN_NCSTOX_rfecfp	Predicted skin sensitization activity	Predicted skin sensitization activity; Predicted consensus reliability; Prediction from VEGA Caesar model; Prediction with ToxTree classes; Prediction with fragment-based model	Skin Sensitization model (NCSTOX)		264	68	0	1	-0.0058568	0.298093	0.373768	0.190844	0.234461
SKIN_NCSTOX	VEGA_NEW	SKIN_NCSTOX	Training			0.873494			1.50379	0.996212	0.878788	1	0.121212	0.560345	0.1	0.9	NCM_LAC	rfecfp	264	1	0.165795	0.1	mapiec_SKIN_NCSTOX_rfecfp	Predicted skin sensitization activity	Predicted skin sensitization activity; Predicted consensus reliability; Prediction from VEGA Caesar model; Prediction with ToxTree classes; Prediction with fragment-based model	Skin Sensitization model (NCSTOX)		264	68	0	1	-0.0058568	0.298093	0.373768	0.190844	0.234461
SKIN_IRFMN		SKIN_IRFMN	Calibration						1.64815	0.925926	0.703704	1	0.296296	0.394737	0.1	0.9	NCM_LAC	rfecfp	54	1	0.0782986	0.1	mapiec_SKIN_IRFMN_rfecfp	Predicted skin sensitization activity	Predicted skin sensitization activity	Skin Sensitization model (IRFMN-JRC)		264	68	0	1	-0.0374969	0.384566	0.465105	0.306079	0.378721
SKIN_IRFMN	VEGA_NEW	SKIN_IRFMN	Test			0.78012			1.5	0.857143	0.714286	1	0.285714	0.5	0.1	0.9	NCM_LAC	rfecfp	14	1	0.0782986	0.1	mapiec_SKIN_IRFMN_rfecfp	Predicted skin sensitization activity	Predicted skin sensitization activity	Skin Sensitization model (IRFMN-JRC)		264	68	0	1	-0.0374969	0.384566	0.465105	0.306079	0.378721
SKIN_IRFMN	VEGA_NEW	SKIN_IRFMN	Training			0.78012			1.5	0.958333	0.799242	1	0.200758	0.57346	0.1	0.9	NCM_LAC	rfecfp	264	1	0.0782986	0.1	mapiec_SKIN_IRFMN_rfecfp	Predicted skin sensitization activity	Predicted skin sensitization activity	Skin Sensitization model (IRFMN-JRC)		264	68	0	1	-0.0374969	0.384566	0.465105	0.306079	0.378721
SKIN_IRRITATION		SKIN_IRRITATION	Calibration						0.972222	0.944444	0.972222	1	0.0277778	0.971429	0.1	0.9	NCM_LAC	rfecfp	36	1	0.075744	0.1	mapiec_SKIN_IRRITATION_rfecfp	Predicted Skin Irritation class	Predicted Skin Irritation class	Skin Irritation (CONCERT/Kode)		257	46	0	1	-0.0697336	0.194593	0.169969	0.0782251	0.0698138
SKIN_IRRITATION	VEGA_NEW	SKIN_IRRITATION	Test			0.957096			1	0.9	0.9	1	0.1	1	0.1	0.9	NCM_LAC	rfecfp	10	1	0.075744	0.1	mapiec_SKIN_IRRITATION_rfecfp	Predicted Skin Irritation class	Predicted Skin Irritation class	Skin Irritation (CONCERT/Kode)		257	46	0	1	-0.0697336	0.194593	0.169969	0.0782251	0.0698138
SKIN_IRRITATION	VEGA_NEW	SKIN_IRRITATION	Training			0.957096			0.968872	0.937743	0.957198	1	0.0428016	0.979675	0.1	0.9	NCM_LAC	rfecfp	257	1	0.075744	0.1	mapiec_SKIN_IRRITATION_rfecfp	Predicted Skin Irritation class	Predicted Skin Irritation class	Skin Irritation (CONCERT/Kode)		257	46	0	1	-0.0697336	0.194593	0.169969	0.0782251	0.0698138
SKIN_IRRITATION_CORAL		SKIN_IRRITATION_CORAL	Calibration						1.55556	0.944444	0.777778	1	0.222222	0.5	0.1	0.9	NCM_LAC	rfecfp	36	1	0.121785	0.1	mapiec_SKIN_IRRITATION_CORAL_rfecfp	Skin irritation activity	Skin irritation activity	Skin Irritation (CONCERT/Coral)		257	46	0	1	0.0272118	0.373754	0.410044	0.289715	0.314826
SKIN_IRRITATION_CORAL	VEGA_NEW	SKIN_IRRITATION_CORAL	Test			0.79868			1.6	1	0.8	1	0.2	0.5	0.1	0.9	NCM_LAC	rfecfp	10	1	0.121785	0.1	mapiec_SKIN_IRRITATION_CORAL_rfecfp	Skin irritation activity	Skin irritation activity	Skin Irritation (CONCERT/Coral)		257	46	0	1	0.0272118	0.373754	0.410044	0.289715	0.314826
SKIN_IRRITATION_CORAL	VEGA_NEW	SKIN_IRRITATION_CORAL	Training			0.79868			1.59533	0.976654	0.801556	1	0.198444	0.475728	0.1	0.9	NCM_LAC	rfecfp	257	1	0.121785	0.1	mapiec_SKIN_IRRITATION_CORAL_rfecfp	Skin irritation activity	Skin irritation activity	Skin Irritation (CONCERT/Coral)		257	46	0	1	0.0272118	0.373754	0.410044	0.289715	0.314826
SKIN_IRRITATION_SARPY		SKIN_IRRITATION_SARPY	Calibration						1.2	0.933333	0.888889	1	0.111111	0.825	0.1	0.9	NCM_LAC	rfecfp	45	1	0.128351	0.1	mapiec_SKIN_IRRITATION_SARPY_rfecfp	Predicted Skin irritation activity	Predicted Skin irritation activity; No. alerts for irritation activity; No. alerts for non-irritation activity	Skin Irritation model (CONCERT/SarPy)		303	0	0	1	-0.125196	0.363201	0.333362	0.275739	0.266086
SKIN_IRRITATION_SARPY	VEGA_NEW	SKIN_IRRITATION_SARPY	Test						1.125	0.9	0.825	1	0.175	0.939394	0.1	0.9	NCM_LAC	rfecfp	40	1	0.128351	0.1	mapiec_SKIN_IRRITATION_SARPY_rfecfp	Predicted Skin irritation activity	Predicted Skin irritation activity; No. alerts for irritation activity; No. alerts for non-irritation activity	Skin Irritation model (CONCERT/SarPy)		303	0	0	1	-0.125196	0.363201	0.333362	0.275739	0.266086
SKIN_IRRITATION_SARPY	VEGA_NEW	SKIN_IRRITATION_SARPY	Training			0.660066			1.19872	0.903846	0.814103	1	0.185897	0.866142	0.1	0.9	NCM_LAC	rfecfp	156	1	0.128351	0.1	mapiec_SKIN_IRRITATION_SARPY_rfecfp	Predicted Skin irritation activity	Predicted Skin irritation activity; No. alerts for irritation activity; No. alerts for non-irritation activity	Skin Irritation model (CONCERT/SarPy)		303	0	0	1	-0.125196	0.363201	0.333362	0.275739	0.266086
SKIN_SENSITIZATION_CONCERT		SKIN_SENSITIZATION_CONCERT	Calibration						1.65	0.91	0.69	1	0.31	0.376812	0.1	0.9	NCM_LAC	rfecfp	100	1	0.0730306	0.1	mapiec_SKIN_SENSITIZATION_CONCERT_rfecfp	Predicted skin sensitization	Predicted skin sensitization	Skin Sensitization (CONCERT/Kode)		497	126	0	1	-0.232083	0.276281	0.513364	0.155553	0.34228
SKIN_SENSITIZATION_CONCERT	VEGA_NEW	SKIN_SENSITIZATION_CONCERT	Test			0.868379			1.69231	0.884615	0.769231	1	0.230769	0.25	0.1	0.9	NCM_LAC	rfecfp	26	1	0.0730306	0.1	mapiec_SKIN_SENSITIZATION_CONCERT_rfecfp	Predicted skin sensitization	Predicted skin sensitization	Skin Sensitization (CONCERT/Kode)		497	126	0	1	-0.232083	0.276281	0.513364	0.155553	0.34228
SKIN_SENSITIZATION_CONCERT	VEGA_NEW	SKIN_SENSITIZATION_CONCERT	Training			0.868379			1.57143	0.993964	0.909457	1	0.0905433	0.464602	0.1	0.9	NCM_LAC	rfecfp	497	1	0.0730306	0.1	mapiec_SKIN_SENSITIZATION_CONCERT_rfecfp	Predicted skin sensitization	Predicted skin sensitization	Skin Sensitization (CONCERT/Kode)		497	126	0	1	-0.232083	0.276281	0.513364	0.155553	0.34228
SKIN_SENSITIZATION_SARPY		SKIN_SENSITIZATION_SARPY	Calibration						1.46429	0.916667	0.857143	1	0.142857	0.527778	0.1	0.9	NCM_LAC	rfecfp	84	1	0.099717	0.1	mapiec_SKIN_SENSITIZATION_SARPY_rfecfp	Predicted Skin sensitization activity	Predicted Skin sensitization activity; No. alerts sensitization activity; No. alerts for non-sensitization activity	Skin Sensitization (CONCERT/SarPy)		497	126	0	1	0.00194422	0.339374	0.349587	0.239021	0.246191
SKIN_SENSITIZATION_SARPY	VEGA_NEW	SKIN_SENSITIZATION_SARPY	Test			0.698234			1.45455	0.954545	0.863636	1	0.136364	0.578947	0.1	0.9	NCM_LAC	rfecfp	22	1	0.099717	0.1	mapiec_SKIN_SENSITIZATION_SARPY_rfecfp	Predicted Skin sensitization activity	Predicted Skin sensitization activity; No. alerts sensitization activity; No. alerts for non-sensitization activity	Skin Sensitization (CONCERT/SarPy)		497	126	0	1	0.00194422	0.339374	0.349587	0.239021	0.246191
SKIN_SENSITIZATION_SARPY	VEGA_NEW	SKIN_SENSITIZATION_SARPY	Training			0.698234			1.41235	0.975309	0.849383	1	0.150617	0.662791	0.1	0.9	NCM_LAC	rfecfp	405	1	0.099717	0.1	mapiec_SKIN_SENSITIZATION_SARPY_rfecfp	Predicted Skin sensitization activity	Predicted Skin sensitization activity; No. alerts sensitization activity; No. alerts for non-sensitization activity	Skin Sensitization (CONCERT/SarPy)		497	126	0	1	0.00194422	0.339374	0.349587	0.239021	0.246191
SLUDGE_COMBASECLASS		SLUDGE_COMBASECLASS	Calibration						1.48148	0.962963	0.814815	1	0.185185	0.590909	0.1	0.9	NCM_LAC	rfecfp	27	1	0.0581279	0.1	mapiec_SLUDGE_COMBASECLASS_rfecfp	Predicted toxicity activity	Predicted toxicity activity; Biocide filter	Sludge Classification Toxicity model (ProtoQSAR-Combase)		60	34	0	1	-0.0642646	0.29115	0.400735	0.179755	0.248105
SLUDGE_COMBASECLASS	VEGA_NEW	SLUDGE_COMBASECLASS	Test			0.861702			1.42857	0.857143	0.714286	1	0.285714	0.6	0.1	0.9	NCM_LAC	rfecfp	7	1	0.0581279	0.1	mapiec_SLUDGE_COMBASECLASS_rfecfp	Predicted toxicity activity	Predicted toxicity activity; Biocide filter	Sludge Classification Toxicity model (ProtoQSAR-Combase)		60	34	0	1	-0.0642646	0.29115	0.400735	0.179755	0.248105
SLUDGE_COMBASECLASS	VEGA_NEW	SLUDGE_COMBASECLASS	Training			0.861702			1.7	1	0.9	1	0.1	0.333333	0.1	0.9	NCM_LAC	rfecfp	60	1	0.0581279	0.1	mapiec_SLUDGE_COMBASECLASS_rfecfp	Predicted toxicity activity	Predicted toxicity activity; Biocide filter	Sludge Classification Toxicity model (ProtoQSAR-Combase)		60	34	0	1	-0.0642646	0.29115	0.400735	0.179755	0.248105
STERO_OBERON		STERO_OBERON	Calibration						1.65854	0.902439	0.675958	1	0.324042	0.360825	0.1	0.9	NCM_LAC	rfecfp	574	1	0.0640327	0.1	mapiec_STERO_OBERON_rfecfp	Predicted steroidogenesis activity	Predicted steroidogenesis activity	Steroidogenesis (OBERON)		1082	718	0	1	-0.433365	0.12374	0.560323	0.0316911	0.329705
STERO_OBERON	VEGA_NEW	STERO_OBERON	Test			0.862222			1.61111	0.902778	0.694444	1	0.305556	0.42	0.1	0.9	NCM_LAC	rfecfp	144	1	0.0640327	0.1	mapiec_STERO_OBERON_rfecfp	Predicted steroidogenesis activity	Predicted steroidogenesis activity	Steroidogenesis (OBERON)		1082	718	0	1	-0.433365	0.12374	0.560323	0.0316911	0.329705
STERO_OBERON	VEGA_NEW	STERO_OBERON	Training			0.862222			1.65157	1	0.983364	1	0.0166359	0.354323	0.1	0.9	NCM_LAC	rfecfp	1082	1	0.0640327	0.1	mapiec_STERO_OBERON_rfecfp	Predicted steroidogenesis activity	Predicted steroidogenesis activity	Steroidogenesis (OBERON)		1082	718	0	1	-0.433365	0.12374	0.560323	0.0316911	0.329705
TRALPHA_NRMEA		TRALPHA_NRMEA	Calibration						0.901189	0.901189	0.999085	1	0.000914913	0.902015	0.1	0.9	NCM_LAC	rfecfp	1093	1	0.254154	0.1	mapiec_TRALPHA_NRMEA_rfecfp	Predicted TR alpha class	Predicted TR alpha class	Thyroid Receptor Alpha effect (NRMEA)		5462	0	0	2	-0.0830521	0.0618813	0.0314641	0.00660818	0.00426146
TRALPHA_NRMEA	VEGA_NEW	TRALPHA_NRMEA	Test						0.884439	0.883295	0.996568	0.998856	0.00457666	0.886338	0.1	0.9	NCM_LAC	rfecfp	874	1	0.254154	0.1	mapiec_TRALPHA_NRMEA_rfecfp	Predicted TR alpha class	Predicted TR alpha class	Thyroid Receptor Alpha effect (NRMEA)		5462	0	0	2	-0.0830521	0.0618813	0.0314641	0.00660818	0.00426146
TRALPHA_NRMEA	VEGA_NEW	TRALPHA_NRMEA	Training			0.997071			0.897282	0.897282	0.996567	0.999428	0.00400572	0.900373	0.1	0.9	NCM_LAC	rfecfp	3495	1	0.254154	0.1	mapiec_TRALPHA_NRMEA_rfecfp	Predicted TR alpha class	Predicted TR alpha class	Thyroid Receptor Alpha effect (NRMEA)		5462	0	0	2	-0.0830521	0.0618813	0.0314641	0.00660818	0.00426146
TRBETA_NRMEA		TRBETA_NRMEA	Calibration						0.907104	0.90255	0.990893	0.998179	0.010929	0.910846	0.1	0.9	NCM_LAC	rfecfp	1098	1	0.127177	0.1	mapiec_TRBETA_NRMEA_rfecfp	Predicted TR beta class	Predicted TR beta class	Thyroid Receptor Beta effect (NRMEA)		5487	0	0	2	0.052181	0.105486	0.11704	0.0156165	0.0186049
TRBETA_NRMEA	VEGA_NEW	TRBETA_NRMEA	Test						0.883827	0.883827	0.996583	0.998861	0.00455581	0.886857	0.1	0.9	NCM_LAC	rfecfp	878	1	0.127177	0.1	mapiec_TRBETA_NRMEA_rfecfp	Predicted TR beta class	Predicted TR beta class	Thyroid Receptor Beta effect (NRMEA)		5487	0	0	2	0.052181	0.105486	0.11704	0.0156165	0.0186049
TRBETA_NRMEA	VEGA_NEW	TRBETA_NRMEA	Training			0.993804			0.902307	0.902022	0.994019	0.997721	0.00825976	0.90745	0.1	0.9	NCM_LAC	rfecfp	3511	1	0.127177	0.1	mapiec_TRBETA_NRMEA_rfecfp	Predicted TR beta class	Predicted TR beta class	Thyroid Receptor Beta effect (NRMEA)		5487	0	0	2	0.052181	0.105486	0.11704	0.0156165	0.0186049
TPO_OBERON		TPO_OBERON	Calibration						0.951049	0.909091	0.944056	1	0.0559441	0.962963	0.1	0.9	NCM_LAC	rfecfp	143	1	0.114359	0.1	mapiec_TPO_OBERON_rfecfp	Predicted TPO	Predicted TPO	Thyroperoxidase Inhibitory Activity (OBERON)		722	179	0	1	0.0842981	0.257795	0.219914	0.138063	0.121047
TPO_OBERON	VEGA_NEW	TPO_OBERON	Test			0.923418			0.972222	0.916667	0.944444	1	0.0555556	0.970588	0.1	0.9	NCM_LAC	rfecfp	36	1	0.114359	0.1	mapiec_TPO_OBERON_rfecfp	Predicted TPO	Predicted TPO	Thyroperoxidase Inhibitory Activity (OBERON)		722	179	0	1	0.0842981	0.257795	0.219914	0.138063	0.121047
TPO_OBERON	VEGA_NEW	TPO_OBERON	Training			0.923418			0.958449	0.904432	0.918283	1	0.0817175	0.984917	0.1	0.9	NCM_LAC	rfecfp	722	1	0.114359	0.1	mapiec_TPO_OBERON_rfecfp	Predicted TPO	Predicted TPO	Thyroperoxidase Inhibitory Activity (OBERON)		722	179	0	1	0.0842981	0.257795	0.219914	0.138063	0.121047
