# Supplementary material for: Beyond Heuristics: A Model-Agnostic Framework for Uncertainty Quantification in QSAR via Adaptive Conformal Prediction
Source: Chem Res Toxicol. 2026 Jun 22;39(7):1357–76. doi: 10.1021/acs.chemrestox.6c00065 (PMC13390030; doi:10.1021/acs.chemrestox.6c00065)
Supplement: Supplementary file 1 [file tx6c00065_si_001.zip › SupportingInfo_conformal_prediction_crt_specialissue_NAM_jeliazkova/regression/comptox/uncertainty_domain_figure_global_global_stats.csv]

ADI_Bin	Count	Percentage	Mean_Interval_Width	Std_Interval_Width	Q05	Q25	Median	Q75	Q95
Very Low (0-0.5)	11230883	50.3275	0.4769	0.2792	0.0796	0.2835	0.4272	0.6219	0.9232
Low (0.5-0.75)	7124669	31.9268	0.4291	0.2845	0.0709	0.1990	0.3782	0.6045	0.8862
Moderate (0.75-0.85)	3546231	15.8913	0.3883	0.2591	0.0787	0.1808	0.3406	0.5448	0.8733
High (0.85-1.0)	413837	1.8545	0.2636	0.2293	0.0509	0.1053	0.1909	0.4010	0.7355
