# Supplementary material for: Beyond Heuristics: A Model-Agnostic Framework for Uncertainty Quantification in QSAR via Adaptive Conformal Prediction
Source: Chem Res Toxicol. 2026 Jun 22;39(7):1357–76. doi: 10.1021/acs.chemrestox.6c00065 (PMC13390030; doi:10.1021/acs.chemrestox.6c00065)
Supplement: Supplementary file 1 [file tx6c00065_si_001.zip › SupportingInfo_conformal_prediction_crt_specialissue_NAM_jeliazkova/regression/comptox/uncertainty_domain_figure_global_model_adi_matrix.csv]

Model	ADI_Bin	Count	Mean_Interval_Width
BCF_MEYLAN	Very Low (0-0.5)	296155	0.7360
BCF_MEYLAN	Low (0.5-0.75)	200181	0.7490
BCF_MEYLAN	Moderate (0.75-0.85)	43933	0.6735
BCF_MEYLAN	High (0.85-1.0)	2707	0.5544
LOGP_MEYLAN	Very Low (0-0.5)	18	0.1152
LOGP_MEYLAN	Low (0.5-0.75)	325432	0.1412
LOGP_MEYLAN	Moderate (0.75-0.85)	176000	0.1272
LOGP_MEYLAN	High (0.85-1.0)	41526	0.1051
MELTING_POINT	Very Low (0-0.5)	66830	0.2222
MELTING_POINT	Low (0.5-0.75)	303119	0.2202
MELTING_POINT	Moderate (0.75-0.85)	167762	0.2164
MELTING_POINT	High (0.85-1.0)	5265	0.2119
WS_IRFMN	Very Low (0-0.5)	68676	0.2296
WS_IRFMN	Low (0.5-0.75)	257032	0.2393
WS_IRFMN	Moderate (0.75-0.85)	184455	0.2148
WS_IRFMN	High (0.85-1.0)	32794	0.1858
ALGAE_COMBASEEC50	Very Low (0-0.5)	303251	0.4176
ALGAE_COMBASEEC50	Low (0.5-0.75)	155091	0.4336
ALGAE_COMBASEEC50	Moderate (0.75-0.85)	76695	0.4248
ALGAE_COMBASEEC50	High (0.85-1.0)	7922	0.4192
ALGAE_EC50	Very Low (0-0.5)	334856	0.4797
ALGAE_EC50	Low (0.5-0.75)	153020	0.4852
ALGAE_EC50	Moderate (0.75-0.85)	50185	0.4488
ALGAE_EC50	High (0.85-1.0)	4911	0.3986
ALGAE_NOEC	Very Low (0-0.5)	301011	0.5770
ALGAE_NOEC	Low (0.5-0.75)	185593	0.5841
ALGAE_NOEC	Moderate (0.75-0.85)	50408	0.5211
ALGAE_NOEC	High (0.85-1.0)	5957	0.4468
BCF_ARNOTGOBAS	Very Low (0-0.5)	231387	0.4987
BCF_ARNOTGOBAS	Low (0.5-0.75)	268864	0.4787
BCF_ARNOTGOBAS	Moderate (0.75-0.85)	40438	0.4305
BCF_ARNOTGOBAS	High (0.85-1.0)	2287	0.3897
BCF_CAESAR	Very Low (0-0.5)	326909	0.5274
BCF_CAESAR	Low (0.5-0.75)	152571	0.5375
BCF_CAESAR	Moderate (0.75-0.85)	56584	0.5311
BCF_CAESAR	High (0.85-1.0)	6890	0.4105
CARCINOGENICTY_FEMALE	Very Low (0-0.5)	375364	0.8649
CARCINOGENICTY_FEMALE	Low (0.5-0.75)	148503	0.7875
CARCINOGENICTY_FEMALE	Moderate (0.75-0.85)	18334	0.6703
CARCINOGENICTY_FEMALE	High (0.85-1.0)	758	0.7436
CARCINOGENICTY_MALE	Very Low (0-0.5)	304405	0.6375
CARCINOGENICTY_MALE	Low (0.5-0.75)	191836	0.5988
CARCINOGENICTY_MALE	Moderate (0.75-0.85)	45395	0.5082
CARCINOGENICTY_MALE	High (0.85-1.0)	1323	0.5597
CARC_SFI_REGR	Very Low (0-0.5)	317617	0.6304
CARC_SFI_REGR	Low (0.5-0.75)	179978	0.6485
CARC_SFI_REGR	Moderate (0.75-0.85)	43995	0.6411
CARC_SFI_REGR	High (0.85-1.0)	1386	0.4805
CARC_SFO_REGR	Very Low (0-0.5)	296459	0.7446
CARC_SFO_REGR	Low (0.5-0.75)	187619	0.7440
CARC_SFO_REGR	Moderate (0.75-0.85)	56045	0.6859
CARC_SFO_REGR	High (0.85-1.0)	2851	0.7415
DAPHNIA_COMBASE	Very Low (0-0.5)	289074	0.5915
DAPHNIA_COMBASE	Low (0.5-0.75)	228767	0.6176
DAPHNIA_COMBASE	Moderate (0.75-0.85)	25040	0.5959
DAPHNIA_COMBASE	High (0.85-1.0)	95	0.5347
DAPHNIA_DEMETRA	Very Low (0-0.5)	215551	0.4821
DAPHNIA_DEMETRA	Low (0.5-0.75)	273653	0.4980
DAPHNIA_DEMETRA	Moderate (0.75-0.85)	46485	0.4573
DAPHNIA_DEMETRA	High (0.85-1.0)	7285	0.4893
DAPHNIA_EC50	Very Low (0-0.5)	15792	0.4452
DAPHNIA_EC50	Low (0.5-0.75)	5691	0.4659
DAPHNIA_EC50	Moderate (0.75-0.85)	4764	0.4356
DAPHNIA_EC50	High (0.85-1.0)	1047	0.4032
DAPHNIA_EPA	Very Low (0-0.5)	282882	0.5124
DAPHNIA_EPA	Low (0.5-0.75)	208266	0.5404
DAPHNIA_EPA	Moderate (0.75-0.85)	41589	0.4766
DAPHNIA_EPA	High (0.85-1.0)	2265	0.4003
DAPHNIA_NOEC	Very Low (0-0.5)	17923	0.4948
DAPHNIA_NOEC	Low (0.5-0.75)	5954	0.5450
DAPHNIA_NOEC	Moderate (0.75-0.85)	2705	0.5187
DAPHNIA_NOEC	High (0.85-1.0)	712	0.4927
FATHEAD_EPA	Very Low (0-0.5)	238708	0.3358
FATHEAD_EPA	Low (0.5-0.75)	157870	0.3388
FATHEAD_EPA	Moderate (0.75-0.85)	129281	0.3007
FATHEAD_EPA	High (0.85-1.0)	17100	0.2654
FISH_COMBASE	Very Low (0-0.5)	401999	0.3327
FISH_COMBASE	Low (0.5-0.75)	120468	0.3538
FISH_COMBASE	Moderate (0.75-0.85)	20001	0.3852
FISH_COMBASE	High (0.85-1.0)	508	0.4578
FISH_LC50	Very Low (0-0.5)	331936	0.7725
FISH_LC50	Low (0.5-0.75)	119307	0.6932
FISH_LC50	Moderate (0.75-0.85)	82212	0.6482
FISH_LC50	High (0.85-1.0)	9521	0.6796
FISH_NIC	Very Low (0-0.5)	542943	0.3993
FISH_NIC	Low (0.5-0.75)	4	0.7249
FISH_NIC	Moderate (0.75-0.85)	7	0.7670
FISH_NIC	High (0.85-1.0)	2	0.7490
FISH_NOEC	Very Low (0-0.5)	415398	0.6090
FISH_NOEC	Low (0.5-0.75)	112631	0.6298
FISH_NOEC	Moderate (0.75-0.85)	14589	0.6144
FISH_NOEC	High (0.85-1.0)	353	0.5429
HENRY_OPERA	Very Low (0-0.5)	320343	0.0545
HENRY_OPERA	Low (0.5-0.75)	197551	0.0526
HENRY_OPERA	Moderate (0.75-0.85)	18696	0.0495
HENRY_OPERA	High (0.85-1.0)	6134	0.0432
HYDROLYSIS_CORAL	Very Low (0-0.5)	468155	0.2715
HYDROLYSIS_CORAL	Low (0.5-0.75)	69113	0.3184
HYDROLYSIS_CORAL	Moderate (0.75-0.85)	5554	0.3509
HYDROLYSIS_CORAL	High (0.85-1.0)	120	0.4353
KM_ARNOT	Very Low (0-0.5)	139	0.4656
KM_ARNOT	Low (0.5-0.75)	337750	0.4872
KM_ARNOT	Moderate (0.75-0.85)	195564	0.4890
KM_ARNOT	High (0.85-1.0)	9523	0.4889
KOA_OPERA	Very Low (0-0.5)	474136	0.1469
KOA_OPERA	Low (0.5-0.75)	62463	0.1292
KOA_OPERA	Moderate (0.75-0.85)	4790	0.1170
KOA_OPERA	High (0.85-1.0)	1335	0.1199
KOC_OPERA	Very Low (0-0.5)	171835	0.0765
KOC_OPERA	Low (0.5-0.75)	198199	0.0857
KOC_OPERA	Moderate (0.75-0.85)	135718	0.0869
KOC_OPERA	High (0.85-1.0)	36181	0.0778
LOAEL_CONCERT_CORAL	Very Low (0-0.5)	175324	0.5936
LOAEL_CONCERT_CORAL	Low (0.5-0.75)	154686	0.6201
LOAEL_CONCERT_CORAL	Moderate (0.75-0.85)	204046	0.6224
LOAEL_CONCERT_CORAL	High (0.85-1.0)	8920	0.6024
LOEL_LIVER_CORAL	Very Low (0-0.5)	277143	0.4331
LOEL_LIVER_CORAL	Low (0.5-0.75)	108908	0.4121
LOEL_LIVER_CORAL	Moderate (0.75-0.85)	149373	0.4208
LOEL_LIVER_CORAL	High (0.85-1.0)	7518	0.4773
PPB_LOGK	Very Low (0-0.5)	7392	0.4282
PPB_LOGK	Low (0.5-0.75)	2187	0.4303
PPB_LOGK	Moderate (0.75-0.85)	2235	0.4161
PPB_LOGK	High (0.85-1.0)	59	0.4019
LOGP_ALOGP	Very Low (0-0.5)	18	0.1882
LOGP_ALOGP	Low (0.5-0.75)	269303	0.1353
LOGP_ALOGP	Moderate (0.75-0.85)	220074	0.1197
LOGP_ALOGP	High (0.85-1.0)	53581	0.1058
LOGP_MLOGP	Very Low (0-0.5)	18	0.1861
LOGP_MLOGP	Low (0.5-0.75)	297199	0.1934
LOGP_MLOGP	Moderate (0.75-0.85)	202663	0.1615
LOGP_MLOGP	High (0.85-1.0)	43096	0.1370
NOAEL_CORAL	Very Low (0-0.5)	450712	0.4589
NOAEL_CORAL	Low (0.5-0.75)	50112	0.4714
NOAEL_CORAL	Moderate (0.75-0.85)	39492	0.4446
NOAEL_CORAL	High (0.85-1.0)	2644	0.4476
NOAEL_CONCERT_CORAL	Very Low (0-0.5)	164917	0.4704
NOAEL_CONCERT_CORAL	Low (0.5-0.75)	172374	0.4940
NOAEL_CONCERT_CORAL	Moderate (0.75-0.85)	195620	0.4783
NOAEL_CONCERT_CORAL	High (0.85-1.0)	10065	0.4517
NOAEL_LIVER_CORAL	Very Low (0-0.5)	270336	0.4652
NOAEL_LIVER_CORAL	Low (0.5-0.75)	156006	0.4762
NOAEL_LIVER_CORAL	Moderate (0.75-0.85)	110999	0.4613
NOAEL_LIVER_CORAL	High (0.85-1.0)	5601	0.4438
PERS_AIR_CORAL	Very Low (0-0.5)	369537	0.5541
PERS_AIR_CORAL	Low (0.5-0.75)	118923	0.5238
PERS_AIR_CORAL	Moderate (0.75-0.85)	47058	0.5193
PERS_AIR_CORAL	High (0.85-1.0)	7458	0.5138
PPB_CORAL	Very Low (0-0.5)	276906	0.5999
PPB_CORAL	Low (0.5-0.75)	126367	0.6106
PPB_CORAL	Moderate (0.75-0.85)	126777	0.6294
PPB_CORAL	High (0.85-1.0)	12926	0.6869
SLUDGE_COMBASEEC50	Very Low (0-0.5)	476396	0.3777
SLUDGE_COMBASEEC50	Low (0.5-0.75)	59352	0.3777
SLUDGE_COMBASEEC50	Moderate (0.75-0.85)	5305	0.3777
SLUDGE_COMBASEEC50	High (0.85-1.0)	532	0.3777
TISSUEBLOOD_INERIS	Very Low (0-0.5)	426803	0.4383
TISSUEBLOOD_INERIS	Low (0.5-0.75)	78727	0.3995
TISSUEBLOOD_INERIS	Moderate (0.75-0.85)	34252	0.4113
TISSUEBLOOD_INERIS	High (0.85-1.0)	1793	0.4163
TOTALHL_QSARINS	Very Low (0-0.5)	136747	0.4303
TOTALHL_QSARINS	Low (0.5-0.75)	86135	0.4236
TOTALHL_QSARINS	Moderate (0.75-0.85)	288424	0.3641
TOTALHL_QSARINS	High (0.85-1.0)	31417	0.2999
VAPOUR_PRESSURE	Very Low (0-0.5)	107274	0.1554
VAPOUR_PRESSURE	Low (0.5-0.75)	369124	0.1628
VAPOUR_PRESSURE	Moderate (0.75-0.85)	54953	0.1388
VAPOUR_PRESSURE	High (0.85-1.0)	11618	0.1016
PERS_WATER_QUANT	Very Low (0-0.5)	427394	0.2870
PERS_WATER_QUANT	Low (0.5-0.75)	71323	0.2674
PERS_WATER_QUANT	Moderate (0.75-0.85)	37585	0.2490
PERS_WATER_QUANT	High (0.85-1.0)	6657	0.2309
ZEBRAFISH_CORAL	Very Low (0-0.5)	254214	0.9513
ZEBRAFISH_CORAL	Low (0.5-0.75)	197417	0.9560
ZEBRAFISH_CORAL	Moderate (0.75-0.85)	90151	0.9370
ZEBRAFISH_CORAL	High (0.85-1.0)	1194	0.8691
