# Supplementary material for: Beyond Heuristics: A Model-Agnostic Framework for Uncertainty Quantification in QSAR via Adaptive Conformal Prediction
Source: Chem Res Toxicol. 2026 Jun 22;39(7):1357–76. doi: 10.1021/acs.chemrestox.6c00065 (PMC13390030; doi:10.1021/acs.chemrestox.6c00065)
Supplement: Supplementary file 1 [file tx6c00065_si_001.zip › SupportingInfo_conformal_prediction_crt_specialissue_NAM_jeliazkova/regression/comptox/uncertainty_domain_figure_global_summary.txt]

================================================================================
CONFORMAL PREDICTION ANALYSIS - SUMMARY REPORT
================================================================================

OVERALL STATISTICS
--------------------------------------------------------------------------------
Total Predictions: 22,315,620
Number of Models: 44
Overall Mean Relative Interval Width: 0.4436
Overall Std Relative Interval Width: 0.2801

RELATIVE INTERVAL WIDTH-TO-ADI CORRELATION (CP ROBUSTNESS)
--------------------------------------------------------------------------------
Spearman rho (rank correlation): -1.0000 (p-value: 0.0000e+00)
Pearson r (linear correlation): -0.8787

Interpretation:
  [WARNING] No positive correlation - CP may not be robust!
  Uncertainty does not properly reflect applicability domain

GLOBAL STATISTICS BY ADI BIN
--------------------------------------------------------------------------------
ADI Bin         Count        %        Mean       Std        Median     Q25        Q75       
--------------------------------------------------------------------------------
Very Low (0-0.5) 11,230,883   50.33    0.4769     0.2792     0.4272     0.2835     0.6219    
Low (0.5-0.75)  7,124,669    31.93    0.4291     0.2845     0.3782     0.1990     0.6045    
Moderate (0.75-0.85) 3,546,231    15.89    0.3883     0.2591     0.3406     0.1808     0.5448    
High (0.85-1.0) 413,837      1.85     0.2636     0.2293     0.1909     0.1053     0.4010    


MODEL RANKINGS (BY MEAN RELATIVE INTERVAL WIDTH - LOWER = MORE CERTAIN)
--------------------------------------------------------------------------------
Rank   Model                                              Mean            N Predictions  
--------------------------------------------------------------------------------
1      HENRY_OPERA                                        0.0535          542,724        
2      KOC_OPERA                                          0.0826          541,933        
3      LOGP_ALOGP                                         0.1261          542,976        
4      LOGP_MEYLAN                                        0.1339          542,976        
5      KOA_OPERA                                          0.1445          542,724        
6      VAPOUR_PRESSURE                                    0.1576          542,969        
7      LOGP_MLOGP                                         0.1771          542,976        
8      MELTING_POINT                                      0.2192          542,976        
9      WS_IRFMN                                           0.2265          542,957        
10     HYDROLYSIS_CORAL                                   0.2783          542,942        
11     PERS_WATER_QUANT                                   0.2811          542,959        
12     FATHEAD_EPA                                        0.3261          542,959        
13     FISH_COMBASE                                       0.3394          542,976        
14     SLUDGE_COMBASEEC50                                 0.3777          541,585        
15     TOTALHL_QSARINS                                    0.3865          542,723        
16     FISH_NIC                                           0.3993          542,956        
17     ALGAE_COMBASEEC50                                  0.4232          542,959        
18     LOEL_LIVER_CORAL                                   0.4261          542,942        
19     PPB_LOGK                                           0.4262          11,873         
20     TISSUEBLOOD_INERIS                                 0.4309          541,575        
21     DAPHNIA_EC50                                       0.4462          27,294         
22     NOAEL_CORAL                                        0.4589          542,960        
23     NOAEL_LIVER_CORAL                                  0.4674          542,942        
24     ALGAE_EC50                                         0.4777          542,972        
25     NOAEL_CONCERT_CORAL                                0.4804          542,976        
26     BCF_ARNOTGOBAS                                     0.4832          542,976        
27     KM_ARNOT                                           0.4879          542,976        
28     DAPHNIA_DEMETRA                                    0.4881          542,974        
29     DAPHNIA_NOEC                                       0.5080          27,294         
30     DAPHNIA_EPA                                        0.5200          535,002        
31     BCF_CAESAR                                         0.5291          542,954        
32     PERS_AIR_CORAL                                     0.5439          542,976        
33     ALGAE_NOEC                                         0.5728          542,969        
34     DAPHNIA_COMBASE                                    0.6026          542,976        
35     PPB_CORAL                                          0.6114          542,976        
36     LOAEL_CONCERT_CORAL                                0.6121          542,976        
37     CARCINOGENICTY_MALE                                0.6128          542,959        
38     FISH_NOEC                                          0.6134          542,971        
39     CARC_SFI_REGR                                      0.6369          542,976        
40     FISH_LC50                                          0.7347          542,976        
41     BCF_MEYLAN                                         0.7348          542,976        
42     CARC_SFO_REGR                                      0.7383          542,974        
43     CARCINOGENICTY_FEMALE                              0.8370          542,959        
44     ZEBRAFISH_CORAL                                    0.9505          542,976        


TOP 10 MOST CERTAIN MODELS (Lowest Mean Relative Interval Width)
--------------------------------------------------------------------------------
 1. HENRY_OPERA                                                  0.0535
 2. KOC_OPERA                                                    0.0826
 3. LOGP_ALOGP                                                   0.1261
 4. LOGP_MEYLAN                                                  0.1339
 5. KOA_OPERA                                                    0.1445
 6. VAPOUR_PRESSURE                                              0.1576
 7. LOGP_MLOGP                                                   0.1771
 8. MELTING_POINT                                                0.2192
 9. WS_IRFMN                                                     0.2265
10. HYDROLYSIS_CORAL                                             0.2783

TOP 10 MOST UNCERTAIN MODELS (Highest Mean Relative Interval Width)
--------------------------------------------------------------------------------
 1. ZEBRAFISH_CORAL                                              0.9505
 2. CARCINOGENICTY_FEMALE                                        0.8370
 3. CARC_SFO_REGR                                                0.7383
 4. BCF_MEYLAN                                                   0.7348
 5. FISH_LC50                                                    0.7347
 6. CARC_SFI_REGR                                                0.6369
 7. FISH_NOEC                                                    0.6134
 8. CARCINOGENICTY_MALE                                          0.6128
 9. LOAEL_CONCERT_CORAL                                          0.6121
10. PPB_CORAL                                                    0.6114

================================================================================
END OF REPORT
================================================================================
