# Supplementary material for: Beyond Heuristics: A Model-Agnostic Framework for Uncertainty Quantification in QSAR via Adaptive Conformal Prediction
Source: Chem Res Toxicol. 2026 Jun 22;39(7):1357–76. doi: 10.1021/acs.chemrestox.6c00065 (PMC13390030; doi:10.1021/acs.chemrestox.6c00065)
Supplement: Supplementary file 1 [file tx6c00065_si_001.zip › SupportingInfo_conformal_prediction_crt_specialissue_NAM_jeliazkova/regression/vega_datasets/coverage_efficiency-2.xlsx]

## Sheet: Sheet1
data	coverage	n	mean_width	median_width	std_width	score
SLUDGE_COMBASEEC50	0.8	35	0.3777	0.3777	1.26298e-16	2.06345
PERS_SOIL_QUANT	0.846154	13	0.022395	0.000683547	0.0782818	26.1199
HYDROLYSIS_CORAL	0.9	70	0.354714	0.354426	0.0857612	2.46769
VAPOUR_PRESSURE	0.904533	2493	0.130193	0.11477	0.0726906	6.45204
NOAEL_CORAL	0.907143	140	0.419127	0.401066	0.132115	2.11392
MELTING_POINT	0.908067	11454	0.21807	0.217211	0.0144067	3.98153
PERS_SED_QUANT	0.916667	12	0.344445	0.344445	0	2.5862
PPB_CORAL	0.924335	489	0.67271	0.668398	0.183262	1.35392
FISH_COMBASE	0.931818	88	0.384947	0.373158	0.0881459	2.35935
NOAEL_LIVER_CORAL	0.940476	252	0.460401	0.466446	0.177915	1.99931
LOEL_LIVER_CORAL	0.940476	252	0.442652	0.425737	0.16341	2.0777
LOGP_MEYLAN	0.943524	7968	0.131443	0.10591	0.0877144	6.67069
LOGP_ALOGP	0.950427	7968	0.120133	0.102101	0.0737841	7.30353
LOGP_MLOGP	0.952435	7968	0.169334	0.138493	0.105516	5.31095
KOA_OPERA	0.953704	216	0.118756	0.112832	0.0622272	7.40707
PERS_WATER_QUANT	0.955157	223	0.298184	0.294337	0.154166	3.09931
HENRY_OPERA	0.956007	591	0.0445466	0.038594	0.026896	17.5264
FISH_NIC	0.960722	942	0.445792	0.41162	0.226083	2.10781
WS_IRFMN	0.962136	5018	0.197622	0.179479	0.092216	4.63407
FISH_KNN	0.962629	776	0.00155912	0.00127568	0.00197315	83.2787
NOAEL_CONCERT_CORAL	0.966132	561	0.483436	0.462915	0.203354	1.95797
ALGAE_COMBASEEC50	0.966759	361	0.426539	0.423458	0.124659	2.2146
FATHEAD_EPA	0.966912	816	0.317098	0.280033	0.1618	2.95603
KM_ARNOT	0.968203	629	0.507268	0.503077	0.191815	1.87177
DAPHNIA_EC50	0.968539	445	0.466904	0.443981	0.182288	2.03089
BCF_ARNOTGOBAS	0.969259	553	0.464893	0.407225	0.274727	2.04101
CARCINOGENICTY_MALE	0.970297	202	0.572032	0.543811	0.300981	1.66708
DAPHNIA_EPA	0.970326	337	0.419788	0.367969	0.199251	2.25769
DAPHNIA_NOEC	0.970684	307	0.549347	0.529439	0.212587	1.73539
FISH_LC50	0.972318	289	0.781076	0.746836	0.373877	1.22911
CARC_SFO_REGR	0.974603	315	0.693519	0.67905	0.303913	1.38533
MELTING_POINT_KNN	0.974769	11454	0	0	0	97.4769
TOTALHL_QSARINS	0.97619	882	0.31978	0.287705	0.184043	2.96013
LOAEL_CONCERT_CORAL	0.976703	558	0.612327	0.584541	0.238872	1.56944
PERS_AIR_CORAL	0.976821	302	0.520307	0.50051	0.195347	1.84199
BCF_MEYLAN	0.978756	659	0.583468	0.541681	0.276536	1.64921
PPB_LOGK	0.97955	489	0.45683	0.435229	0.229902	2.0983
BCF_KNN	0.979651	688	0.00150275	0.00152655	0.000679608	85.1667
TISSUEBLOOD_INERIS	0.980198	101	0.411248	0.398579	0.135755	2.32689
CARCINOGENICTY_FEMALE	0.980263	152	0.70444	0.692071	0.276783	1.37207
ALGAE_EC50	0.980952	315	0.435089	0.405536	0.161646	2.20394
BCF_CAESAR	0.980973	473	0.459359	0.429889	0.207058	2.09003
CARC_SFI_REGR	0.980989	263	0.535497	0.502402	0.182023	1.79834
ALGAE_NOEC	0.982927	410	0.510899	0.502577	0.222484	1.88698
DAPHNIA_DEMETRA	0.984791	263	0.521958	0.476881	0.245322	1.85126
DAPHNIA_COMBASE	0.984962	133	0.592563	0.595773	0.138979	1.63462
KOC_OPERA	0.986278	583	0.0811318	0.0725647	0.0447497	10.8225
FISH_NOEC	0.989362	94	0.563799	0.567221	0.169145	1.72423
ZEBRAFISH_CORAL	0.994083	169	0.900316	0.886174	0.268143	1.09202
FATHEAD_KNN	0.995833	480	0	0	0	99.5833
LD50_KNN	1	5024	0	0	0	100
GUPPY_KNN	1	165	0	0	0	100
