# Supplementary material for: Beyond Heuristics: A Model-Agnostic Framework for Uncertainty Quantification in QSAR via Adaptive Conformal Prediction
Source: Chem Res Toxicol. 2026 Jun 22;39(7):1357–76. doi: 10.1021/acs.chemrestox.6c00065 (PMC13390030; doi:10.1021/acs.chemrestox.6c00065)
Supplement: Supplementary file 1 [file tx6c00065_si_001.zip › SupportingInfo_conformal_prediction_crt_specialissue_NAM_jeliazkova/regression/vega_datasets/spearman-2.xlsx]

## Sheet: Sheet1
	data	rho	p	n
49	VAPOUR_PRESSURE	-0.698168	0	2493
34	LOGP_MLOGP	-0.671454	0	7968
33	LOGP_MEYLAN	-0.655987	0	7968
12	DAPHNIA_DEMETRA	-0.634882	4.42248e-31	263
16	FATHEAD_EPA	-0.604547	1.82083e-82	816
32	LOGP_ALOGP	-0.600036	0	7968
50	WS_IRFMN	-0.576531	0	5018
45	PPB_LOGK	-0.567072	5.9405e-43	489
48	TOTALHL_QSARINS	-0.535907	1.01411e-66	882
37	NOAEL_CONCERT_CORAL	-0.508926	2.70732e-38	561
14	DAPHNIA_EPA	-0.508478	1.47218e-23	337
27	KOA_OPERA	-0.480916	6.68181e-14	216
4	BCF_CAESAR	-0.475281	4.98766e-28	473
1	ALGAE_EC50	-0.461832	4.78113e-18	315
26	KM_ARNOT	-0.458695	4.74315e-34	629
30	LOAEL_CONCERT_CORAL	-0.45211	1.83472e-29	558
9	CARC_SFI_REGR	-0.451532	1.28788e-14	263
22	FISH_NOEC	-0.448217	5.89232e-06	94
3	BCF_ARNOTGOBAS	-0.444373	3.62881e-28	553
2	ALGAE_NOEC	-0.435421	2.13104e-20	410
28	KOC_OPERA	-0.418281	4.27438e-26	583
24	HENRY_OPERA	-0.395127	1.60278e-23	591
47	TISSUEBLOOD_INERIS	-0.376367	0.000104889	101
6	BCF_MEYLAN	-0.326802	7.24665e-18	659
10	CARC_SFO_REGR	-0.316373	9.41934e-09	315
13	DAPHNIA_EC50	-0.303637	6.0574e-11	445
40	PERS_AIR_CORAL	-0.240954	2.31117e-05	302
11	DAPHNIA_COMBASE	-0.236326	0.00616979	133
0	ALGAE_COMBASEEC50	-0.220391	2.38982e-05	361
15	DAPHNIA_NOEC	-0.21469	0.000150266	307
43	PERS_WATER_QUANT	-0.212691	0.0013986	223
46	SLUDGE_COMBASEEC50	-0.199579	0.250368	35
35	MELTING_POINT	-0.198613	3.09381e-102	11454
38	NOAEL_CORAL	-0.192757	0.0225054	140
8	CARCINOGENICTY_MALE	-0.189831	0.00681172	202
20	FISH_LC50	-0.155384	0.00814077	289
51	ZEBRAFISH_CORAL	-0.107647	0.163597	169
25	HYDROLYSIS_CORAL	-0.100554	0.407531	70
5	BCF_KNN	-0.0881881	0.0206976	688
31	LOEL_LIVER_CORAL	-0.0799486	0.205921	252
39	NOAEL_LIVER_CORAL	-0.000511122	0.993558	252
18	FISH_COMBASE	0.00961322	0.929167	88
19	FISH_KNN	0.0265433	0.460303	776
7	CARCINOGENICTY_FEMALE	0.034399	0.673957	152
44	PPB_CORAL	0.0551811	0.223208	489
21	FISH_NIC	0.0637792	0.0503586	942
17	FATHEAD_KNN			480
23	GUPPY_KNN			165
29	LD50_KNN			5024
36	MELTING_POINT_KNN			11454
41	PERS_SED_QUANT			12
42	PERS_SOIL_QUANT			13
