# Supplementary material for: Beyond Heuristics: A Model-Agnostic Framework for Uncertainty Quantification in QSAR via Adaptive Conformal Prediction
Source: Chem Res Toxicol. 2026 Jun 22;39(7):1357–76. doi: 10.1021/acs.chemrestox.6c00065 (PMC13390030; doi:10.1021/acs.chemrestox.6c00065)
Supplement: Supplementary file 1 [file tx6c00065_si_001.zip › SupportingInfo_conformal_prediction_crt_specialissue_NAM_jeliazkova/regression/vega_datasets/summary.xlsx]

## Sheet: Sheet1
Dataset Name	Descriptor Software	Method Name	Split	R2	RMSE	Accuracy	Sensitivity	Specificity	Average Interval Width	Empirical coverage	ncm	ncm_descriptors	n_samples	n_chunks	exch_ks_stat	exch_ks_pvalue	exch_q_cal	exch_q_ref	exch_delta_q	exch_n_cal	exch_n_ref	exch_score	exch_flag	exch_thresholds	exch_components	alpha	sigma_r2	Endpoint	bins	Property Name	Property Description	Dataset Description	Property Units	nTraining	nTEST	Min	Max	sigma_rmse	sigma_mae	Relative Interval Width	outlier
BCF_MEYLAN	VEGA_NEW	BCF_MEYLAN	Test	0.722638	0.649034				2.22764	0.910959	rfecfp	ECFP	146	1	0	1	2.83888	2.83888	0	146	146	1	green	(np.float64(0.32826532985631673), np.float64(0.18893972058572117))	{'ks_score': np.float64(1.0), 'quantile_score': np.float64(1.0), 'rel_delta': np.float64(0.0)}	0.1	0.118272	BCF_MEYLAN_rfecfp	[-0.350000,0.450000,0.700000,1.000000,1.290000,1.745000,2.206000,2.571000, 3.136000,3.759000,5.970000]	Predicted BCF [log(L/kg)]	Predicted BCF [log(L/kg)]; Predicted BCF [L/kg]; Predicted LogP (Meylan/Kowwin); Predicted LogP reliability; MW; Ionic compound	BCF model (Meylan)	log(L/kg)	516	146	-0.35	5.97	0.344208	0.259698	0.352475	FALSE
BCF_MEYLAN	VEGA_NEW	BCF_MEYLAN	Training	0.768056	0.547091				2.30033	0.967054	rfecfp	ECFP	516	1	0.170941	0.00221048	2.83888	2.27384	0.565033	146	516	0.0694299	red	(np.float64(0.32826532985631673), np.float64(0.18893972058572117))	{'ks_score': np.float64(0.0022104792096012747), 'quantile_score': np.float64(0.13664923256981165), 'rel_delta': np.float64(0.1990337982651553)}	0.1	0.118272	BCF_MEYLAN_rfecfp	[-0.350000,0.450000,0.700000,1.000000,1.290000,1.745000,2.206000,2.571000, 3.136000,3.759000,5.970000]	Predicted BCF [log(L/kg)]	Predicted BCF [log(L/kg)]; Predicted BCF [L/kg]; Predicted LogP (Meylan/Kowwin); Predicted LogP reliability; MW; Ionic compound	BCF model (Meylan)	log(L/kg)	516	146	-0.35	5.97	0.344208	0.259698	0.363977	FALSE
LOGP_MEYLAN		LOGP_MEYLAN	Calibration						2.38776	0.900652	rfecfp	ECFP	1993	1	0	1	2.23476	2.23476	0	1993	1993	1	green	(np.float64(0.32826532985631673), np.float64(0.18893972058572117))	{'ks_score': np.float64(1.0), 'quantile_score': np.float64(1.0), 'rel_delta': np.float64(0.0)}	0.1	0.193615	LOGP_MEYLAN_rfecfp	[-5.080000,0.010000,0.670000,1.161000,1.590000,1.980000,2.400000,2.860000, 3.420000,4.333000,11.290000]	Predicted LogP	Predicted LogP	LogP model (Meylan-Kowwin)		9961	0	-5.08	11.29	0.478246	0.35926	0.145862	FALSE
LOGP_MEYLAN	VEGA_NEW	LOGP_MEYLAN	Test						2.39941	0.909661	rfecfp	ECFP	1594	1	0.0206586	0.83369	2.23476	2.16882	0.0659474	1993	1594	0.789074	green	(np.float64(0.32826532985631673), np.float64(0.18893972058572117))	{'ks_score': np.float64(0.8336896811843977), 'quantile_score': np.float64(0.7444589577858822), 'rel_delta': np.float64(0.02950975555960599)}	0.1	0.193615	LOGP_MEYLAN_rfecfp	[-5.080000,0.010000,0.670000,1.161000,1.590000,1.980000,2.400000,2.860000, 3.420000,4.333000,11.290000]	Predicted LogP	Predicted LogP	LogP model (Meylan-Kowwin)		9961	0	-5.08	11.29	0.478246	0.35926	0.146574	FALSE
LOGP_MEYLAN	VEGA_NEW	LOGP_MEYLAN	Training	0.856248	0.758692				2.39703	0.914183	rfecfp	ECFP	6374	1	0.0193366	0.612778	2.23476	2.13919	0.0955708	1993	6374	0.632407	green	(np.float64(0.32826532985631673), np.float64(0.18893972058572117))	{'ks_score': np.float64(0.6127783803730729), 'quantile_score': np.float64(0.652036383387609), 'rel_delta': np.float64(0.042765491587066745)}	0.1	0.193615	LOGP_MEYLAN_rfecfp	[-5.080000,0.010000,0.670000,1.161000,1.590000,1.980000,2.400000,2.860000, 3.420000,4.333000,11.290000]	Predicted LogP	Predicted LogP	LogP model (Meylan-Kowwin)		9961	0	-5.08	11.29	0.478246	0.35926	0.146429	FALSE
MELTING_POINT		MELTING_POINT	Calibration						159.234	0.900118	rfecfp	ECFP	8450	1	0	1	2.63748	2.63748	0	8450	8450	1	green	(np.float64(0.32826532985631673), np.float64(0.18893972058572117))	{'ks_score': np.float64(1.0), 'quantile_score': np.float64(1.0), 'rel_delta': np.float64(0.0)}	0.1	0.0571165	MELTING_POINT_rfecfp	[-205.000000,-25.000000,30.000000,54.000000,77.000000,101.000000, 125.500000,150.000000,177.000000,215.500000,517.000000]	Melting Point [°C]	Melting Point [°C]	Melting Point (CONCERT/Kode)	°C	3004	16900	-205	517	24.2038	18.387	0.220546	FALSE
MELTING_POINT	VEGA_NEW	MELTING_POINT	Test	0.621884	51.0355				158.96	0.891006	rfecfp	ECFP	8450	1	0.0171598	0.166033	2.63748	2.74394	0.106462	8450	8450	0.416955	green	(np.float64(0.32826532985631673), np.float64(0.18893972058572117))	{'ks_score': np.float64(0.1660334810350945), 'quantile_score': np.float64(0.6678771148533035), 'rel_delta': np.float64(0.04036510821686148)}	0.1	0.0571165	MELTING_POINT_rfecfp	[-205.000000,-25.000000,30.000000,54.000000,77.000000,101.000000, 125.500000,150.000000,177.000000,215.500000,517.000000]	Melting Point [°C]	Melting Point [°C]	Melting Point (CONCERT/Kode)	°C	3004	16900	-205	517	24.2038	18.387	0.220166	FALSE
MELTING_POINT	VEGA_NEW	MELTING_POINT	Training	0.809557	38.535				155.114	0.954727	rfecfp	ECFP	3004	1	0.0976167	7.84153e-19	2.63748	2.04187	0.59561	8450	3004	0.0522664	red	(np.float64(0.32826532985631673), np.float64(0.18893972058572117))	{'ks_score': np.float64(7.841531825448351e-19), 'quantile_score': np.float64(0.10453287982151198), 'rel_delta': np.float64(0.22582536176255735)}	0.1	0.0571165	MELTING_POINT_rfecfp	[-205.000000,-25.000000,30.000000,54.000000,77.000000,101.000000, 125.500000,150.000000,177.000000,215.500000,517.000000]	Melting Point [°C]	Melting Point [°C]	Melting Point (CONCERT/Kode)	°C	3004	16900	-205	517	24.2038	18.387	0.214839	FALSE
MELTING_POINT_KNN		MELTING_POINT_KNN	Calibration						0	0.964024	rfecfp	ECFP	8450	1	0.0215385	0.0396791	0	0	0	8450	8450	0.51984	green	(np.float64(0.32826532985631673), np.float64(0.18893972058572117))	{'ks_score': np.float64(0.03967905771310742), 'quantile_score': 1.0, 'rel_delta': None}	0.1	0.0973521	MELTING_POINT_KNN_rfecfp	[-205.000000,-25.000000,30.000000,54.000000,77.000000,101.000000, 125.500000,150.000000,177.000000,215.500000,517.000000]	Predicted melting point [°C]	Predicted melting point [°C]; Molecules used for prediction	Melting Point (CONCERT/KNN)	°C	3004	16900	-205	517	0.190647	0.00710439	0	FALSE
MELTING_POINT_KNN	VEGA_NEW	MELTING_POINT_KNN	Test	0.999512	1.95748				0	0.965917	rfecfp	ECFP	8450	1	0.0222485	0.0305108	0	0	0	8450	8450	0.515255	green	(np.float64(0.32826532985631673), np.float64(0.18893972058572117))	{'ks_score': np.float64(0.030510760956144165), 'quantile_score': 1.0, 'rel_delta': None}	0.1	0.0973521	MELTING_POINT_KNN_rfecfp	[-205.000000,-25.000000,30.000000,54.000000,77.000000,101.000000, 125.500000,150.000000,177.000000,215.500000,517.000000]	Predicted melting point [°C]	Predicted melting point [°C]; Molecules used for prediction	Melting Point (CONCERT/KNN)	°C	3004	16900	-205	517	0.190647	0.00710439	0	FALSE
MELTING_POINT_KNN	VEGA_NEW	MELTING_POINT_KNN	Training	0.999996	0.200698				0	0.999667	rfecfp	ECFP	3004	1	0.0356434	0.00696007	0	0	0	8450	3004	0.50348	green	(np.float64(0.32826532985631673), np.float64(0.18893972058572117))	{'ks_score': np.float64(0.0069600738888842975), 'quantile_score': 1.0, 'rel_delta': None}	0.1	0.0973521	MELTING_POINT_KNN_rfecfp	[-205.000000,-25.000000,30.000000,54.000000,77.000000,101.000000, 125.500000,150.000000,177.000000,215.500000,517.000000]	Predicted melting point [°C]	Predicted melting point [°C]; Molecules used for prediction	Melting Point (CONCERT/KNN)	°C	3004	16900	-205	517	0.190647	0.00710439	0	FALSE
WS_IRFMN	VEGA_NEW	WS_IRFMN	Test	0.783402	0.934691				2.81688	0.901394	rfecfp	ECFP	1004	1	0	1	2.32615	2.32615	0	1004	1004	1	green	(np.float64(0.32826532985631673), np.float64(0.18893972058572117))	{'ks_score': np.float64(1.0), 'quantile_score': np.float64(1.0), 'rel_delta': np.float64(0.0)}	0.1	0.0645877	WS_IRFMN_rfecfp	[-1.494000,0.089000,0.897000,1.450600,1.925000,2.375500,2.861000,3.478900, 4.323200,5.724800,13.172000]	Predicted water solubility [-log(mol/L)]	Predicted water solubility [-log(mol/L)]; Predicted water solubility [mg/L]; Molecular Weight	Water solubility model (IRFMN)	-log(mol/L)	4014	1004	-1.494	13.172	0.553703	0.406424	0.192069	FALSE
WS_IRFMN	VEGA_NEW	WS_IRFMN	Training	0.832235	0.832511				2.80729	0.921276	rfecfp	ECFP	4014	1	0.0540166	0.0176542	2.32615	2.13962	0.186525	1004	4014	0.233073	yellow	(np.float64(0.32826532985631673), np.float64(0.18893972058572117))	{'ks_score': np.float64(0.01765417457583988), 'quantile_score': np.float64(0.4484923892574845), 'rel_delta': np.float64(0.0801863566952831)}	0.1	0.0645877	WS_IRFMN_rfecfp	[-1.494000,0.089000,0.897000,1.450600,1.925000,2.375500,2.861000,3.478900, 4.323200,5.724800,13.172000]	Predicted water solubility [-log(mol/L)]	Predicted water solubility [-log(mol/L)]; Predicted water solubility [mg/L]; Molecular Weight	Water solubility model (IRFMN)	-log(mol/L)	4014	1004	-1.494	13.172	0.553703	0.406424	0.191415	FALSE
ALGAE_COMBASEEC50	VEGA_NEW	ALGAE_COMBASEEC50	Test	0.688835	0.638796				2.26909	0.908257	rfecfp	ECFP	109	1	0	1	2.25877	2.25877	0	109	109	1	green	(np.float64(0.32826532985631673), np.float64(0.18893972058572117))	{'ks_score': np.float64(1.0), 'quantile_score': np.float64(1.0), 'rel_delta': np.float64(0.0)}	0.1	0.087016	ALGAE_COMBASEEC50_rfecfp	[-2.677780,-0.920820,-0.173930,0.278750,0.681240,0.880810,1.176090, 1.477120,1.806180,2.176090,3.079180]	Predicted EC50 [log(mg/L)]	Predicted EC50 [log(mg/L)]; Predicted EC50 [mg/L]	Algae Acute (EC50) Toxicity model (ProtoQSAR-Combase)	log(mg/L)	252	109	-2.67778	3.07918	0.322915	0.239263	0.394147	FALSE
ALGAE_COMBASEEC50	VEGA_NEW	ALGAE_COMBASEEC50	Training	0.692318	0.599818				2.23356	0.960317	rfecfp	ECFP	252	1	0.0829693	0.633328	2.25877	1.79306	0.465715	109	252	0.380276	green	(np.float64(0.32826532985631673), np.float64(0.18893972058572117))	{'ks_score': np.float64(0.6333283370311695), 'quantile_score': np.float64(0.12722399403651072), 'rel_delta': np.float64(0.20618060135024568)}	0.1	0.087016	ALGAE_COMBASEEC50_rfecfp	[-2.677780,-0.920820,-0.173930,0.278750,0.681240,0.880810,1.176090, 1.477120,1.806180,2.176090,3.079180]	Predicted EC50 [log(mg/L)]	Predicted EC50 [log(mg/L)]; Predicted EC50 [mg/L]	Algae Acute (EC50) Toxicity model (ProtoQSAR-Combase)	log(mg/L)	252	109	-2.67778	3.07918	0.322915	0.239263	0.387975	FALSE
ALGAE_EC50	VEGA_NEW	ALGAE_EC50	Test	-0.0106991	1.35442				4.82617	0.920635	rfecfp	ECFP	63	1	0	1	5.14478	5.14478	0	63	63	1	green	(np.float64(0.32826532985631673), np.float64(0.18893972058572117))	{'ks_score': np.float64(1.0), 'quantile_score': np.float64(1.0), 'rel_delta': np.float64(0.0)}	0.1	0.113418	ALGAE_EC50_rfecfp	[-7.892002,-5.435781,-4.655416,-3.996066,-3.414385,-2.874500,-2.392093, -1.702172,-1.087872,-0.440201,2.105097]	Predicted EC50 [a-dimensional]	Predicted EC50 [a-dimensional]; Predicted EC50 [mg/l]; Molecular Weight	Algae Acute (EC50) Toxicity model (IRFMN)	a-dimensional	252	63	-7.892	2.1051	0.420692	0.31277	0.482757	FALSE
ALGAE_EC50	VEGA_NEW	ALGAE_EC50	Training	0.823364	0.669759				5.13697	1	rfecfp	ECFP	252	1	0.31746	5.86126e-05	5.14478	2.10619	3.0386	63	252	0.0013906	red	(np.float64(0.32826532985631673), np.float64(0.18893972058572117))	{'ks_score': np.float64(5.861258468541412e-05), 'quantile_score': np.float64(0.002722595719640013), 'rel_delta': np.float64(0.5906169545046098)}	0.1	0.113418	ALGAE_EC50_rfecfp	[-7.892002,-5.435781,-4.655416,-3.996066,-3.414385,-2.874500,-2.392093, -1.702172,-1.087872,-0.440201,2.105097]	Predicted EC50 [a-dimensional]	Predicted EC50 [a-dimensional]; Predicted EC50 [mg/l]; Molecular Weight	Algae Acute (EC50) Toxicity model (IRFMN)	a-dimensional	252	63	-7.892	2.1051	0.420692	0.31277	0.513846	FALSE
ALGAE_NOEC	VEGA_NEW	ALGAE_NOEC	Test	-0.288255	1.79058				5.34488	0.914634	rfecfp	ECFP	82	1	0	1	4.7213	4.7213	0	82	82	1	green	(np.float64(0.32826532985631673), np.float64(0.18893972058572117))	{'ks_score': np.float64(1.0), 'quantile_score': np.float64(1.0), 'rel_delta': np.float64(0.0)}	0.1	0.137863	ALGAE_NOEC_rfecfp	[-11.650571,-8.144960,-6.918418,-6.043240,-5.409832,-4.652679,-4.158393, -3.416821,-2.414385,-1.304006,2.961076]	Predicted NOEC [a-dimensional]	Predicted NOEC [a-dimensional]; Predicted NOEC [mg/l]; Molecular Weight	Algae Chronic (NOEC) Toxicity model (IRFMN)	a-dimensional	328	82	-11.6506	2.96108	0.464232	0.363622	0.365796	FALSE
ALGAE_NOEC	VEGA_NEW	ALGAE_NOEC	Training	0.859635	0.778455				5.60928	1	rfecfp	ECFP	328	1	0.426829	3.16062e-11	4.7213	2.12013	2.60117	82	328	0.0020242	red	(np.float64(0.32826532985631673), np.float64(0.18893972058572117))	{'ks_score': np.float64(3.1606174360207685e-11), 'quantile_score': np.float64(0.0040483919022222675), 'rel_delta': np.float64(0.5509435537893039)}	0.1	0.137863	ALGAE_NOEC_rfecfp	[-11.650571,-8.144960,-6.918418,-6.043240,-5.409832,-4.652679,-4.158393, -3.416821,-2.414385,-1.304006,2.961076]	Predicted NOEC [a-dimensional]	Predicted NOEC [a-dimensional]; Predicted NOEC [mg/l]; Molecular Weight	Algae Chronic (NOEC) Toxicity model (IRFMN)	a-dimensional	328	82	-11.6506	2.96108	0.464232	0.363622	0.383891	FALSE
BCF_ARNOTGOBAS		BCF_ARNOTGOBAS	Calibration						2.74177	0.906475	rfecfp	ECFP	139	1	0	1	2.48812	2.48812	0	139	139	1	green	(np.float64(0.32826532985631673), np.float64(0.18893972058572117))	{'ks_score': np.float64(1.0), 'quantile_score': np.float64(1.0), 'rel_delta': np.float64(0.0)}	0.1	0.168432	BCF_ARNOTGOBAS_rfecfp	[-1.567000,0.144200,0.440000,0.834000,1.168000,1.580000,2.046000,2.473600, 2.983800,3.687200,5.930000]	Predicted BCF (up) [log(L/kg)]	Predicted BCF (up) [log(L/kg)]; Predicted BCF (up) [L/kg]; Predicted BCF (low) [log(L/kg)]; Predicted BCF (low) [L/kg]; Predicted BCF (mid) [log(L/kg)]; Predicted BCF (mid) [L/kg]; Predicted LogP (Meylan/Kowwin); Predicted LogP reliability; Predicted kM (Meylan); Predicted kM reliability	BCF model (Arnot-Gobas)	log(L/kg)	692	0	-1.567	5.97	0.562293	0.408694	0.363774	FALSE
BCF_ARNOTGOBAS	VEGA_NEW	BCF_ARNOTGOBAS	Test						2.69972	0.90991	rfecfp	ECFP	111	1	0.144339	0.136107	2.48812	2.37216	0.115963	139	111	0.381787	green	(np.float64(0.32826532985631673), np.float64(0.18893972058572117))	{'ks_score': np.float64(0.1361073410313018), 'quantile_score': np.float64(0.6274666412458737), 'rel_delta': np.float64(0.04660647707504708)}	0.1	0.168432	BCF_ARNOTGOBAS_rfecfp	[-1.567000,0.144200,0.440000,0.834000,1.168000,1.580000,2.046000,2.473600, 2.983800,3.687200,5.930000]	Predicted BCF (up) [log(L/kg)]	Predicted BCF (up) [log(L/kg)]; Predicted BCF (up) [L/kg]; Predicted BCF (low) [log(L/kg)]; Predicted BCF (low) [L/kg]; Predicted BCF (mid) [log(L/kg)]; Predicted BCF (mid) [L/kg]; Predicted LogP (Meylan/Kowwin); Predicted LogP reliability; Predicted kM (Meylan); Predicted kM reliability	BCF model (Arnot-Gobas)	log(L/kg)	692	0	-1.567	5.97	0.562293	0.408694	0.358196	FALSE
BCF_ARNOTGOBAS	VEGA_NEW	BCF_ARNOTGOBAS	Training	0.53802	0.833733				2.70283	0.918552	rfecfp	ECFP	442	1	0.138693	0.0304417	2.48812	2.37088	0.117246	139	442	0.32734	yellow	(np.float64(0.32826532985631673), np.float64(0.18893972058572117))	{'ks_score': np.float64(0.03044173030506535), 'quantile_score': np.float64(0.6242379901143761), 'rel_delta': np.float64(0.04712235889110073)}	0.1	0.168432	BCF_ARNOTGOBAS_rfecfp	[-1.567000,0.144200,0.440000,0.834000,1.168000,1.580000,2.046000,2.473600, 2.983800,3.687200,5.930000]	Predicted BCF (up) [log(L/kg)]	Predicted BCF (up) [log(L/kg)]; Predicted BCF (up) [L/kg]; Predicted BCF (low) [log(L/kg)]; Predicted BCF (low) [L/kg]; Predicted BCF (mid) [log(L/kg)]; Predicted BCF (mid) [L/kg]; Predicted LogP (Meylan/Kowwin); Predicted LogP reliability; Predicted kM (Meylan); Predicted kM reliability	BCF model (Arnot-Gobas)	log(L/kg)	692	0	-1.567	5.97	0.562293	0.408694	0.358608	FALSE
BCF_CAESAR	VEGA_NEW	BCF_CAESAR	Test	0.744859	0.616669				2.39458	0.915789	rfecfp	ECFP	95	1	0	1	2.73223	2.73223	0	95	95	1	green	(np.float64(0.32826532985631673), np.float64(0.18893972058572117))	{'ks_score': np.float64(1.0), 'quantile_score': np.float64(1.0), 'rel_delta': np.float64(0.0)}	0.1	0.14905	BCF_CAESAR_rfecfp	[-1.000000,0.300000,0.600000,0.846000,1.130000,1.670000,2.240000,2.714000, 3.146000,3.738000,4.850000]	Predicted BCF [log(L/kg)]	Predicted BCF [log(L/kg)]; Predicted BCF [L/kg]; Predicted BCF from sub-model 1 (HM) [log(L/kg)]; Predicted BCF from sub-model 2 (GA) [log(L/kg)]; Predicted LogP (MLogP)	BCF model (CAESAR)	log(L/kg)	378	95	-1	4.85	0.349058	0.265505	0.40933	FALSE
BCF_CAESAR	VEGA_NEW	BCF_CAESAR	Training	0.802904	0.580611				2.39598	0.968254	rfecfp	ECFP	378	1	0.0876079	0.570685	2.73223	2.17613	0.556107	95	378	0.350659	green	(np.float64(0.32826532985631673), np.float64(0.18893972058572117))	{'ks_score': np.float64(0.5706845829541412), 'quantile_score': np.float64(0.13063392336624985), 'rel_delta': np.float64(0.20353563457446047)}	0.1	0.14905	BCF_CAESAR_rfecfp	[-1.000000,0.300000,0.600000,0.846000,1.130000,1.670000,2.240000,2.714000, 3.146000,3.738000,4.850000]	Predicted BCF [log(L/kg)]	Predicted BCF [log(L/kg)]; Predicted BCF [L/kg]; Predicted BCF from sub-model 1 (HM) [log(L/kg)]; Predicted BCF from sub-model 2 (GA) [log(L/kg)]; Predicted LogP (MLogP)	BCF model (CAESAR)	log(L/kg)	378	95	-1	4.85	0.349058	0.265505	0.40957	FALSE
BCF_KNN		BCF_KNN	Calibration						0.00887562	0.906977	rfecfp	ECFP	172	1	0	1	2.14322	2.14322	0	172	172	1	green	(np.float64(0.32826532985631673), np.float64(0.18893972058572117))	{'ks_score': np.float64(1.0), 'quantile_score': np.float64(1.0), 'rel_delta': np.float64(0.0)}	0.1	0.101943	BCF_KNN_rfecfp	[-1.700000,0.158400,0.509000,0.914700,1.385600,1.863000,2.247200,2.629700, 3.115400,3.612500,4.850000]	Predicted BCF [log(L/kg)]	Predicted BCF [log(L/kg)]; Molecules used for prediction	BCF model (KNN-Read-Across)	log(L/kg)	860	0	-1.7	5.694	0.0015838	0.0013839	0.00120038	FALSE
BCF_KNN	VEGA_NEW	BCF_KNN	Test						0.00885185	0.905797	rfecfp	ECFP	138	1	0.0923492	0.492861	2.14322	2.14674	0.00351431	172	138	0.738298	green	(np.float64(0.32826532985631673), np.float64(0.18893972058572117))	{'ks_score': np.float64(0.4928606021070801), 'quantile_score': np.float64(0.983736390201681), 'rel_delta': np.float64(0.0016397313956966783)}	0.1	0.101943	BCF_KNN_rfecfp	[-1.700000,0.158400,0.509000,0.914700,1.385600,1.863000,2.247200,2.629700, 3.115400,3.612500,4.850000]	Predicted BCF [log(L/kg)]	Predicted BCF [log(L/kg)]; Molecules used for prediction	BCF model (KNN-Read-Across)	log(L/kg)	860	0	-1.7	5.694	0.0015838	0.0013839	0.00119717	FALSE
BCF_KNN	VEGA_NEW	BCF_KNN	Training	0.999996	0.00267112				0.00889003	0.927273	rfecfp	ECFP	550	1	0.0698943	0.517114	2.14322	2.03905	0.104173	172	550	0.56608	green	(np.float64(0.32826532985631673), np.float64(0.18893972058572117))	{'ks_score': np.float64(0.5171141820771269), 'quantile_score': np.float64(0.6150459449933584), 'rel_delta': np.float64(0.048605830665979725)}	0.1	0.101943	BCF_KNN_rfecfp	[-1.700000,0.158400,0.509000,0.914700,1.385600,1.863000,2.247200,2.629700, 3.115400,3.612500,4.850000]	Predicted BCF [log(L/kg)]	Predicted BCF [log(L/kg)]; Molecules used for prediction	BCF model (KNN-Read-Across)	log(L/kg)	860	0	-1.7	5.694	0.0015838	0.0013839	0.00120233	FALSE
CARCINOGENICTY_FEMALE	VEGA_NEW	CARCINOGENICTY_FEMALE	Test	0.573533	1.3228				4.83506	0.925	rfecfp	ECFP	40	1	0	1	4.86252	4.86252	0	40	40	1	green	(np.float64(0.32826532985631673), np.float64(0.18893972058572117))	{'ks_score': np.float64(1.0), 'quantile_score': np.float64(1.0), 'rel_delta': np.float64(0.0)}	0.1	0.154252	CARCINOGENICTY_FEMALE_rfecfp	[-5.121000,-4.036300,-3.693800,-3.319800,-3.041800,-2.711000,-2.210600, -1.671200,-1.244800,-0.224200,3.896000]	Predicted TD50 [-log(mg/kg bw/day)]	Predicted TD50 [-log(mg/kg bw/day)]; Predicted TD50 [mg/kg bw/day]	Carcinogenicity in female Rat (CORAL)	-log(mg/kg bw/day)	118	40	-5.121	3.896	0.496555	0.3585	0.536217	FALSE
CARCINOGENICTY_FEMALE	VEGA_NEW	CARCINOGENICTY_FEMALE	Training	0.729971	0.748658				4.99767	1	rfecfp	ECFP	118	1	0.396186	9.40687e-05	4.86252	2.48071	2.38182	40	118	0.0037766	red	(np.float64(0.32826532985631673), np.float64(0.18893972058572117))	{'ks_score': np.float64(9.406869811193627e-05), 'quantile_score': np.float64(0.007459124087782536), 'rel_delta': np.float64(0.48983172861664526)}	0.1	0.154252	CARCINOGENICTY_FEMALE_rfecfp	[-5.121000,-4.036300,-3.693800,-3.319800,-3.041800,-2.711000,-2.210600, -1.671200,-1.244800,-0.224200,3.896000]	Predicted TD50 [-log(mg/kg bw/day)]	Predicted TD50 [-log(mg/kg bw/day)]; Predicted TD50 [mg/kg bw/day]	Carcinogenicity in female Rat (CORAL)	-log(mg/kg bw/day)	118	40	-5.121	3.896	0.496555	0.3585	0.55425	FALSE
CARCINOGENICTY_MALE	VEGA_NEW	CARCINOGENICTY_MALE	Test	0.821566	0.57917				2.18108	0.9375	rfecfp	ECFP	48	1	0	1	1.83787	1.83787	0	48	48	1	green	(np.float64(0.32826532985631673), np.float64(0.18893972058572117))	{'ks_score': np.float64(1.0), 'quantile_score': np.float64(1.0), 'rel_delta': np.float64(0.0)}	0.1	0.155404	CARCINOGENICTY_MALE_rfecfp	[-6.179000,-3.755000,-3.350800,-3.015800,-2.714800,-2.336000,-2.043800, -1.640300,-1.074200,-0.096100,3.408000]	Predicted TD50 [-log(mg/kg bw/day)]	Predicted TD50 [-log(mg/kg bw/day)]; Predicted TD50 [mg/kg bw/day]	Carcinogenicity in male rat (CORAL)	-log(mg/kg bw/day)	154	48	-6.179	3.408	0.625553	0.487894	0.227504	FALSE
CARCINOGENICTY_MALE	VEGA_NEW	CARCINOGENICTY_MALE	Training	0.549177	0.901877				2.17357	0.805195	rfecfp	ECFP	154	1	0.156926	0.291358	1.83787	2.44355	0.605685	48	154	0.164202	red	(np.float64(0.32826532985631673), np.float64(0.18893972058572117))	{'ks_score': np.float64(0.2913577407978484), 'quantile_score': np.float64(0.0370464907958989), 'rel_delta': np.float64(0.32955816470861776)}	0.1	0.155404	CARCINOGENICTY_MALE_rfecfp	[-6.179000,-3.755000,-3.350800,-3.015800,-2.714800,-2.336000,-2.043800, -1.640300,-1.074200,-0.096100,3.408000]	Predicted TD50 [-log(mg/kg bw/day)]	Predicted TD50 [-log(mg/kg bw/day)]; Predicted TD50 [mg/kg bw/day]	Carcinogenicity in male rat (CORAL)	-log(mg/kg bw/day)	154	48	-6.179	3.408	0.625553	0.487894	0.22672	FALSE
CARC_SFI_REGR	VEGA_NEW	CARC_SFI_REGR	Test	0.293281	1.12075				4.58204	0.962963	rfecfp	ECFP	27	1	0	1	2.71414	2.71414	0	27	27	1	green	(np.float64(0.32826532985631673), np.float64(0.18893972058572117))	{'ks_score': np.float64(1.0), 'quantile_score': np.float64(1.0), 'rel_delta': np.float64(0.0)}	0.1	0.0973154	CARC_SFI_REGR_rfecfp	[-4.460000,-1.784000,-1.340000,-0.850000,-0.410000,0.120000,0.590000, 0.902000,1.382000,2.512000,5.120000]	Predicted Inhalation Carcinogenicity SF (log form) [log(1/(mg/kg-day))]	Predicted Inhalation Carcinogenicity SF (log form) [log(1/(mg/kg-day))]; Predicted Inhalation Carcinogenicity SF [1/(mg/kg-day)]	Carcinogenicity inhalation Slope Factor model (IRFMN)	log(1/(mg/kg-day))	236	27	-4.46	5.12	0.677686	0.52558	0.478292	FALSE
CARC_SFI_REGR	VEGA_NEW	CARC_SFI_REGR	Training	0.302963	1.1189				4.67459	0.978814	rfecfp	ECFP	236	1	0.17828	0.3764	2.71414	2.40802	0.306113	27	236	0.350065	green	(np.float64(0.32826532985631673), np.float64(0.18893972058572117))	{'ks_score': np.float64(0.376399566855245), 'quantile_score': np.float64(0.32372980810001456), 'rel_delta': np.float64(0.11278460367164479)}	0.1	0.0973154	CARC_SFI_REGR_rfecfp	[-4.460000,-1.784000,-1.340000,-0.850000,-0.410000,0.120000,0.590000, 0.902000,1.382000,2.512000,5.120000]	Predicted Inhalation Carcinogenicity SF (log form) [log(1/(mg/kg-day))]	Predicted Inhalation Carcinogenicity SF (log form) [log(1/(mg/kg-day))]; Predicted Inhalation Carcinogenicity SF [1/(mg/kg-day)]	Carcinogenicity inhalation Slope Factor model (IRFMN)	log(1/(mg/kg-day))	236	27	-4.46	5.12	0.677686	0.52558	0.487953	FALSE
CARC_SFO_REGR	VEGA_NEW	CARC_SFO_REGR	Test	0.187474	1.22595				4.54453	0.910112	rfecfp	ECFP	89	1	0	1	3.67368	3.67368	0	89	89	1	green	(np.float64(0.32826532985631673), np.float64(0.18893972058572117))	{'ks_score': np.float64(1.0), 'quantile_score': np.float64(1.0), 'rel_delta': np.float64(0.0)}	0.1	0.129243	CARC_SFO_REGR_rfecfp	[-3.700000,-2.056000,-1.512000,-1.110000,-0.700000,-0.140000,0.212000, 0.590000,1.080000,2.080000,5.110000]	Predicted Oral Carcinogenicity SF (log form) [log(1/(mg/kg-day))]	Predicted Oral Carcinogenicity SF (log form) [log(1/(mg/kg-day))]; Predicted Oral Carcinogenicity SF [1/(mg/kg-day)]	Carcinogenicity oral Slope Factor model (IRFMN)	log(1/(mg/kg-day))	226	89	-3.7	5.11	0.568539	0.444293	0.515838	FALSE
CARC_SFO_REGR	VEGA_NEW	CARC_SFO_REGR	Training	0.547544	0.883829				4.69753	0.986726	rfecfp	ECFP	226	1	0.265039	0.000188764	3.67368	2.16404	1.50964	89	226	0.00830373	red	(np.float64(0.32826532985631673), np.float64(0.18893972058572117))	{'ks_score': np.float64(0.00018876391321892094), 'quantile_score': np.float64(0.01641870318447893), 'rel_delta': np.float64(0.41093341558795105)}	0.1	0.129243	CARC_SFO_REGR_rfecfp	[-3.700000,-2.056000,-1.512000,-1.110000,-0.700000,-0.140000,0.212000, 0.590000,1.080000,2.080000,5.110000]	Predicted Oral Carcinogenicity SF (log form) [log(1/(mg/kg-day))]	Predicted Oral Carcinogenicity SF (log form) [log(1/(mg/kg-day))]; Predicted Oral Carcinogenicity SF [1/(mg/kg-day)]	Carcinogenicity oral Slope Factor model (IRFMN)	log(1/(mg/kg-day))	226	89	-3.7	5.11	0.568539	0.444293	0.533204	FALSE
DAPHNIA_COMBASE	VEGA_NEW	DAPHNIA_COMBASE	Test	0.613694	1.08174				3.64167	0.941176	rfecfp	ECFP	34	1	0	1	1.90133	1.90133	0	34	34	1	green	(np.float64(0.32826532985631673), np.float64(0.18893972058572117))	{'ks_score': np.float64(1.0), 'quantile_score': np.float64(1.0), 'rel_delta': np.float64(0.0)}	0.1	0.098739	DAPHNIA_COMBASE_rfecfp	[-7.391000,-5.561000,-4.971600,-4.419400,-4.055200,-3.586000,-2.564600, -1.883000,-0.477600,0.090600,2.342000]	Predicted daphnia EC50 (log form) [log(mmol/l))]	Predicted daphnia EC50 (log form) [log(mmol/l))]; Predicted daphnia EC50 [mg/l]; Molecular Weight	Daphnia Magna Acute (EC50) Toxicity model (IRFMN-Combase)	log(mmol/l))	99	34	-7.391	2.342	0.713631	0.593328	0.374157	FALSE
DAPHNIA_COMBASE	VEGA_NEW	DAPHNIA_COMBASE	Training	0.599233	1.23707				3.69109	0.858586	rfecfp	ECFP	99	1	0.100713	0.931887	1.90133	2.19703	0.295698	34	99	0.571515	green	(np.float64(0.32826532985631673), np.float64(0.18893972058572117))	{'ks_score': np.float64(0.9318873609832444), 'quantile_score': np.float64(0.21114321133456704), 'rel_delta': np.float64(0.15552186490327607)}	0.1	0.098739	DAPHNIA_COMBASE_rfecfp	[-7.391000,-5.561000,-4.971600,-4.419400,-4.055200,-3.586000,-2.564600, -1.883000,-0.477600,0.090600,2.342000]	Predicted daphnia EC50 (log form) [log(mmol/l))]	Predicted daphnia EC50 (log form) [log(mmol/l))]; Predicted daphnia EC50 [mg/l]; Molecular Weight	Daphnia Magna Acute (EC50) Toxicity model (IRFMN-Combase)	log(mmol/l))	99	34	-7.391	2.342	0.713631	0.593328	0.379234	FALSE
DAPHNIA_DEMETRA	VEGA_NEW	DAPHNIA_DEMETRA	Test	-0.300125	1.4887				6.7613	0.930233	rfecfp	ECFP	43	1	0	1	3.22832	3.22832	0	43	43	1	green	(np.float64(0.32826532985631673), np.float64(0.18893972058572117))	{'ks_score': np.float64(1.0), 'quantile_score': np.float64(1.0), 'rel_delta': np.float64(0.0)}	0.1	0.190867	DAPHNIA_DEMETRA_rfecfp	[1.790000,3.494000,4.204000,4.832000,5.378000,5.920000,6.556000,7.214000, 8.360000,9.622000,12.760000]	Predicted toxicity [-log(mol/l)]	Predicted toxicity [-log(mol/l)]; Predicted toxicity [mg/l]; Molecular Weight	Daphnia Magna LC50 48h (DEMETRA)	-log(mol/l)	220	43	1.79	12.76	0.804915	0.649034	0.616345	FALSE
DAPHNIA_DEMETRA	VEGA_NEW	DAPHNIA_DEMETRA	Training	0.256872	1.37367				6.71537	0.986364	rfecfp	ECFP	220	1	0.0854123	0.931661	3.22832	2.18885	1.03947	43	220	0.485811	green	(np.float64(0.32826532985631673), np.float64(0.18893972058572117))	{'ks_score': np.float64(0.9316608407601937), 'quantile_score': np.float64(0.03996139132511582), 'rel_delta': np.float64(0.32198415078620735)}	0.1	0.190867	DAPHNIA_DEMETRA_rfecfp	[1.790000,3.494000,4.204000,4.832000,5.378000,5.920000,6.556000,7.214000, 8.360000,9.622000,12.760000]	Predicted toxicity [-log(mol/l)]	Predicted toxicity [-log(mol/l)]; Predicted toxicity [mg/l]; Molecular Weight	Daphnia Magna LC50 48h (DEMETRA)	-log(mol/l)	220	43	1.79	12.76	0.804915	0.649034	0.612157	FALSE
DAPHNIA_EC50	VEGA_NEW	DAPHNIA_EC50	Test	0.363513	0.704204				2.46066	0.909774	rfecfp	ECFP	133	1	0	1	2.63317	2.63317	0	133	133	1	green	(np.float64(0.32826532985631673), np.float64(0.18893972058572117))	{'ks_score': np.float64(1.0), 'quantile_score': np.float64(1.0), 'rel_delta': np.float64(0.0)}	0.1	0.0921667	DAPHNIA_EC50_rfecfp	[-4.811500,-2.911400,-2.464160,-2.107320,-1.813620,-1.612300,-1.305440, -0.892580,-0.620980,-0.213440,0.889400]	Predicted daphnia EC50 (log form) [log(mmol/l))]	Predicted daphnia EC50 (log form) [log(mmol/l))]; Predicted daphnia EC50 [mg/l]; Molecular Weight	Daphnia Magna Acute (EC50) Toxicity model (IRFMN)	log(mmol/l))	312	133	-4.8115	0.8894	0.37909	0.28179	0.431627	FALSE
DAPHNIA_EC50	VEGA_NEW	DAPHNIA_EC50	Training	0.531199	0.615504				2.45514	0.961538	rfecfp	ECFP	312	1	0.101769	0.266174	2.63317	2.15126	0.48191	133	312	0.213281	yellow	(np.float64(0.32826532985631673), np.float64(0.18893972058572117))	{'ks_score': np.float64(0.2661738716057299), 'quantile_score': np.float64(0.1603886746191067), 'rel_delta': np.float64(0.18301551931553237)}	0.1	0.0921667	DAPHNIA_EC50_rfecfp	[-4.811500,-2.911400,-2.464160,-2.107320,-1.813620,-1.612300,-1.305440, -0.892580,-0.620980,-0.213440,0.889400]	Predicted daphnia EC50 (log form) [log(mmol/l))]	Predicted daphnia EC50 (log form) [log(mmol/l))]; Predicted daphnia EC50 [mg/l]; Molecular Weight	Daphnia Magna Acute (EC50) Toxicity model (IRFMN)	log(mmol/l))	312	133	-4.8115	0.8894	0.37909	0.28179	0.430658	FALSE
DAPHNIA_EPA	VEGA_NEW	DAPHNIA_EPA	Test	0.18321	1.2136				3.83411	0.926471	rfecfp	ECFP	68	1	0	1	2.52277	2.52277	0	68	68	1	green	(np.float64(0.32826532985631673), np.float64(0.18893972058572117))	{'ks_score': np.float64(1.0), 'quantile_score': np.float64(1.0), 'rel_delta': np.float64(0.0)}	0.1	0.200876	DAPHNIA_EPA_rfecfp	[0.120000,2.810000,3.472000,3.778000,4.074000,4.570000,4.952000,5.464000, 6.024000,6.750000,10.120000]	Predicted toxicity [-log(mol/l)]	Predicted toxicity [-log(mol/l)]; Predicted toxicity [mg/l]; Molecular Weight	Daphnia Magna LC50 48h (EPA)	-log(mol/l)	269	68	0.12	10.12	0.592994	0.461916	0.383411	FALSE
DAPHNIA_EPA	VEGA_NEW	DAPHNIA_EPA	Training	0.515368	1.01647				3.89591	0.966543	rfecfp	ECFP	269	1	0.196479	0.0254944	2.52277	2.20121	0.321557	68	269	0.152516	red	(np.float64(0.32826532985631673), np.float64(0.18893972058572117))	{'ks_score': np.float64(0.02549441369440346), 'quantile_score': np.float64(0.27953663965079556), 'rel_delta': np.float64(0.12746219049935673)}	0.1	0.200876	DAPHNIA_EPA_rfecfp	[0.120000,2.810000,3.472000,3.778000,4.074000,4.570000,4.952000,5.464000, 6.024000,6.750000,10.120000]	Predicted toxicity [-log(mol/l)]	Predicted toxicity [-log(mol/l)]; Predicted toxicity [mg/l]; Molecular Weight	Daphnia Magna LC50 48h (EPA)	-log(mol/l)	269	68	0.12	10.12	0.592994	0.461916	0.389591	FALSE
DAPHNIA_NOEC	VEGA_NEW	DAPHNIA_NOEC	Test	0.0338485	0.811041				2.79857	0.913043	rfecfp	ECFP	92	1	0	1	3.03321	3.03321	0	92	92	1	green	(np.float64(0.32826532985631673), np.float64(0.18893972058572117))	{'ks_score': np.float64(1.0), 'quantile_score': np.float64(1.0), 'rel_delta': np.float64(0.0)}	0.1	0.13086	DAPHNIA_NOEC_rfecfp	[-5.928000,-3.932400,-3.422000,-3.089800,-2.828600,-2.491000,-2.221800, -1.874600,-1.474600,-0.962200,0.347000]	Predicted daphnia NOEC (log form) [log(mmol/l))]	Predicted daphnia NOEC (log form) [log(mmol/l))]; Predicted daphnia NOEC [mg/l]; Molecular Weight	Daphnia Magna Chronic (NOEC) Toxicity model (IRFMN)	log(mmol/l))	215	92	-5.928	0.347	0.431543	0.303628	0.445987	FALSE
DAPHNIA_NOEC	VEGA_NEW	DAPHNIA_NOEC	Training	0.428671	0.662127				2.8644	0.972093	rfecfp	ECFP	215	1	0.209808	0.00573555	3.03321	2.24937	0.78384	92	215	0.0405963	red	(np.float64(0.32826532985631673), np.float64(0.18893972058572117))	{'ks_score': np.float64(0.0057355525101120235), 'quantile_score': np.float64(0.07545702878989793), 'rel_delta': np.float64(0.2584191939858095)}	0.1	0.13086	DAPHNIA_NOEC_rfecfp	[-5.928000,-3.932400,-3.422000,-3.089800,-2.828600,-2.491000,-2.221800, -1.874600,-1.474600,-0.962200,0.347000]	Predicted daphnia NOEC (log form) [log(mmol/l))]	Predicted daphnia NOEC (log form) [log(mmol/l))]; Predicted daphnia NOEC [mg/l]; Molecular Weight	Daphnia Magna Chronic (NOEC) Toxicity model (IRFMN)	log(mmol/l))	215	92	-5.928	0.347	0.431543	0.303628	0.456479	FALSE
FATHEAD_EPA	VEGA_NEW	FATHEAD_EPA	Test	0.508443	0.888784				2.85646	0.908537	rfecfp	ECFP	164	1	0	1	2.43669	2.43669	0	164	164	1	green	(np.float64(0.32826532985631673), np.float64(0.18893972058572117))	{'ks_score': np.float64(1.0), 'quantile_score': np.float64(1.0), 'rel_delta': np.float64(0.0)}	0.1	0.115028	FATHEAD_EPA_rfecfp	[0.040000,2.145000,2.880000,3.300000,3.640000,3.930000,4.310000,4.680000, 5.170000,5.980000,9.260000]	Predicted toxicity [-log(mol/l)]	Predicted toxicity [-log(mol/l)]; Predicted toxicity [mg/l]; Molecular Weight	Fathead Minnow LC50 96h (EPA)	-log(mol/l)	652	164	0.04	9.26	0.548139	0.378051	0.309812	FALSE
FATHEAD_EPA	VEGA_NEW	FATHEAD_EPA	Training	0.615937	0.830041				2.89136	0.940184	rfecfp	ECFP	652	1	0.10119	0.126036	2.43669	1.95108	0.485601	164	652	0.131169	red	(np.float64(0.32826532985631673), np.float64(0.18893972058572117))	{'ks_score': np.float64(0.12603557363309642), 'quantile_score': np.float64(0.13630290535583256), 'rel_delta': np.float64(0.1992875624616643)}	0.1	0.115028	FATHEAD_EPA_rfecfp	[0.040000,2.145000,2.880000,3.300000,3.640000,3.930000,4.310000,4.680000, 5.170000,5.980000,9.260000]	Predicted toxicity [-log(mol/l)]	Predicted toxicity [-log(mol/l)]; Predicted toxicity [mg/l]; Molecular Weight	Fathead Minnow LC50 96h (EPA)	-log(mol/l)	652	164	0.04	9.26	0.548139	0.378051	0.313597	FALSE
FATHEAD_KNN		FATHEAD_KNN	Calibration						0	0.975207	rfecfp	ECFP	121	1	0.00826446	1	0	0	0	121	121	1	green	(np.float64(0.32826532985631673), np.float64(0.18893972058572117))	{'ks_score': np.float64(1.0), 'quantile_score': 1.0, 'rel_delta': None}	0.1	0.0858926	FATHEAD_KNN_rfecfp	[-2.950000,-0.895000,-0.270000,0.144000,0.530000,0.850000,1.170000, 1.540000,1.942000,2.521000,4.940000]	Predicted toxicity [log 1/LC50(mmol/L)]	Predicted toxicity [log 1/LC50(mmol/L)]; Predicted toxicity [mg/l]; Molecules used for prediction; Molecular Weight	Fathead Minnow LC50 model (KNN-IRFMN)	log 1/LC50(mmol/L)	602	0	-2.95	6.38	0.014618	0.00143988	0	FALSE
FATHEAD_KNN	VEGA_NEW	FATHEAD_KNN	Test						0	0.989583	rfecfp	ECFP	96	1	0.0143767	1	0	0	0	121	96	1	green	(np.float64(0.32826532985631673), np.float64(0.18893972058572117))	{'ks_score': np.float64(1.0), 'quantile_score': 1.0, 'rel_delta': None}	0.1	0.0858926	FATHEAD_KNN_rfecfp	[-2.950000,-0.895000,-0.270000,0.144000,0.530000,0.850000,1.170000, 1.540000,1.942000,2.521000,4.940000]	Predicted toxicity [log 1/LC50(mmol/L)]	Predicted toxicity [log 1/LC50(mmol/L)]; Predicted toxicity [mg/l]; Molecules used for prediction; Molecular Weight	Fathead Minnow LC50 model (KNN-IRFMN)	log 1/LC50(mmol/L)	602	0	-2.95	6.38	0.014618	0.00143988	0	FALSE
FATHEAD_KNN	VEGA_NEW	FATHEAD_KNN	Training	0.999918	0.0127826				0	0.997396	rfecfp	ECFP	384	1	0.0221892	1	0	0	0	121	384	1	green	(np.float64(0.32826532985631673), np.float64(0.18893972058572117))	{'ks_score': np.float64(0.9999999989834373), 'quantile_score': 1.0, 'rel_delta': None}	0.1	0.0858926	FATHEAD_KNN_rfecfp	[-2.950000,-0.895000,-0.270000,0.144000,0.530000,0.850000,1.170000, 1.540000,1.942000,2.521000,4.940000]	Predicted toxicity [log 1/LC50(mmol/L)]	Predicted toxicity [log 1/LC50(mmol/L)]; Predicted toxicity [mg/l]; Molecules used for prediction; Molecular Weight	Fathead Minnow LC50 model (KNN-IRFMN)	log 1/LC50(mmol/L)	602	0	-2.95	6.38	0.014618	0.00143988	0	FALSE
FISH_COMBASE	VEGA_NEW	FISH_COMBASE	Test	0.790638	0.723402				2.81824	0.954545	rfecfp	ECFP	22	1	0	1	1.61699	1.61699	0	22	22	1	green	(np.float64(0.32826532985631673), np.float64(0.18893972058572117))	{'ks_score': np.float64(1.0), 'quantile_score': np.float64(1.0), 'rel_delta': np.float64(0.0)}	0.1	0.132605	FISH_COMBASE_rfecfp	[-2.491000,-0.195600,0.282800,1.090000,1.796800,2.190000,2.676600,2.868900, 3.714600,4.754500,6.308000]	Predicted LC50 [-log(mmol/L)]	Predicted LC50 [-log(mmol/L)]; Predicted LC50 [mg/l]; Molecular Weight	Fish Acute (LC50) Toxicity model (IRFMN-Combase)	-log(mmol/L)	66	22	-2.491	6.308	0.543921	0.453397	0.320291	FALSE
FISH_COMBASE	VEGA_NEW	FISH_COMBASE	Training	0.604106	1.0171				2.70096	0.833333	rfecfp	ECFP	66	1	0.287879	0.117716	1.61699	2.26748	0.650488	22	66	0.067809	red	(np.float64(0.32826532985631673), np.float64(0.18893972058572117))	{'ks_score': np.float64(0.11771578411412023), 'quantile_score': np.float64(0.01790227855571877), 'rel_delta': np.float64(0.40228272806209986)}	0.1	0.132605	FISH_COMBASE_rfecfp	[-2.491000,-0.195600,0.282800,1.090000,1.796800,2.190000,2.676600,2.868900, 3.714600,4.754500,6.308000]	Predicted LC50 [-log(mmol/L)]	Predicted LC50 [-log(mmol/L)]; Predicted LC50 [mg/l]; Molecular Weight	Fish Acute (LC50) Toxicity model (IRFMN-Combase)	-log(mmol/L)	66	22	-2.491	6.308	0.543921	0.453397	0.306962	FALSE
FISH_KNN		FISH_KNN	Calibration						0.0112616	0.907692	rfecfp	ECFP	195	1	0	1	1.75115	1.75115	0	195	195	1	green	(np.float64(0.32826532985631673), np.float64(0.18893972058572117))	{'ks_score': np.float64(1.0), 'quantile_score': np.float64(1.0), 'rel_delta': np.float64(0.0)}	0.1	0.101614	FISH_KNN_rfecfp	[-4.829400,-2.582800,-1.999300,-1.677750,-1.399800,-1.132750,-0.834600, -0.580950,-0.229800,0.226550,3.722500]	Predicted toxicity [-log(mg/L)]	Predicted toxicity [-log(mg/L)]; Predicted toxicity [mg/L]; Molecules used for prediction	Fish Acute (LC50) Toxicity model (KNN-Read-Across)	-log(mg/L)	972	0	-4.8294	3.7225	0.011756	0.00204566	0.00131686	FALSE
FISH_KNN	VEGA_NEW	FISH_KNN	Test						0.0116207	0.871795	rfecfp	ECFP	156	1	0.0576923	0.919315	1.75115	1.83661	0.0854551	195	156	0.766586	green	(np.float64(0.32826532985631673), np.float64(0.18893972058572117))	{'ks_score': np.float64(0.9193148035280279), 'quantile_score': np.float64(0.6138567743010549), 'rel_delta': np.float64(0.04879936446565419)}	0.1	0.101614	FISH_KNN_rfecfp	[-4.829400,-2.582800,-1.999300,-1.677750,-1.399800,-1.132750,-0.834600, -0.580950,-0.229800,0.226550,3.722500]	Predicted toxicity [-log(mg/L)]	Predicted toxicity [-log(mg/L)]; Predicted toxicity [mg/L]; Molecules used for prediction	Fish Acute (LC50) Toxicity model (KNN-Read-Across)	-log(mg/L)	972	0	-4.8294	3.7225	0.011756	0.00204566	0.00135885	FALSE
FISH_KNN	VEGA_NEW	FISH_KNN	Training	0.999925	0.010527				0.0104398	0.917742	rfecfp	ECFP	620	1	0.0461538	0.892299	1.75115	1.71545	0.0357017	195	620	0.853932	green	(np.float64(0.32826532985631673), np.float64(0.18893972058572117))	{'ks_score': np.float64(0.8922994620812902), 'quantile_score': np.float64(0.8155638018825384), 'rel_delta': np.float64(0.020387562346079885)}	0.1	0.101614	FISH_KNN_rfecfp	[-4.829400,-2.582800,-1.999300,-1.677750,-1.399800,-1.132750,-0.834600, -0.580950,-0.229800,0.226550,3.722500]	Predicted toxicity [-log(mg/L)]	Predicted toxicity [-log(mg/L)]; Predicted toxicity [mg/L]; Molecules used for prediction	Fish Acute (LC50) Toxicity model (KNN-Read-Across)	-log(mg/L)	972	0	-4.8294	3.7225	0.011756	0.00204566	0.00122076	FALSE
FISH_LC50	VEGA_NEW	FISH_LC50	Test	-0.101306	0.955705				3.78633	0.925373	rfecfp	ECFP	67	1	0	1	4.9187	4.9187	0	67	67	1	green	(np.float64(0.32826532985631673), np.float64(0.18893972058572117))	{'ks_score': np.float64(1.0), 'quantile_score': np.float64(1.0), 'rel_delta': np.float64(0.0)}	0.1	0.124444	FISH_LC50_rfecfp	[-5.962697,-4.569889,-3.876310,-3.436735,-3.042573,-2.666937,-2.323606, -1.858718,-1.232848,-0.743605,0.498779]	Predicted LC50 [a-dimensional]	Predicted LC50 [a-dimensional]; Predicted LC50 [mg/l]; Molecular Weight	Fish Acute (LC50) Toxicity model (IRFMN)	a-dimensional	264	67	-5.9627	0.498779	0.601378	0.314017	0.585985	FALSE
FISH_LC50	VEGA_NEW	FISH_LC50	Training	0.573286	0.748046				3.7337	0.965909	rfecfp	ECFP	264	1	0.445896	3.96243e-10	4.9187	2.04889	2.86981	67	264	0.00146245	red	(np.float64(0.32826532985631673), np.float64(0.18893972058572117))	{'ks_score': np.float64(3.962426139869123e-10), 'quantile_score': np.float64(0.0029249023445154154), 'rel_delta': np.float64(0.5834494185346115)}	0.1	0.124444	FISH_LC50_rfecfp	[-5.962697,-4.569889,-3.876310,-3.436735,-3.042573,-2.666937,-2.323606, -1.858718,-1.232848,-0.743605,0.498779]	Predicted LC50 [a-dimensional]	Predicted LC50 [a-dimensional]; Predicted LC50 [mg/l]; Molecular Weight	Fish Acute (LC50) Toxicity model (IRFMN)	a-dimensional	264	67	-5.9627	0.498779	0.601378	0.314017	0.577839	FALSE
FISH_NIC	VEGA_NEW	FISH_NIC	Test	0.336443	0.903535				2.99101	0.902632	rfecfp	ECFP	380	1	0	1	5.18897	5.18897	0	380	380	1	green	(np.float64(0.32826532985631673), np.float64(0.18893972058572117))	{'ks_score': np.float64(1.0), 'quantile_score': np.float64(1.0), 'rel_delta': np.float64(0.0)}	0.1	0.0987473	FISH_NIC_rfecfp	[-2.900000,-0.561400,0.134400,0.494400,0.783400,1.089500,1.401400,1.731000, 2.081600,2.645500,6.376000]	Predicted fish toxicity [log(1/(mmol/L))]	Predicted fish toxicity [log(1/(mmol/L))]; Predicted fish toxicity [mg/l]; Molecular Weight	Fish Acute (LC50) Toxicity model (NIC)	log(1/(mmol/L))	564	382	-2.9	6.376	0.286888	0.215233	0.322446	FALSE
FISH_NIC	VEGA_NEW	FISH_NIC	Training	0.865	0.421273				3.05049	1	rfecfp	ECFP	564	1	0.357409	2.68788e-26	5.18897	2.17801	3.01096	380	564	0.00150983	red	(np.float64(0.32826532985631673), np.float64(0.18893972058572117))	{'ks_score': np.float64(2.6878805574494533e-26), 'quantile_score': np.float64(0.0030196506694342216), 'rel_delta': np.float64(0.5802614126658698)}	0.1	0.0987473	FISH_NIC_rfecfp	[-2.900000,-0.561400,0.134400,0.494400,0.783400,1.089500,1.401400,1.731000, 2.081600,2.645500,6.376000]	Predicted fish toxicity [log(1/(mmol/L))]	Predicted fish toxicity [log(1/(mmol/L))]; Predicted fish toxicity [mg/l]; Molecular Weight	Fish Acute (LC50) Toxicity model (NIC)	log(1/(mmol/L))	564	382	-2.9	6.376	0.286888	0.215233	0.328859	FALSE
FISH_NOEC	VEGA_NEW	FISH_NOEC	Test	-0.0774472	2.5549				8.8955	0.947368	rfecfp	ECFP	19	1	0	1	6.84705	6.84705	0	19	19	1	green	(np.float64(0.32826532985631673), np.float64(0.18893972058572117))	{'ks_score': np.float64(1.0), 'quantile_score': np.float64(1.0), 'rel_delta': np.float64(0.0)}	0.1	0.152069	FISH_NOEC_rfecfp	[-16.118687,-10.412686,-9.225363,-7.936811,-7.430129,-7.024152,-5.924399, -5.098265,-4.079119,-3.284812,0.519250]	Predicted NOEC [a-dimensional]	Predicted NOEC [a-dimensional]; Predicted NOEC [mg/l]; Molecular Weight	Fish Chronic (NOEC) Toxicity model (IRFMN)	a-dimensional	75	19	-16.1187	0.51925	0.421449	0.349185	0.534652	FALSE
FISH_NOEC	VEGA_NEW	FISH_NOEC	Training	0.882029	0.774876				8.60272	1	rfecfp	ECFP	75	1	0.722105	2.12449e-08	6.84705	2.05704	4.79	19	75	0.000457906	red	(np.float64(0.32826532985631673), np.float64(0.18893972058572117))	{'ks_score': np.float64(2.124485552775849e-08), 'quantile_score': np.float64(0.00091579077063764), 'rel_delta': np.float64(0.6995722635715582)}	0.1	0.152069	FISH_NOEC_rfecfp	[-16.118687,-10.412686,-9.225363,-7.936811,-7.430129,-7.024152,-5.924399, -5.098265,-4.079119,-3.284812,0.519250]	Predicted NOEC [a-dimensional]	Predicted NOEC [a-dimensional]; Predicted NOEC [mg/l]; Molecular Weight	Fish Chronic (NOEC) Toxicity model (IRFMN)	a-dimensional	75	19	-16.1187	0.51925	0.421449	0.349185	0.517055	FALSE
GUPPY_KNN		GUPPY_KNN	Calibration						0	1	rfecfp	ECFP	42	1	0	1	0	0	0	42	42	1	green	(np.float64(0.32826532985631673), np.float64(0.18893972058572117))	{'ks_score': np.float64(1.0), 'quantile_score': 1.0, 'rel_delta': None}	0.1	1	GUPPY_KNN_rfecfp	[-2.900000,-1.338000,-0.544000,0.042000,0.396000,0.690000,1.030000, 1.398000,1.592000,1.970000,3.460000]	Predicted toxicity [log 1/LC50(mmol/L)]	Predicted toxicity [log 1/LC50(mmol/L)]; Predicted toxicity [mg/l]; Molecules used for prediction; Molecular Weight	Guppy LC50 model (KNN-IRFMN)	log 1/LC50(mmol/L)	207	0	-2.94	3.58	0	0	0	FALSE
GUPPY_KNN	VEGA_NEW	GUPPY_KNN	Test						0	1	rfecfp	ECFP	33	1	0	1	0	0	0	42	33	1	green	(np.float64(0.32826532985631673), np.float64(0.18893972058572117))	{'ks_score': np.float64(1.0), 'quantile_score': 1.0, 'rel_delta': None}	0.1	1	GUPPY_KNN_rfecfp	[-2.900000,-1.338000,-0.544000,0.042000,0.396000,0.690000,1.030000, 1.398000,1.592000,1.970000,3.460000]	Predicted toxicity [log 1/LC50(mmol/L)]	Predicted toxicity [log 1/LC50(mmol/L)]; Predicted toxicity [mg/l]; Molecules used for prediction; Molecular Weight	Guppy LC50 model (KNN-IRFMN)	log 1/LC50(mmol/L)	207	0	-2.94	3.58	0	0	0	FALSE
GUPPY_KNN	VEGA_NEW	GUPPY_KNN	Training	1	0				0	1	rfecfp	ECFP	132	1	0	1	0	0	0	42	132	1	green	(np.float64(0.32826532985631673), np.float64(0.18893972058572117))	{'ks_score': np.float64(1.0), 'quantile_score': 1.0, 'rel_delta': None}	0.1	1	GUPPY_KNN_rfecfp	[-2.900000,-1.338000,-0.544000,0.042000,0.396000,0.690000,1.030000, 1.398000,1.592000,1.970000,3.460000]	Predicted toxicity [log 1/LC50(mmol/L)]	Predicted toxicity [log 1/LC50(mmol/L)]; Predicted toxicity [mg/l]; Molecules used for prediction; Molecular Weight	Guppy LC50 model (KNN-IRFMN)	log 1/LC50(mmol/L)	207	0	-2.94	3.58	0	0	0	FALSE
HENRY_OPERA	VEGA_NEW	HENRY_OPERA	Test	0.994249	0.153556				0.443227	0.906667	rfecfp	ECFP	150	1	0	1	2.07433	2.07433	0	150	150	1	green	(np.float64(0.32826532985631673), np.float64(0.18893972058572117))	{'ks_score': np.float64(1.0), 'quantile_score': np.float64(1.0), 'rel_delta': np.float64(0.0)}	0.1	0.168129	HENRY_OPERA_rfecfp	[-12.991400,-7.236572,-6.079355,-5.221849,-4.853872,-4.460924,-3.920819, -3.552842,-2.910095,-2.161151,1.518514]	Predicted Henry's law [log atm-m3/mole]	Predicted Henry's law [log atm-m3/mole]	Henry's Law model (OPERA)	log atm-m3/mole	441	150	-12.9914	1.51851	0.109294	0.0749717	0.0305465	FALSE
HENRY_OPERA	VEGA_NEW	HENRY_OPERA	Training	0.993719	0.163224				0.457503	0.909297	rfecfp	ECFP	441	1	0.10712	0.140454	2.07433	2.06979	0.00454409	150	441	0.559393	green	(np.float64(0.32826532985631673), np.float64(0.18893972058572117))	{'ks_score': np.float64(0.14045387325812012), 'quantile_score': np.float64(0.9783319120646521), 'rel_delta': np.float64(0.002190628813392413)}	0.1	0.168129	HENRY_OPERA_rfecfp	[-12.991400,-7.236572,-6.079355,-5.221849,-4.853872,-4.460924,-3.920819, -3.552842,-2.910095,-2.161151,1.518514]	Predicted Henry's law [log atm-m3/mole]	Predicted Henry's law [log atm-m3/mole]	Henry's Law model (OPERA)	log atm-m3/mole	441	150	-12.9914	1.51851	0.109294	0.0749717	0.0315304	FALSE
HYDROLYSIS_CORAL	VEGA_NEW	HYDROLYSIS_CORAL	Test	0.129729	0.607131				2.92025	1	rfecfp	ECFP	12	1	0	1	1.99856	1.99856	0	12	12	1	green	(np.float64(0.32826532985631673), np.float64(0.18893972058572117))	{'ks_score': np.float64(1.0), 'quantile_score': np.float64(1.0), 'rel_delta': np.float64(0.0)}	0.1	0.14441	HYDROLYSIS_CORAL_rfecfp	[-2.816000,-1.044300,-0.443600,0.246300,0.584000,1.088000,1.532400, 1.820600,2.093400,2.486800,4.206000]	Predicted Hydrolysis [log(days)]	Predicted Hydrolysis [log(days)]; Predicted Hydrolysis [days]	Hydrolysis (IRFMN-CORAL)	log(days)	58	12	-2.816	4.206	0.449284	0.341414	0.415871	FALSE
HYDROLYSIS_CORAL	VEGA_NEW	HYDROLYSIS_CORAL	Training	0.583977	0.84314				2.76784	0.931034	rfecfp	ECFP	58	1	0.272989	0.377277	1.99856	2.80431	0.805754	12	58	0.197511	yellow	(np.float64(0.32826532985631673), np.float64(0.18893972058572117))	{'ks_score': np.float64(0.37727704702873693), 'quantile_score': np.float64(0.017744527589305382), 'rel_delta': np.float64(0.4031678115424282)}	0.1	0.14441	HYDROLYSIS_CORAL_rfecfp	[-2.816000,-1.044300,-0.443600,0.246300,0.584000,1.088000,1.532400, 1.820600,2.093400,2.486800,4.206000]	Predicted Hydrolysis [log(days)]	Predicted Hydrolysis [log(days)]; Predicted Hydrolysis [days]	Hydrolysis (IRFMN-CORAL)	log(days)	58	12	-2.816	4.206	0.449284	0.341414	0.394167	FALSE
KM_ARNOT	VEGA_NEW	KM_ARNOT	Test	0.692175	0.653866				2.17288	0.904762	rfecfp	ECFP	210	1	0	1	2.56915	2.56915	0	210	210	1	green	(np.float64(0.32826532985631673), np.float64(0.18893972058572117))	{'ks_score': np.float64(1.0), 'quantile_score': np.float64(1.0), 'rel_delta': np.float64(0.0)}	0.1	0.0769349	KM_ARNOT_rfecfp	[-1.570000,-0.974000,-0.664000,-0.276000,0.062000,0.430000,0.700000, 1.116000,1.690000,2.332000,3.000000]	Predicted log kM/Half-Life (days)	Predicted log kM/Half-Life (days); Predicted kM/Half-Life (days); Predicted LogP (Meylan/Kowwin); Predicted LogP reliability; MW	kM/Half-Life model (Arnot-EpiSuite)		421	210	-1.57	3	0.316958	0.247001	0.475467	FALSE
KM_ARNOT	VEGA_NEW	KM_ARNOT	Training	0.775233	0.534131				2.1543	0.9642	rfecfp	ECFP	419	1	0.0851233	0.240792	2.56915	1.97884	0.590309	210	419	0.170642	red	(np.float64(0.32826532985631673), np.float64(0.18893972058572117))	{'ks_score': np.float64(0.24079247803019285), 'quantile_score': np.float64(0.10049152495586429), 'rel_delta': np.float64(0.22976818838362498)}	0.1	0.0769349	KM_ARNOT_rfecfp	[-1.570000,-0.974000,-0.664000,-0.276000,0.062000,0.430000,0.700000, 1.116000,1.690000,2.332000,3.000000]	Predicted log kM/Half-Life (days)	Predicted log kM/Half-Life (days); Predicted kM/Half-Life (days); Predicted LogP (Meylan/Kowwin); Predicted LogP reliability; MW	kM/Half-Life model (Arnot-EpiSuite)		421	210	-1.57	3	0.316958	0.247001	0.4714	FALSE
KOA_OPERA		KOA_OPERA	Calibration						1.63131	0.925926	rfecfp	ECFP	54	1	0	1	2.68335	2.68335	0	54	54	1	green	(np.float64(0.32826532985631673), np.float64(0.18893972058572117))	{'ks_score': np.float64(1.0), 'quantile_score': np.float64(1.0), 'rel_delta': np.float64(0.0)}	0.1	0.192674	KOA_OPERA_rfecfp	[-0.950000,2.410000,2.950000,3.575000,4.310000,6.310000,7.570000,8.405000, 8.970000,9.950000,12.060000]	Predicted KOA [log units]	Predicted KOA [log units]	KOA model (OPERA)	log units	270	0	-0.95	12.06	0.278852	0.195079	0.125389	FALSE
KOA_OPERA	VEGA_NEW	KOA_OPERA	Test						1.57735	0.977273	rfecfp	ECFP	44	1	0.125421	0.782102	2.68335	2.02447	0.658888	54	44	0.433963	green	(np.float64(0.32826532985631673), np.float64(0.18893972058572117))	{'ks_score': np.float64(0.7821022713586714), 'quantile_score': np.float64(0.08582323538384015), 'rel_delta': np.float64(0.24554655004808035)}	0.1	0.192674	KOA_OPERA_rfecfp	[-0.950000,2.410000,2.950000,3.575000,4.310000,6.310000,7.570000,8.405000, 8.970000,9.950000,12.060000]	Predicted KOA [log units]	Predicted KOA [log units]	KOA model (OPERA)	log units	270	0	-0.95	12.06	0.278852	0.195079	0.121241	FALSE
KOA_OPERA	VEGA_NEW	KOA_OPERA	Training	0.980688	0.415756				1.57931	0.936047	rfecfp	ECFP	172	1	0.0996985	0.764229	2.68335	2.20797	0.475379	54	172	0.467146	green	(np.float64(0.32826532985631673), np.float64(0.18893972058572117))	{'ks_score': np.float64(0.7642289056840215), 'quantile_score': np.float64(0.17006327885798594), 'rel_delta': np.float64(0.17715846826153575)}	0.1	0.192674	KOA_OPERA_rfecfp	[-0.950000,2.410000,2.950000,3.575000,4.310000,6.310000,7.570000,8.405000, 8.970000,9.950000,12.060000]	Predicted KOA [log units]	Predicted KOA [log units]	KOA model (OPERA)	log units	270	0	-0.95	12.06	0.278852	0.195079	0.121392	FALSE
KOC_OPERA		KOC_OPERA	Calibration						0.365226	0.910959	rfecfp	ECFP	146	1	0	1	1.94056	1.94056	0	146	146	1	green	(np.float64(0.32826532985631673), np.float64(0.18893972058572117))	{'ks_score': np.float64(1.0), 'quantile_score': np.float64(1.0), 'rel_delta': np.float64(0.0)}	0.1	0.132184	KOC_OPERA_rfecfp	[0.000000,1.450000,1.704000,1.936000,2.178000,2.480000,2.780000,3.174000, 3.688000,4.308000,6.500000]	Predicted KOC [log(L/Kg)]	Predicted KOC [log(L/Kg)]	KOC model (OPERA)	log(L/Kg)	729	0	0	6.5	0.0839855	0.0597531	0.0561886	FALSE
KOC_OPERA	VEGA_NEW	KOC_OPERA	Test						0.366153	0.897436	rfecfp	ECFP	117	1	0.0704835	0.873799	1.94056	2.29474	0.354181	146	117	0.517497	green	(np.float64(0.32826532985631673), np.float64(0.18893972058572117))	{'ks_score': np.float64(0.8737993451510007), 'quantile_score': np.float64(0.16119371698173923), 'rel_delta': np.float64(0.18251484262092935)}	0.1	0.132184	KOC_OPERA_rfecfp	[0.000000,1.450000,1.704000,1.936000,2.178000,2.480000,2.780000,3.174000, 3.688000,4.308000,6.500000]	Predicted KOC [log(L/Kg)]	Predicted KOC [log(L/Kg)]	KOC model (OPERA)	log(L/Kg)	729	0	0	6.5	0.0839855	0.0597531	0.0563313	FALSE
KOC_OPERA	VEGA_NEW	KOC_OPERA	Training	0.988525	0.127352				0.369911	0.896996	rfecfp	ECFP	466	1	0.0905697	0.299576	1.94056	1.99638	0.0558137	146	466	0.524813	green	(np.float64(0.32826532985631673), np.float64(0.18893972058572117))	{'ks_score': np.float64(0.2995757540629696), 'quantile_score': np.float64(0.7500494205939143), 'rel_delta': np.float64(0.02876161804974844)}	0.1	0.132184	KOC_OPERA_rfecfp	[0.000000,1.450000,1.704000,1.936000,2.178000,2.480000,2.780000,3.174000, 3.688000,4.308000,6.500000]	Predicted KOC [log(L/Kg)]	Predicted KOC [log(L/Kg)]	KOC model (OPERA)	log(L/Kg)	729	0	0	6.5	0.0839855	0.0597531	0.0569094	FALSE
LD50_KNN		LD50_KNN	Calibration						0	1	rfecfp	ECFP	1256	1	0	1	0	0	0	1256	1256	1	green	(np.float64(0.32826532985631673), np.float64(0.18893972058572117))	{'ks_score': np.float64(1.0), 'quantile_score': 1.0, 'rel_delta': None}	0.1	1	LD50_KNN_rfecfp	[-4.200000,-0.730000,-0.170000,0.140000,0.390000,0.595000,0.770000, 0.970000,1.170000,1.420000,2.710000]	Predicted log LD50 [log(mmol/Kg)]	Predicted log LD50 [log(mmol/Kg)]; Predicted log LD50 [mg/Kg]; Molecules used for prediction	Acute Toxicity (LD50) model (KNN)	log(mmol/Kg)	6280	0	-4.66	2.71	0	0	0	FALSE
LD50_KNN	VEGA_NEW	LD50_KNN	Test						0	1	rfecfp	ECFP	1005	1	0	1	0	0	0	1256	1005	1	green	(np.float64(0.32826532985631673), np.float64(0.18893972058572117))	{'ks_score': np.float64(1.0), 'quantile_score': 1.0, 'rel_delta': None}	0.1	1	LD50_KNN_rfecfp	[-4.200000,-0.730000,-0.170000,0.140000,0.390000,0.595000,0.770000, 0.970000,1.170000,1.420000,2.710000]	Predicted log LD50 [log(mmol/Kg)]	Predicted log LD50 [log(mmol/Kg)]; Predicted log LD50 [mg/Kg]; Molecules used for prediction	Acute Toxicity (LD50) model (KNN)	log(mmol/Kg)	6280	0	-4.66	2.71	0	0	0	FALSE
LD50_KNN	VEGA_NEW	LD50_KNN	Training	1	0				0	1	rfecfp	ECFP	4019	1	0	1	0	0	0	1256	4019	1	green	(np.float64(0.32826532985631673), np.float64(0.18893972058572117))	{'ks_score': np.float64(1.0), 'quantile_score': 1.0, 'rel_delta': None}	0.1	1	LD50_KNN_rfecfp	[-4.200000,-0.730000,-0.170000,0.140000,0.390000,0.595000,0.770000, 0.970000,1.170000,1.420000,2.710000]	Predicted log LD50 [log(mmol/Kg)]	Predicted log LD50 [log(mmol/Kg)]; Predicted log LD50 [mg/Kg]; Molecules used for prediction	Acute Toxicity (LD50) model (KNN)	log(mmol/Kg)	6280	0	-4.66	2.71	0	0	0	FALSE
LOAEL_CONCERT_CORAL	VEGA_NEW	LOAEL_CONCERT_CORAL	Test	0.578119	0.572961				1.7194	0.912409	rfecfp	ECFP	137	1	0	1	1.57862	1.57862	0	137	137	1	green	(np.float64(0.32826532985631673), np.float64(0.18893972058572117))	{'ks_score': np.float64(1.0), 'quantile_score': np.float64(1.0), 'rel_delta': np.float64(0.0)}	0.1	0.102089	LOAEL_CONCERT_CORAL_rfecfp	[-0.415000,0.785700,1.249600,1.491000,1.699000,1.852500,2.040400,2.304600, 2.602000,2.958700,3.948000]	LOAEL [log(mg/kg bw)]	LOAEL [log(mg/kg bw)]	LOAEL (CONCERT/Coral)	log(mg/kg bw)	421	137	-0.415	3.948	0.384086	0.307714	0.394086	FALSE
LOAEL_CONCERT_CORAL	VEGA_NEW	LOAEL_CONCERT_CORAL	Training	0.237753	0.682763				1.7265	0.795724	rfecfp	ECFP	421	1	0.126081	0.0674039	1.57862	2.01451	0.435885	137	421	0.0653107	red	(np.float64(0.32826532985631673), np.float64(0.18893972058572117))	{'ks_score': np.float64(0.06740388482392548), 'quantile_score': np.float64(0.06321745649895774), 'rel_delta': np.float64(0.2761174805541856)}	0.1	0.102089	LOAEL_CONCERT_CORAL_rfecfp	[-0.415000,0.785700,1.249600,1.491000,1.699000,1.852500,2.040400,2.304600, 2.602000,2.958700,3.948000]	LOAEL [log(mg/kg bw)]	LOAEL [log(mg/kg bw)]	LOAEL (CONCERT/Coral)	log(mg/kg bw)	421	137	-0.415	3.948	0.384086	0.307714	0.395714	FALSE
LOEL_LIVER_CORAL	VEGA_NEW	LOEL_LIVER_CORAL	Test	0.458384	0.489241				1.62199	0.910256	rfecfp	ECFP	156	1	0	1	2.44545	2.44545	0	156	156	1	green	(np.float64(0.32826532985631673), np.float64(0.18893972058572117))	{'ks_score': np.float64(1.0), 'quantile_score': np.float64(1.0), 'rel_delta': np.float64(0.0)}	0.1	0.193172	LOEL_LIVER_CORAL_rfecfp	[-0.415000,1.303940,1.614000,1.778200,2.026680,2.234150,2.367280,2.526210, 2.712360,3.008110,3.789100]	Liver LOAEL [log(mg/kg bw)]	Liver LOAEL [log(mg/kg bw)]	Liver LOAEL (CORAL)	log(mg/kg bw)	96	156	-0.415	3.7891	0.23125	0.169405	0.385811	FALSE
LOEL_LIVER_CORAL	VEGA_NEW	LOEL_LIVER_CORAL	Training	0.480486	0.393536				1.47462	0.989583	rfecfp	ECFP	96	1	0.140224	0.173818	2.44545	1.99896	0.446487	156	96	0.167455	red	(np.float64(0.32826532985631673), np.float64(0.18893972058572117))	{'ks_score': np.float64(0.17381810189083166), 'quantile_score': np.float64(0.1610909900548257), 'rel_delta': np.float64(0.18257859180179312)}	0.1	0.193172	LOEL_LIVER_CORAL_rfecfp	[-0.415000,1.303940,1.614000,1.778200,2.026680,2.234150,2.367280,2.526210, 2.712360,3.008110,3.789100]	Liver LOAEL [log(mg/kg bw)]	Liver LOAEL [log(mg/kg bw)]	Liver LOAEL (CORAL)	log(mg/kg bw)	96	156	-0.415	3.7891	0.23125	0.169405	0.350759	FALSE
PPB_LOGK	VEGA_NEW	PPB_LOGK	Test	0.21111	0.722552				2.58802	0.918367	rfecfp	ECFP	98	1	0	1	3.00254	3.00254	0	98	98	1	green	(np.float64(0.32826532985631673), np.float64(0.18893972058572117))	{'ks_score': np.float64(1.0), 'quantile_score': np.float64(1.0), 'rel_delta': np.float64(0.0)}	0.1	0.124387	PPB_LOGK_rfecfp	[-2.000000,-1.073235,-0.575408,-0.223727,0.020852,0.388860,0.688629, 1.000599,1.278754,1.823426,3.698883]	PPB [logK]	PPB [logK]	Plasma Protein Binding - LogK (IRFMN)	logK	391	98	-2	3.69888	0.323128	0.256632	0.454128	FALSE
PPB_LOGK	VEGA_NEW	PPB_LOGK	Training	0.528655	0.557245				2.60174	0.98977	rfecfp	ECFP	391	1	0.137507	0.0908726	3.00254	2.12266	0.879879	98	391	0.0721228	red	(np.float64(0.32826532985631673), np.float64(0.18893972058572117))	{'ks_score': np.float64(0.0908726278035258), 'quantile_score': np.float64(0.05337303778788611), 'rel_delta': np.float64(0.2930449570865347)}	0.1	0.124387	PPB_LOGK_rfecfp	[-2.000000,-1.073235,-0.575408,-0.223727,0.020852,0.388860,0.688629, 1.000599,1.278754,1.823426,3.698883]	PPB [logK]	PPB [logK]	Plasma Protein Binding - LogK (IRFMN)	logK	391	98	-2	3.69888	0.323128	0.256632	0.456535	FALSE
LOGP_ALOGP		LOGP_ALOGP	Calibration						2.08585	0.900652	rfecfp	ECFP	1993	1	0	1	2.14009	2.14009	0	1993	1993	1	green	(np.float64(0.32826532985631673), np.float64(0.18893972058572117))	{'ks_score': np.float64(1.0), 'quantile_score': np.float64(1.0), 'rel_delta': np.float64(0.0)}	0.1	0.169443	LOGP_ALOGP_rfecfp	[-5.080000,0.010000,0.670000,1.161000,1.590000,1.980000,2.400000,2.860000, 3.420000,4.333000,11.290000]	Predicted LogP	Predicted LogP	LogP model (ALogP)		9961	0	-5.08	11.29	0.465898	0.313574	0.127419	FALSE
LOGP_ALOGP	VEGA_NEW	LOGP_ALOGP	Test						2.10434	0.899624	rfecfp	ECFP	1594	1	0.0435691	0.0667013	2.14009	2.14335	0.00325731	1993	1594	0.525798	green	(np.float64(0.32826532985631673), np.float64(0.18893972058572117))	{'ks_score': np.float64(0.06670129479020526), 'quantile_score': np.float64(0.9848948442710097), 'rel_delta': np.float64(0.0015220400594260762)}	0.1	0.169443	LOGP_ALOGP_rfecfp	[-5.080000,0.010000,0.670000,1.161000,1.590000,1.980000,2.400000,2.860000, 3.420000,4.333000,11.290000]	Predicted LogP	Predicted LogP	LogP model (ALogP)		9961	0	-5.08	11.29	0.465898	0.313574	0.128548	FALSE
LOGP_ALOGP	VEGA_NEW	LOGP_ALOGP	Training	0.817931	0.718244				2.09889	0.911202	rfecfp	ECFP	6374	1	0.0382589	0.022757	2.14009	2.03404	0.106051	1993	6374	0.315999	yellow	(np.float64(0.32826532985631673), np.float64(0.18893972058572117))	{'ks_score': np.float64(0.022757023060712405), 'quantile_score': np.float64(0.6092404652543217), 'rel_delta': np.float64(0.049554223657167294)}	0.1	0.169443	LOGP_ALOGP_rfecfp	[-5.080000,0.010000,0.670000,1.161000,1.590000,1.980000,2.400000,2.860000, 3.420000,4.333000,11.290000]	Predicted LogP	Predicted LogP	LogP model (ALogP)		9961	0	-5.08	11.29	0.465898	0.313574	0.128216	FALSE
LOGP_MLOGP		LOGP_MLOGP	Calibration						3.05695	0.900652	rfecfp	ECFP	1993	1	0	1	2.21392	2.21392	0	1993	1993	1	green	(np.float64(0.32826532985631673), np.float64(0.18893972058572117))	{'ks_score': np.float64(1.0), 'quantile_score': np.float64(1.0), 'rel_delta': np.float64(0.0)}	0.1	0.171636	LOGP_MLOGP_rfecfp	[-5.080000,0.010000,0.670000,1.161000,1.590000,1.980000,2.400000,2.860000, 3.420000,4.333000,11.290000]	Predicted LogP	Predicted LogP	LogP model (MLogP)		9961	0	-5.08	11.29	0.586835	0.439269	0.186741	FALSE
LOGP_MLOGP	VEGA_NEW	LOGP_MLOGP	Test						3.04946	0.908407	rfecfp	ECFP	1594	1	0.0232929	0.710293	2.21392	2.1433	0.0706183	1993	1594	0.718594	green	(np.float64(0.32826532985631673), np.float64(0.18893972058572117))	{'ks_score': np.float64(0.710292721391482), 'quantile_score': np.float64(0.7268945753496219), 'rel_delta': np.float64(0.031897382523830696)}	0.1	0.171636	LOGP_MLOGP_rfecfp	[-5.080000,0.010000,0.670000,1.161000,1.590000,1.980000,2.400000,2.860000, 3.420000,4.333000,11.290000]	Predicted LogP	Predicted LogP	LogP model (MLogP)		9961	0	-5.08	11.29	0.586835	0.439269	0.186283	FALSE
LOGP_MLOGP	VEGA_NEW	LOGP_MLOGP	Training	0.56047	0.96332				3.04914	0.916693	rfecfp	ECFP	6374	1	0.0334627	0.0649524	2.21392	2.08423	0.12969	1993	6374	0.310808	yellow	(np.float64(0.32826532985631673), np.float64(0.18893972058572117))	{'ks_score': np.float64(0.06495243224782167), 'quantile_score': np.float64(0.5566635223550737), 'rel_delta': np.float64(0.058579431071933814)}	0.1	0.171636	LOGP_MLOGP_rfecfp	[-5.080000,0.010000,0.670000,1.161000,1.590000,1.980000,2.400000,2.860000, 3.420000,4.333000,11.290000]	Predicted LogP	Predicted LogP	LogP model (MLogP)		9961	0	-5.08	11.29	0.586835	0.439269	0.186264	FALSE
NOAEL_CORAL	VEGA_NEW	NOAEL_CORAL	Test	0.503528	0.442093				1.51648	0.930233	rfecfp	ECFP	43	1	0	1	1.66646	1.66646	0	43	43	1	green	(np.float64(0.32826532985631673), np.float64(0.18893972058572117))	{'ks_score': np.float64(1.0), 'quantile_score': np.float64(1.0), 'rel_delta': np.float64(0.0)}	0.1	0.152832	NOAEL_CORAL_rfecfp	[-3.845000,-2.523000,-2.000000,-1.918300,-1.681200,-1.491000,-1.155600, -1.000000,-0.778000,-0.398000,0.477000]	Predicted NOAEL [-log(mg/kg)]	Predicted NOAEL [-log(mg/kg)]; Predicted NOAEL [mg/kg]	NOAEL (IRFMN-CORAL)	-log(mg/kg)	97	43	-3.845	0.477	0.35163	0.289335	0.350874	FALSE
NOAEL_CORAL	VEGA_NEW	NOAEL_CORAL	Training	0.113533	0.607731				1.56931	0.824742	rfecfp	ECFP	97	1	0.203309	0.142692	1.66646	2.27078	0.604318	43	97	0.0846526	red	(np.float64(0.32826532985631673), np.float64(0.18893972058572117))	{'ks_score': np.float64(0.14269229031001965), 'quantile_score': np.float64(0.02661281967074799), 'rel_delta': np.float64(0.3626362236782152)}	0.1	0.152832	NOAEL_CORAL_rfecfp	[-3.845000,-2.523000,-2.000000,-1.918300,-1.681200,-1.491000,-1.155600, -1.000000,-0.778000,-0.398000,0.477000]	Predicted NOAEL [-log(mg/kg)]	Predicted NOAEL [-log(mg/kg)]; Predicted NOAEL [mg/kg]	NOAEL (IRFMN-CORAL)	-log(mg/kg)	97	43	-3.845	0.477	0.35163	0.289335	0.363099	FALSE
NOAEL_CONCERT_CORAL	VEGA_NEW	NOAEL_CONCERT_CORAL	Test	0.611462	0.538497				1.99168	0.907801	rfecfp	ECFP	141	1	0	1	1.7347	1.7347	0	141	141	1	green	(np.float64(0.32826532985631673), np.float64(0.18893972058572117))	{'ks_score': np.float64(1.0), 'quantile_score': np.float64(1.0), 'rel_delta': np.float64(0.0)}	0.1	0.135028	NOAEL_CONCERT_CORAL_rfecfp	[-1.000000,0.301000,0.695000,1.000000,1.243000,1.477000,1.699000,1.886000, 2.176000,2.550000,3.591000]	NOAEL [log(mg/kg bw)]	NOAEL [log(mg/kg bw)]	NOAEL (CONCERT/Coral)	log(mg/kg bw)	420	141	-1	3.591	0.385502	0.305445	0.433823	FALSE
NOAEL_CONCERT_CORAL	VEGA_NEW	NOAEL_CONCERT_CORAL	Training	0.0738968	0.709645				1.99819	0.857143	rfecfp	ECFP	420	1	0.181054	0.00166009	1.7347	1.92508	0.190379	141	420	0.167687	red	(np.float64(0.32826532985631673), np.float64(0.18893972058572117))	{'ks_score': np.float64(0.001660085078477465), 'quantile_score': np.float64(0.333712930904194), 'rel_delta': np.float64(0.10974741438880882)}	0.1	0.135028	NOAEL_CONCERT_CORAL_rfecfp	[-1.000000,0.301000,0.695000,1.000000,1.243000,1.477000,1.699000,1.886000, 2.176000,2.550000,3.591000]	NOAEL [log(mg/kg bw)]	NOAEL [log(mg/kg bw)]	NOAEL (CONCERT/Coral)	log(mg/kg bw)	420	141	-1	3.591	0.385502	0.305445	0.43524	FALSE
NOAEL_LIVER_CORAL	VEGA_NEW	NOAEL_LIVER_CORAL	Test	0.539042	0.428779				1.54615	0.909677	rfecfp	ECFP	155	1	0	1	2.4206	2.4206	0	155	155	1	green	(np.float64(0.32826532985631673), np.float64(0.18893972058572117))	{'ks_score': np.float64(1.0), 'quantile_score': np.float64(1.0), 'rel_delta': np.float64(0.0)}	0.1	0.202315	NOAEL_LIVER_CORAL_rfecfp	[-0.431800,0.718670,1.209360,1.517780,1.699000,1.869200,2.000000,2.271750, 2.418520,2.769480,3.499100]	Liver NOAEL [log(mg/kg bw)]	Liver NOAEL [log(mg/kg bw)]	Liver NOAEL (CORAL)	log(mg/kg bw)	97	155	-0.4318	3.4991	0.246883	0.195794	0.393332	FALSE
NOAEL_LIVER_CORAL	VEGA_NEW	NOAEL_LIVER_CORAL	Training	0.609889	0.417297				1.53783	0.958763	rfecfp	ECFP	97	1	0.107948	0.448993	2.4206	1.93671	0.483891	155	97	0.292228	yellow	(np.float64(0.32826532985631673), np.float64(0.18893972058572117))	{'ks_score': np.float64(0.4489930888254982), 'quantile_score': np.float64(0.13546332219118193), 'rel_delta': np.float64(0.1999054360240088)}	0.1	0.202315	NOAEL_LIVER_CORAL_rfecfp	[-0.431800,0.718670,1.209360,1.517780,1.699000,1.869200,2.000000,2.271750, 2.418520,2.769480,3.499100]	Liver NOAEL [log(mg/kg bw)]	Liver NOAEL [log(mg/kg bw)]	Liver NOAEL (CORAL)	log(mg/kg bw)	97	155	-0.4318	3.4991	0.246883	0.195794	0.391216	FALSE
PERS_AIR_CORAL	VEGA_NEW	PERS_AIR_CORAL	Test	0.681916	0.546253				2.03545	0.92	rfecfp	ECFP	75	1	0	1	3.23937	3.23937	0	75	75	1	green	(np.float64(0.32826532985631673), np.float64(0.18893972058572117))	{'ks_score': np.float64(1.0), 'quantile_score': np.float64(1.0), 'rel_delta': np.float64(0.0)}	0.1	0.102837	PERS_AIR_CORAL_rfecfp	[-4.740000,-2.926300,-2.740000,-2.230000,-2.230000,-1.740000,-1.740000, -1.230000,-1.230000,-0.699000,-0.699000]	Predicted Air Half-Life [log(hours)]	Predicted Air Half-Life [log(hours)]; Predicted Air Half-Life [hours]	Air Half-Life (IRFMN-CORAL)	log(hours)	227	75	-4.74	-0.699	0.256705	0.191112	0.503699	FALSE
PERS_AIR_CORAL	VEGA_NEW	PERS_AIR_CORAL	Training	0.720174	0.420672				2.08023	0.991189	rfecfp	ECFP	227	1	0.183201	0.0386944	3.23937	2.05857	1.1808	75	227	0.0324059	red	(np.float64(0.32826532985631673), np.float64(0.18893972058572117))	{'ks_score': np.float64(0.03869438725484193), 'quantile_score': np.float64(0.026117446038171063), 'rel_delta': np.float64(0.3645151757372442)}	0.1	0.102837	PERS_AIR_CORAL_rfecfp	[-4.740000,-2.926300,-2.740000,-2.230000,-2.230000,-1.740000,-1.740000, -1.230000,-1.230000,-0.699000,-0.699000]	Predicted Air Half-Life [log(hours)]	Predicted Air Half-Life [log(hours)]; Predicted Air Half-Life [hours]	Air Half-Life (IRFMN-CORAL)	log(hours)	227	75	-4.74	-0.699	0.256705	0.191112	0.51478	FALSE
PPB_CORAL	VEGA_NEW	PPB_CORAL	Test	0.467657	0.18084				0.606001	0.902887	rfecfp	ECFP	381	1	0	1	2.29513	2.29513	0	381	381	1	green	(np.float64(0.32826532985631673), np.float64(0.18893972058572117))	{'ks_score': np.float64(1.0), 'quantile_score': np.float64(1.0), 'rel_delta': np.float64(0.0)}	0.1	0.161317	PPB_CORAL_rfecfp	[0.014100,0.121660,0.223600,0.301320,0.412300,0.538500,0.698560,0.791180, 0.888800,0.960240,1.000000]	PPB [square root of fraction unbound]	PPB [square root of fraction unbound]	Plasma Protein Binding - sqFU (CORAL)	square root of fraction unbound	108	381	0.0141	1	0.0866709	0.0726534	0.614667	FALSE
PPB_CORAL	VEGA_NEW	PPB_CORAL	Training	0.612575	0.160753				0.598561	0.962963	rfecfp	ECFP	108	1	0.111038	0.22999	2.29513	1.79819	0.496938	381	108	0.172359	red	(np.float64(0.32826532985631673), np.float64(0.18893972058572117))	{'ks_score': np.float64(0.2299901940962537), 'quantile_score': np.float64(0.11472837766334268), 'rel_delta': np.float64(0.2165187877745719)}	0.1	0.161317	PPB_CORAL_rfecfp	[0.014100,0.121660,0.223600,0.301320,0.412300,0.538500,0.698560,0.791180, 0.888800,0.960240,1.000000]	PPB [square root of fraction unbound]	PPB [square root of fraction unbound]	Plasma Protein Binding - sqFU (CORAL)	square root of fraction unbound	108	381	0.0141	1	0.0866709	0.0726534	0.607121	FALSE
PERS_SED_QUANT	VEGA_NEW	PERS_SED_QUANT	Test	0.793055	0.317224				1.39234	0.931818	rfecfp	ECFP	44	1	0	1	4.42525	4.42525	0	44	44	1	green	(np.float64(0.32826532985631673), np.float64(0.18893972058572117))	{'ks_score': np.float64(1.0), 'quantile_score': np.float64(1.0), 'rel_delta': np.float64(0.0)}	0.1	0.193356	PERS_SED_QUANT_rfecfp	[0.850238,1.360151,1.850238,1.850238,2.360152,2.360152,2.360152,2.850238, 2.850238,3.360152,3.360152]	Predicted HL [log(days)]	Predicted HL [log(days)]; Predicted HL [days]	Persistence (sediment) quantitative model (IRFMN)	log(days)	177	44	0.850238	3.36015	0.202535	0.14208	0.554737	FALSE
PERS_SED_QUANT	VEGA_NEW	PERS_SED_QUANT	Training	0.813049	0.278253				1.46203	0.983051	rfecfp	ECFP	177	1	0.280046	0.00634568	4.42525	2.71623	1.70901	44	177	0.0136862	red	(np.float64(0.32826532985631673), np.float64(0.18893972058572117))	{'ks_score': np.float64(0.00634568444139654), 'quantile_score': np.float64(0.021026716283910982), 'rel_delta': np.float64(0.38619614458287554)}	0.1	0.193356	PERS_SED_QUANT_rfecfp	[0.850238,1.360151,1.850238,1.850238,2.360152,2.360152,2.360152,2.850238, 2.850238,3.360152,3.360152]	Predicted HL [log(days)]	Predicted HL [log(days)]; Predicted HL [days]	Persistence (sediment) quantitative model (IRFMN)	log(days)	177	44	0.850238	3.36015	0.202535	0.14208	0.582504	FALSE
SLUDGE_COMBASEEC50	VEGA_NEW	SLUDGE_COMBASEEC50	Test						0.400626	1	rfecfp	ECFP	10	1	0	1	1.46104	1.46104	0	10	10	1	green	(np.float64(0.32826532985631673), np.float64(0.18893972058572117))	{'ks_score': np.float64(1.0), 'quantile_score': np.float64(1.0), 'rel_delta': np.float64(0.0)}	0.1	-8.34404e-06	SLUDGE_COMBASEEC50_rfecfp	[0.903090,1.075678,1.290419,1.353873,1.510983,1.602060,1.643453,1.710547, 1.855604,1.903090,1.963788]	Predicted EC50 [log(mg/L)]	Predicted EC50 [log(mg/L)]; Predicted EC50 [mg/L]	Sludge (EC50) Toxicity model (ProtoQSAR-Combase)	log(mg/L)	35	0	0.90309	1.96379	0.118288	0.0993702	0.3777	FALSE
SLUDGE_COMBASEEC50	VEGA_NEW	SLUDGE_COMBASEEC50	Training	0.587262	0.163261				0.400626	0.72	rfecfp	ECFP	25	1	0.3	0.473678	1.46104	3.08593	1.62489	10	25	0.236846	yellow	(np.float64(0.32826532985631673), np.float64(0.18893972058572117))	{'ks_score': np.float64(0.473677841275826), 'quantile_score': np.float64(1.4791691223306484e-05), 'rel_delta': np.float64(1.1121444938670983)}	0.1	-8.34404e-06	SLUDGE_COMBASEEC50_rfecfp	[0.903090,1.075678,1.290419,1.353873,1.510983,1.602060,1.643453,1.710547, 1.855604,1.903090,1.963788]	Predicted EC50 [log(mg/L)]	Predicted EC50 [log(mg/L)]; Predicted EC50 [mg/L]	Sludge (EC50) Toxicity model (ProtoQSAR-Combase)	log(mg/L)	35	0	0.90309	1.96379	0.118288	0.0993702	0.3777	FALSE
PERS_SOIL_QUANT	VEGA_NEW	PERS_SOIL_QUANT	Test	0.593719	0.480697				1.63351	0.933333	rfecfp	ECFP	45	1	0	1	8.74379	8.74379	0	45	45	1	green	(np.float64(0.32826532985631673), np.float64(0.18893972058572117))	{'ks_score': np.float64(1.0), 'quantile_score': np.float64(1.0), 'rel_delta': np.float64(0.0)}	0.1	0.124513	PERS_SOIL_QUANT_rfecfp	[0.360151,0.850238,1.360151,1.360151,1.850238,1.850238,1.850238,2.360152, 2.850238,2.850238,3.360152]	Predicted HL [log(days)]	Predicted HL [log(days)]; Predicted HL [days]	Persistence (soil) quantitative model (IRFMN)	log(days)	181	45	0.360151	3.36015	0.130226	0.106983	0.544504	FALSE
PERS_SOIL_QUANT	VEGA_NEW	PERS_SOIL_QUANT	Training	0.956263	0.165268				1.57173	1	rfecfp	ECFP	181	1	0.311111	0.00137246	8.74379	3.17738	5.56641	45	181	0.00154563	red	(np.float64(0.32826532985631673), np.float64(0.18893972058572117))	{'ks_score': np.float64(0.0013724617378454125), 'quantile_score': np.float64(0.001718790571142243), 'rel_delta': np.float64(0.6366134391799773)}	0.1	0.124513	PERS_SOIL_QUANT_rfecfp	[0.360151,0.850238,1.360151,1.360151,1.850238,1.850238,1.850238,2.360152, 2.850238,2.850238,3.360152]	Predicted HL [log(days)]	Predicted HL [log(days)]; Predicted HL [days]	Persistence (soil) quantitative model (IRFMN)	log(days)	181	45	0.360151	3.36015	0.130226	0.106983	0.523909	FALSE
TISSUEBLOOD_INERIS	VEGA_NEW	TISSUEBLOOD_INERIS	Test	0.656198	0.508703				1.46773	0.947368	rfecfp	ECFP	38	1	0	1	3.92512	3.92512	0	38	38	1	green	(np.float64(0.32826532985631673), np.float64(0.18893972058572117))	{'ks_score': np.float64(1.0), 'quantile_score': np.float64(1.0), 'rel_delta': np.float64(0.0)}	0.1	0.199124	TISSUEBLOOD_INERIS_rfecfp	[-1.522879,-0.638272,-0.251812,-0.075721,0.217484,0.620136,0.838849, 1.519828,1.903090,2.354108,2.503791]	Predicted LogKab [log units]	Predicted LogKab [log units]	Adipose tissue - blood model (INERIS)	log units	63	38	-1.52288	2.50379	0.152569	0.126799	0.364502	FALSE
TISSUEBLOOD_INERIS	VEGA_NEW	TISSUEBLOOD_INERIS	Training	0.925531	0.257952				1.51378	1	rfecfp	ECFP	63	1	0.299081	0.0212023	3.92512	2.3748	1.55032	38	63	0.0202309	red	(np.float64(0.32826532985631673), np.float64(0.18893972058572117))	{'ks_score': np.float64(0.021202326377598793), 'quantile_score': np.float64(0.019259539636025166), 'rel_delta': np.float64(0.39497487754925764)}	0.1	0.199124	TISSUEBLOOD_INERIS_rfecfp	[-1.522879,-0.638272,-0.251812,-0.075721,0.217484,0.620136,0.838849, 1.519828,1.903090,2.354108,2.503791]	Predicted LogKab [log units]	Predicted LogKab [log units]	Adipose tissue - blood model (INERIS)	log units	63	38	-1.52288	2.50379	0.152569	0.126799	0.375938	FALSE
TOTALHL_QSARINS		TOTALHL_QSARINS	Calibration						1.9015	0.904977	rfecfp	ECFP	221	1	0	1	1.9841	1.9841	0	221	221	1	green	(np.float64(0.32826532985631673), np.float64(0.18893972058572117))	{'ks_score': np.float64(1.0), 'quantile_score': np.float64(1.0), 'rel_delta': np.float64(0.0)}	0.1	0.13456	TOTALHL_QSARINS_rfecfp	[-1.301000,0.041400,0.255300,0.447200,0.681200,0.854300,1.041400,1.342400, 1.699000,3.300770,6.306200]	Predicted LogHLt [log units]	Predicted LogHLt [log units]; Predicted total half-life [hours]	Total body elimination half-life (QSARINS)	log units	1105	0	-1.301	6.3062	0.375979	0.286334	0.249961	FALSE
TOTALHL_QSARINS	VEGA_NEW	TOTALHL_QSARINS	Test						1.88717	0.892655	rfecfp	ECFP	177	1	0.0620446	0.812086	1.9841	2.05913	0.0750332	221	177	0.748599	green	(np.float64(0.32826532985631673), np.float64(0.18893972058572117))	{'ks_score': np.float64(0.8120862222690793), 'quantile_score': np.float64(0.6851123321681937), 'rel_delta': np.float64(0.03781724655978609)}	0.1	0.13456	TOTALHL_QSARINS_rfecfp	[-1.301000,0.041400,0.255300,0.447200,0.681200,0.854300,1.041400,1.342400, 1.699000,3.300770,6.306200]	Predicted LogHLt [log units]	Predicted LogHLt [log units]; Predicted total half-life [hours]	Total body elimination half-life (QSARINS)	log units	1105	0	-1.301	6.3062	0.375979	0.286334	0.248077	FALSE
TOTALHL_QSARINS	VEGA_NEW	TOTALHL_QSARINS	Training	0.6983	0.632152				1.91453	0.895035	rfecfp	ECFP	705	1	0.0573666	0.611883	1.9841	2.05564	0.0715368	221	705	0.654588	green	(np.float64(0.32826532985631673), np.float64(0.18893972058572117))	{'ks_score': np.float64(0.6118825436274917), 'quantile_score': np.float64(0.6972927229865493), 'rel_delta': np.float64(0.036054998079621946)}	0.1	0.13456	TOTALHL_QSARINS_rfecfp	[-1.301000,0.041400,0.255300,0.447200,0.681200,0.854300,1.041400,1.342400, 1.699000,3.300770,6.306200]	Predicted LogHLt [log units]	Predicted LogHLt [log units]; Predicted total half-life [hours]	Total body elimination half-life (QSARINS)	log units	1105	0	-1.301	6.3062	0.375979	0.286334	0.251674	FALSE
VAPOUR_PRESSURE	VEGA_NEW	VAPOUR_PRESSURE	Test	0.93896	0.570678				1.61834	0.903743	rfecfp	ECFP	374	1	0	1	1.14582	1.14582	0	374	374	1	green	(np.float64(0.32826532985631673), np.float64(0.18893972058572117))	{'ks_score': np.float64(1.0), 'quantile_score': np.float64(1.0), 'rel_delta': np.float64(0.0)}	0.1	0.110759	VAPOUR_PRESSURE_rfecfp	[-16.559092,-11.005683,-9.685291,-8.684030,-7.717152,-6.801343,-5.694249, -4.357140,-3.155150,-1.908706,2.361728]	Predicted Vapour Pressure [log10(atm)]	Predicted Vapour Pressure [log10(atm)]	Vapour Pressure (CONCERT/Kode)	log10(atm)	2119	374	-16.5591	2.36173	0.708735	0.538818	0.0855322	FALSE
VAPOUR_PRESSURE	VEGA_NEW	VAPOUR_PRESSURE	Training	0.890225	1.08882				1.80028	0.66824	rfecfp	ECFP	2119	1	0.247626	1.2573e-17	1.14582	2.18699	1.04117	374	2119	5.65827e-05	red	(np.float64(0.32826532985631673), np.float64(0.18893972058572117))	{'ks_score': np.float64(1.2572994558967277e-17), 'quantile_score': np.float64(0.00011316541745916655), 'rel_delta': np.float64(0.908665993834699)}	0.1	0.110759	VAPOUR_PRESSURE_rfecfp	[-16.559092,-11.005683,-9.685291,-8.684030,-7.717152,-6.801343,-5.694249, -4.357140,-3.155150,-1.908706,2.361728]	Predicted Vapour Pressure [log10(atm)]	Predicted Vapour Pressure [log10(atm)]	Vapour Pressure (CONCERT/Kode)	log10(atm)	2119	374	-16.5591	2.36173	0.708735	0.538818	0.0951482	FALSE
PERS_WATER_QUANT	VEGA_NEW	PERS_WATER_QUANT	Test	0.799414	0.337059				1.20234	0.933333	rfecfp	ECFP	45	1	0	1	3.41714	3.41714	0	45	45	1	green	(np.float64(0.32826532985631673), np.float64(0.18893972058572117))	{'ks_score': np.float64(1.0), 'quantile_score': np.float64(1.0), 'rel_delta': np.float64(0.0)}	0.1	0.120211	PERS_WATER_QUANT_rfecfp	[-0.681241,0.360151,0.850238,0.850238,1.171106,1.360151,1.360151,1.850238, 1.850238,2.850238,3.360152]	Predicted HL [log(days)]	Predicted HL [log(days)]; Predicted HL [days]	Persistence (water) quantitative model (IRFMN)	log(days)	178	45	-0.681241	3.36015	0.202081	0.15183	0.297507	FALSE
PERS_WATER_QUANT	VEGA_NEW	PERS_WATER_QUANT	Training	0.865399	0.283196				1.26589	0.966292	rfecfp	ECFP	178	1	0.191635	0.123215	3.41714	2.74087	0.676274	45	178	0.130707	red	(np.float64(0.32826532985631673), np.float64(0.18893972058572117))	{'ks_score': np.float64(0.12321472325636634), 'quantile_score': np.float64(0.13819878167086685), 'rel_delta': np.float64(0.1979062183383035)}	0.1	0.120211	PERS_WATER_QUANT_rfecfp	[-0.681241,0.360151,0.850238,0.850238,1.171106,1.360151,1.360151,1.850238, 1.850238,2.850238,3.360152]	Predicted HL [log(days)]	Predicted HL [log(days)]; Predicted HL [days]	Persistence (water) quantitative model (IRFMN)	log(days)	178	45	-0.681241	3.36015	0.202081	0.15183	0.313232	FALSE
ZEBRAFISH_CORAL	VEGA_NEW	ZEBRAFISH_CORAL	Test	0.599751	0.375673				1.20044	0.95	rfecfp	ECFP	20	1	0	1	2.03203	2.03203	0	20	20	1	green	(np.float64(0.32826532985631673), np.float64(0.18893972058572117))	{'ks_score': np.float64(1.0), 'quantile_score': np.float64(1.0), 'rel_delta': np.float64(0.0)}	0.1	0.129326	ZEBRAFISH_CORAL_rfecfp	[-0.574000,-0.205300,0.237600,0.541300,0.924400,1.044000,1.225200,1.426900, 1.528400,1.665800,1.903000]	Predicted AC50 [log(umol/l)]	Predicted AC50 [log(umol/l)]; Predicted AC50 [ug/l]; Molecular Weight	Zebrafish embryo AC50 (IRFMN-CORAL)	log(umol/l)	150	20	-0.574	1.903	0.210081	0.1642	0.484635	FALSE
ZEBRAFISH_CORAL	VEGA_NEW	ZEBRAFISH_CORAL	Training	0.647758	0.375465				1.2063	0.913333	rfecfp	ECFP	150	1	0.163333	0.679463	2.03203	2.26808	0.236051	20	150	0.496216	green	(np.float64(0.32826532985631673), np.float64(0.18893972058572117))	{'ks_score': np.float64(0.6794634190117689), 'quantile_score': np.float64(0.31296833919747924), 'rel_delta': np.float64(0.11616532462819741)}	0.1	0.129326	ZEBRAFISH_CORAL_rfecfp	[-0.574000,-0.205300,0.237600,0.541300,0.924400,1.044000,1.225200,1.426900, 1.528400,1.665800,1.903000]	Predicted AC50 [log(umol/l)]	Predicted AC50 [log(umol/l)]; Predicted AC50 [ug/l]; Molecular Weight	Zebrafish embryo AC50 (IRFMN-CORAL)	log(umol/l)	150	20	-0.574	1.903	0.210081	0.1642	0.487001	FALSE
BCF_MEYLAN	VEGA_NEW	BCF_MEYLAN	Test	0.722638	0.649034				3.28589	0.910959	knn2ecfp	ECFP	146	1	0	1	4.24574	4.24574	0	146	146	1	green	(np.float64(0.32826532985631673), np.float64(0.18893972058572117))	{'ks_score': np.float64(1.0), 'quantile_score': np.float64(1.0), 'rel_delta': np.float64(0.0)}	0.1	0.960283	BCF_MEYLAN_knn2ecfp	[-0.350000,0.450000,0.700000,1.000000,1.290000,1.745000,2.206000,2.571000, 3.136000,3.759000,5.970000]	Predicted BCF [log(L/kg)]	Predicted BCF [log(L/kg)]; Predicted BCF [L/kg]; Predicted LogP (Meylan/Kowwin); Predicted LogP reliability; MW; Ionic compound	BCF model (Meylan)	log(L/kg)	516	146	-0.35	5.97	0.0730536	0.00569767	0.51992	FALSE
BCF_MEYLAN	VEGA_NEW	BCF_MEYLAN	Training	0.768056	0.547091				3.44859	1	knn2ecfp	ECFP	516	1	0.544069	1.14432e-31	4.24574	1	3.24574	146	516	0.000239288	red	(np.float64(0.32826532985631673), np.float64(0.18893972058572117))	{'ks_score': np.float64(1.1443152470454185e-31), 'quantile_score': np.float64(0.00047857569525305724), 'rel_delta': np.float64(0.7644696166786068)}	0.1	0.960283	BCF_MEYLAN_knn2ecfp	[-0.350000,0.450000,0.700000,1.000000,1.290000,1.745000,2.206000,2.571000, 3.136000,3.759000,5.970000]	Predicted BCF [log(L/kg)]	Predicted BCF [log(L/kg)]; Predicted BCF [L/kg]; Predicted LogP (Meylan/Kowwin); Predicted LogP reliability; MW; Ionic compound	BCF model (Meylan)	log(L/kg)	516	146	-0.35	5.97	0.0730536	0.00569767	0.545663	FALSE
LOGP_MEYLAN		LOGP_MEYLAN	Calibration						3.684	0.900652	knn2ecfp	ECFP	1993	1	0	1	4.14329	4.14329	0	1993	1993	1	green	(np.float64(0.32826532985631673), np.float64(0.18893972058572117))	{'ks_score': np.float64(1.0), 'quantile_score': np.float64(1.0), 'rel_delta': np.float64(0.0)}	0.1	0.994547	LOGP_MEYLAN_knn2ecfp	[-5.080000,0.010000,0.670000,1.161000,1.590000,1.980000,2.400000,2.860000, 3.420000,4.333000,11.290000]	Predicted LogP	Predicted LogP	LogP model (Meylan-Kowwin)		9961	0	-5.08	11.29	0.0393264	0.0017289	0.225046	FALSE
LOGP_MEYLAN	VEGA_NEW	LOGP_MEYLAN	Test						3.70603	0.905897	knn2ecfp	ECFP	1594	1	0.0281654	0.472241	4.14329	4.0053	0.13799	1993	1594	0.594489	green	(np.float64(0.32826532985631673), np.float64(0.18893972058572117))	{'ks_score': np.float64(0.4722407263207781), 'quantile_score': np.float64(0.7167379948045772), 'rel_delta': np.float64(0.033304492384679085)}	0.1	0.994547	LOGP_MEYLAN_knn2ecfp	[-5.080000,0.010000,0.670000,1.161000,1.590000,1.980000,2.400000,2.860000, 3.420000,4.333000,11.290000]	Predicted LogP	Predicted LogP	LogP model (Meylan-Kowwin)		9961	0	-5.08	11.29	0.0393264	0.0017289	0.226392	FALSE
LOGP_MEYLAN	VEGA_NEW	LOGP_MEYLAN	Training	0.856248	0.758692				4.44802	0.999843	knn2ecfp	ECFP	6374	1	0.550299	3.75984e-321	4.14329	1	3.14329	1993	6374	0.000253637	red	(np.float64(0.32826532985631673), np.float64(0.18893972058572117))	{'ks_score': np.float64(3.76e-321), 'quantile_score': np.float64(0.0005072746243428012), 'rel_delta': np.float64(0.7586458035650407)}	0.1	0.994547	LOGP_MEYLAN_knn2ecfp	[-5.080000,0.010000,0.670000,1.161000,1.590000,1.980000,2.400000,2.860000, 3.420000,4.333000,11.290000]	Predicted LogP	Predicted LogP	LogP model (Meylan-Kowwin)		9961	0	-5.08	11.29	0.0393264	0.0017289	0.271718	FALSE
MELTING_POINT		MELTING_POINT	Calibration						263.416	0.900118	knn2ecfp	ECFP	8450	1	0	1	4.60009	4.60009	0	8450	8450	1	green	(np.float64(0.32826532985631673), np.float64(0.18893972058572117))	{'ks_score': np.float64(1.0), 'quantile_score': np.float64(1.0), 'rel_delta': np.float64(0.0)}	0.1	0.997216	MELTING_POINT_knn2ecfp	[-205.000000,-25.000000,30.000000,54.000000,77.000000,101.000000, 125.500000,150.000000,177.000000,215.500000,517.000000]	Melting Point [°C]	Melting Point [°C]	Melting Point (CONCERT/Kode)	°C	3004	16900	-205	517	1.31517	0.187422	0.364841	FALSE
MELTING_POINT	VEGA_NEW	MELTING_POINT	Test	0.621884	51.0355				262.564	0.89432	knn2ecfp	ECFP	8450	1	0.0222485	0.0305108	4.60009	4.77228	0.172184	8450	8450	0.359138	green	(np.float64(0.32826532985631673), np.float64(0.18893972058572117))	{'ks_score': np.float64(0.030510760956144165), 'quantile_score': np.float64(0.6877661110909581), 'rel_delta': np.float64(0.03743064536561831)}	0.1	0.997216	MELTING_POINT_knn2ecfp	[-205.000000,-25.000000,30.000000,54.000000,77.000000,101.000000, 125.500000,150.000000,177.000000,215.500000,517.000000]	Melting Point [°C]	Melting Point [°C]	Melting Point (CONCERT/Kode)	°C	3004	16900	-205	517	1.31517	0.187422	0.363662	FALSE
MELTING_POINT	VEGA_NEW	MELTING_POINT	Training	0.809557	38.535				270.595	1	knn2ecfp	ECFP	3004	1	0.538252	4.95548e-321	4.60009	1	3.60009	8450	3004	0.000199584	red	(np.float64(0.32826532985631673), np.float64(0.18893972058572117))	{'ks_score': np.float64(4.955e-321), 'quantile_score': np.float64(0.00039916729636999633), 'rel_delta': np.float64(0.7826129939803682)}	0.1	0.997216	MELTING_POINT_knn2ecfp	[-205.000000,-25.000000,30.000000,54.000000,77.000000,101.000000, 125.500000,150.000000,177.000000,215.500000,517.000000]	Melting Point [°C]	Melting Point [°C]	Melting Point (CONCERT/Kode)	°C	3004	16900	-205	517	1.31517	0.187422	0.374785	FALSE
MELTING_POINT_KNN		MELTING_POINT_KNN	Calibration						0	0.964024	knn2ecfp	ECFP	8450	1	0.023432	0.0193216	0	0	0	8450	8450	0.509661	green	(np.float64(0.32826532985631673), np.float64(0.18893972058572117))	{'ks_score': np.float64(0.019321623830274443), 'quantile_score': 1.0, 'rel_delta': None}	0.1	0.499833	MELTING_POINT_KNN_knn2ecfp	[-205.000000,-25.000000,30.000000,54.000000,77.000000,101.000000, 125.500000,150.000000,177.000000,215.500000,517.000000]	Predicted melting point [°C]	Predicted melting point [°C]; Molecules used for prediction	Melting Point (CONCERT/KNN)	°C	3004	16900	-205	517	0.141915	0.00366178	0	FALSE
MELTING_POINT_KNN	VEGA_NEW	MELTING_POINT_KNN	Test	0.999512	1.95748				0	0.965917	knn2ecfp	ECFP	8450	1	0.0239053	0.0159882	0	0	0	8450	8450	0.507994	green	(np.float64(0.32826532985631673), np.float64(0.18893972058572117))	{'ks_score': np.float64(0.015988216584589883), 'quantile_score': 1.0, 'rel_delta': None}	0.1	0.499833	MELTING_POINT_KNN_knn2ecfp	[-205.000000,-25.000000,30.000000,54.000000,77.000000,101.000000, 125.500000,150.000000,177.000000,215.500000,517.000000]	Predicted melting point [°C]	Predicted melting point [°C]; Molecules used for prediction	Melting Point (CONCERT/KNN)	°C	3004	16900	-205	517	0.141915	0.00366178	0	FALSE
MELTING_POINT_KNN	VEGA_NEW	MELTING_POINT_KNN	Training	0.999996	0.200698				0	0.999667	knn2ecfp	ECFP	3004	1	0.0359763	0.00626019	0	0	0	8450	3004	0.50313	green	(np.float64(0.32826532985631673), np.float64(0.18893972058572117))	{'ks_score': np.float64(0.006260185534625789), 'quantile_score': 1.0, 'rel_delta': None}	0.1	0.499833	MELTING_POINT_KNN_knn2ecfp	[-205.000000,-25.000000,30.000000,54.000000,77.000000,101.000000, 125.500000,150.000000,177.000000,215.500000,517.000000]	Predicted melting point [°C]	Predicted melting point [°C]; Molecules used for prediction	Melting Point (CONCERT/KNN)	°C	3004	16900	-205	517	0.141915	0.00366178	0	FALSE
WS_IRFMN	VEGA_NEW	WS_IRFMN	Test	0.783402	0.934691				4.85769	0.901394	knn2ecfp	ECFP	1004	1	0	1	4.48198	4.48198	0	1004	1004	1	green	(np.float64(0.32826532985631673), np.float64(0.18893972058572117))	{'ks_score': np.float64(1.0), 'quantile_score': np.float64(1.0), 'rel_delta': np.float64(0.0)}	0.1	0.981296	WS_IRFMN_knn2ecfp	[-1.494000,0.089000,0.897000,1.450600,1.925000,2.375500,2.861000,3.478900, 4.323200,5.724800,13.172000]	Predicted water solubility [-log(mol/L)]	Predicted water solubility [-log(mol/L)]; Predicted water solubility [mg/L]; Molecular Weight	Water solubility model (IRFMN)	-log(mol/L)	4014	1004	-1.494	13.172	0.0782967	0.0120722	0.331221	FALSE
WS_IRFMN	VEGA_NEW	WS_IRFMN	Training	0.832235	0.832511				5.40944	0.999003	knn2ecfp	ECFP	4014	1	0.479817	7.19179e-169	4.48198	1	3.48198	1004	4014	0.00021135	red	(np.float64(0.32826532985631673), np.float64(0.18893972058572117))	{'ks_score': np.float64(7.19179121729591e-169), 'quantile_score': np.float64(0.00042270094294329135), 'rel_delta': np.float64(0.7768845619631559)}	0.1	0.981296	WS_IRFMN_knn2ecfp	[-1.494000,0.089000,0.897000,1.450600,1.925000,2.375500,2.861000,3.478900, 4.323200,5.724800,13.172000]	Predicted water solubility [-log(mol/L)]	Predicted water solubility [-log(mol/L)]; Predicted water solubility [mg/L]; Molecular Weight	Water solubility model (IRFMN)	-log(mol/L)	4014	1004	-1.494	13.172	0.0782967	0.0120722	0.368842	FALSE
ALGAE_COMBASEEC50	VEGA_NEW	ALGAE_COMBASEEC50	Test	0.688835	0.638796				2.86782	0.908257	knn2ecfp	ECFP	109	1	0	1	2.43306	2.43306	0	109	109	1	green	(np.float64(0.32826532985631673), np.float64(0.18893972058572117))	{'ks_score': np.float64(1.0), 'quantile_score': np.float64(1.0), 'rel_delta': np.float64(0.0)}	0.1	1	ALGAE_COMBASEEC50_knn2ecfp	[-2.677780,-0.920820,-0.173930,0.278750,0.681240,0.880810,1.176090, 1.477120,1.806180,2.176090,3.079180]	Predicted EC50 [log(mg/L)]	Predicted EC50 [log(mg/L)]; Predicted EC50 [mg/L]	Algae Acute (EC50) Toxicity model (ProtoQSAR-Combase)	log(mg/L)	252	109	-2.67778	3.07918	0	0	0.498148	FALSE
ALGAE_COMBASEEC50	VEGA_NEW	ALGAE_COMBASEEC50	Training	0.692318	0.599818				2.4114	1	knn2ecfp	ECFP	252	1	0.577982	3.65983e-24	2.43306	1	1.43306	109	252	0.00138356	red	(np.float64(0.32826532985631673), np.float64(0.18893972058572117))	{'ks_score': np.float64(3.659831036311956e-24), 'quantile_score': np.float64(0.0027671183270761507), 'rel_delta': np.float64(0.5889948815421232)}	0.1	1	ALGAE_COMBASEEC50_knn2ecfp	[-2.677780,-0.920820,-0.173930,0.278750,0.681240,0.880810,1.176090, 1.477120,1.806180,2.176090,3.079180]	Predicted EC50 [log(mg/L)]	Predicted EC50 [log(mg/L)]; Predicted EC50 [mg/L]	Algae Acute (EC50) Toxicity model (ProtoQSAR-Combase)	log(mg/L)	252	109	-2.67778	3.07918	0	0	0.418867	FALSE
ALGAE_EC50	VEGA_NEW	ALGAE_EC50	Test	-0.0106991	1.35442				6.17045	0.920635	knn2ecfp	ECFP	63	1	0	1	6.82837	6.82837	0	63	63	1	green	(np.float64(0.32826532985631673), np.float64(0.18893972058572117))	{'ks_score': np.float64(1.0), 'quantile_score': np.float64(1.0), 'rel_delta': np.float64(0.0)}	0.1	0.960343	ALGAE_EC50_knn2ecfp	[-7.892002,-5.435781,-4.655416,-3.996066,-3.414385,-2.874500,-2.392093, -1.702172,-1.087872,-0.440201,2.105097]	Predicted EC50 [a-dimensional]	Predicted EC50 [a-dimensional]; Predicted EC50 [mg/l]; Molecular Weight	Algae Acute (EC50) Toxicity model (IRFMN)	a-dimensional	252	63	-7.892	2.1051	0.088974	0.00860929	0.617224	FALSE
ALGAE_EC50	VEGA_NEW	ALGAE_EC50	Training	0.823364	0.669759				6.81407	1	knn2ecfp	ECFP	252	1	0.626984	3.32057e-19	6.82837	1	5.82837	63	252	9.81838e-05	red	(np.float64(0.32826532985631673), np.float64(0.18893972058572117))	{'ks_score': np.float64(3.320568645843725e-19), 'quantile_score': np.float64(0.00019636769975000753), 'rel_delta': np.float64(0.85355216371272)}	0.1	0.960343	ALGAE_EC50_knn2ecfp	[-7.892002,-5.435781,-4.655416,-3.996066,-3.414385,-2.874500,-2.392093, -1.702172,-1.087872,-0.440201,2.105097]	Predicted EC50 [a-dimensional]	Predicted EC50 [a-dimensional]; Predicted EC50 [mg/l]; Molecular Weight	Algae Acute (EC50) Toxicity model (IRFMN)	a-dimensional	252	63	-7.892	2.1051	0.088974	0.00860929	0.681605	FALSE
ALGAE_NOEC	VEGA_NEW	ALGAE_NOEC	Test	-0.288255	1.79058				7.89832	0.914634	knn2ecfp	ECFP	82	1	0	1	6.2698	6.2698	0	82	82	1	green	(np.float64(0.32826532985631673), np.float64(0.18893972058572117))	{'ks_score': np.float64(1.0), 'quantile_score': np.float64(1.0), 'rel_delta': np.float64(0.0)}	0.1	0.983875	ALGAE_NOEC_knn2ecfp	[-11.650571,-8.144960,-6.918418,-6.043240,-5.409832,-4.652679,-4.158393, -3.416821,-2.414385,-1.304006,2.961076]	Predicted NOEC [a-dimensional]	Predicted NOEC [a-dimensional]; Predicted NOEC [mg/l]; Molecular Weight	Algae Chronic (NOEC) Toxicity model (IRFMN)	a-dimensional	328	82	-11.6506	2.96108	0.0634887	0.0053408	0.540549	FALSE
ALGAE_NOEC	VEGA_NEW	ALGAE_NOEC	Training	0.859635	0.778455				7.48203	1	knn2ecfp	ECFP	328	1	0.72561	2.11959e-34	6.2698	1	5.2698	82	328	0.000111867	red	(np.float64(0.32826532985631673), np.float64(0.18893972058572117))	{'ks_score': np.float64(2.119593645662401e-34), 'quantile_score': np.float64(0.0002237342488762852), 'rel_delta': np.float64(0.8405051599370871)}	0.1	0.983875	ALGAE_NOEC_knn2ecfp	[-11.650571,-8.144960,-6.918418,-6.043240,-5.409832,-4.652679,-4.158393, -3.416821,-2.414385,-1.304006,2.961076]	Predicted NOEC [a-dimensional]	Predicted NOEC [a-dimensional]; Predicted NOEC [mg/l]; Molecular Weight	Algae Chronic (NOEC) Toxicity model (IRFMN)	a-dimensional	328	82	-11.6506	2.96108	0.0634887	0.0053408	0.512059	FALSE
BCF_ARNOTGOBAS		BCF_ARNOTGOBAS	Calibration						4.83203	0.906475	knn2ecfp	ECFP	139	1	0	1	5.28514	5.28514	0	139	139	1	green	(np.float64(0.32826532985631673), np.float64(0.18893972058572117))	{'ks_score': np.float64(1.0), 'quantile_score': np.float64(1.0), 'rel_delta': np.float64(0.0)}	0.1	0.941453	BCF_ARNOTGOBAS_knn2ecfp	[-1.567000,0.144200,0.440000,0.834000,1.168000,1.580000,2.046000,2.473600, 2.983800,3.687200,5.930000]	Predicted BCF (up) [log(L/kg)]	Predicted BCF (up) [log(L/kg)]; Predicted BCF (up) [L/kg]; Predicted BCF (low) [log(L/kg)]; Predicted BCF (low) [L/kg]; Predicted BCF (mid) [log(L/kg)]; Predicted BCF (mid) [L/kg]; Predicted LogP (Meylan/Kowwin); Predicted LogP reliability; Predicted kM (Meylan); Predicted kM reliability	BCF model (Arnot-Gobas)	log(L/kg)	692	0	-1.567	5.97	0.149199	0.0138167	0.641108	FALSE
BCF_ARNOTGOBAS	VEGA_NEW	BCF_ARNOTGOBAS	Test						4.3927	0.882883	knn2ecfp	ECFP	111	1	0.117182	0.33213	5.28514	7.66114	2.37601	139	111	0.171644	red	(np.float64(0.32826532985631673), np.float64(0.18893972058572117))	{'ks_score': np.float64(0.33212957368287516), 'quantile_score': np.float64(0.01115751534190048), 'rel_delta': np.float64(0.4495641986431502)}	0.1	0.941453	BCF_ARNOTGOBAS_knn2ecfp	[-1.567000,0.144200,0.440000,0.834000,1.168000,1.580000,2.046000,2.473600, 2.983800,3.687200,5.930000]	Predicted BCF (up) [log(L/kg)]	Predicted BCF (up) [log(L/kg)]; Predicted BCF (up) [L/kg]; Predicted BCF (low) [log(L/kg)]; Predicted BCF (low) [L/kg]; Predicted BCF (mid) [log(L/kg)]; Predicted BCF (mid) [L/kg]; Predicted LogP (Meylan/Kowwin); Predicted LogP reliability; Predicted kM (Meylan); Predicted kM reliability	BCF model (Arnot-Gobas)	log(L/kg)	692	0	-1.567	5.97	0.149199	0.0138167	0.582819	FALSE
BCF_ARNOTGOBAS	VEGA_NEW	BCF_ARNOTGOBAS	Training	0.53802	0.833733				5.78679	1	knn2ecfp	ECFP	442	1	0.585403	2.29878e-34	5.28514	1	4.28514	139	442	0.000150575	red	(np.float64(0.32826532985631673), np.float64(0.18893972058572117))	{'ks_score': np.float64(2.2987759132177897e-34), 'quantile_score': np.float64(0.00030115029194386776), 'rel_delta': np.float64(0.8107901109044937)}	0.1	0.941453	BCF_ARNOTGOBAS_knn2ecfp	[-1.567000,0.144200,0.440000,0.834000,1.168000,1.580000,2.046000,2.473600, 2.983800,3.687200,5.930000]	Predicted BCF (up) [log(L/kg)]	Predicted BCF (up) [log(L/kg)]; Predicted BCF (up) [L/kg]; Predicted BCF (low) [log(L/kg)]; Predicted BCF (low) [L/kg]; Predicted BCF (mid) [log(L/kg)]; Predicted BCF (mid) [L/kg]; Predicted LogP (Meylan/Kowwin); Predicted LogP reliability; Predicted kM (Meylan); Predicted kM reliability	BCF model (Arnot-Gobas)	log(L/kg)	692	0	-1.567	5.97	0.149199	0.0138167	0.767785	FALSE
BCF_CAESAR	VEGA_NEW	BCF_CAESAR	Test	0.744859	0.616669				3.96818	0.915789	knn2ecfp	ECFP	95	1	0	1	5.75963	5.75963	0	95	95	1	green	(np.float64(0.32826532985631673), np.float64(0.18893972058572117))	{'ks_score': np.float64(1.0), 'quantile_score': np.float64(1.0), 'rel_delta': np.float64(0.0)}	0.1	1	BCF_CAESAR_knn2ecfp	[-1.000000,0.300000,0.600000,0.846000,1.130000,1.670000,2.240000,2.714000, 3.146000,3.738000,4.850000]	Predicted BCF [log(L/kg)]	Predicted BCF [log(L/kg)]; Predicted BCF [L/kg]; Predicted BCF from sub-model 1 (HM) [log(L/kg)]; Predicted BCF from sub-model 2 (GA) [log(L/kg)]; Predicted LogP (MLogP)	BCF model (CAESAR)	log(L/kg)	378	95	-1	4.85	0	0	0.678322	FALSE
BCF_CAESAR	VEGA_NEW	BCF_CAESAR	Training	0.802904	0.580611				5.07274	1	knn2ecfp	ECFP	378	1	0.589474	2.94991e-25	5.75963	1	4.75963	95	378	0.000128842	red	(np.float64(0.32826532985631673), np.float64(0.18893972058572117))	{'ks_score': np.float64(2.9499114573861757e-25), 'quantile_score': np.float64(0.0002576834405810332), 'rel_delta': np.float64(0.8263778700884269)}	0.1	1	BCF_CAESAR_knn2ecfp	[-1.000000,0.300000,0.600000,0.846000,1.130000,1.670000,2.240000,2.714000, 3.146000,3.738000,4.850000]	Predicted BCF [log(L/kg)]	Predicted BCF [log(L/kg)]; Predicted BCF [L/kg]; Predicted BCF from sub-model 1 (HM) [log(L/kg)]; Predicted BCF from sub-model 2 (GA) [log(L/kg)]; Predicted LogP (MLogP)	BCF model (CAESAR)	log(L/kg)	378	95	-1	4.85	0	0	0.867136	FALSE
BCF_KNN		BCF_KNN	Calibration						0.0158713	0.906977	knn2ecfp	ECFP	172	1	0.0290698	1	3.32174	3.32174	0	172	172	1	green	(np.float64(0.32826532985631673), np.float64(0.18893972058572117))	{'ks_score': np.float64(0.9999997037278974), 'quantile_score': np.float64(1.0), 'rel_delta': np.float64(0.0)}	0.1	1	BCF_KNN_knn2ecfp	[-1.700000,0.158400,0.509000,0.914700,1.385600,1.863000,2.247200,2.629700, 3.115400,3.612500,4.850000]	Predicted BCF [log(L/kg)]	Predicted BCF [log(L/kg)]; Molecules used for prediction	BCF model (KNN-Read-Across)	log(L/kg)	860	0	-1.7	5.694	0	0	0.00214651	FALSE
BCF_KNN	VEGA_NEW	BCF_KNN	Test						0.0164235	0.898551	knn2ecfp	ECFP	138	1	0.0728008	0.776523	3.32174	3.6646	0.342855	172	138	0.566381	green	(np.float64(0.32826532985631673), np.float64(0.18893972058572117))	{'ks_score': np.float64(0.7765230819229031), 'quantile_score': np.float64(0.3562391756843561), 'rel_delta': np.float64(0.1032152931904794)}	0.1	1	BCF_KNN_knn2ecfp	[-1.700000,0.158400,0.509000,0.914700,1.385600,1.863000,2.247200,2.629700, 3.115400,3.612500,4.850000]	Predicted BCF [log(L/kg)]	Predicted BCF [log(L/kg)]; Molecules used for prediction	BCF model (KNN-Read-Across)	log(L/kg)	860	0	-1.7	5.694	0	0	0.00222119	FALSE
BCF_KNN	VEGA_NEW	BCF_KNN	Training	0.999996	0.00267112				0.0137597	1	knn2ecfp	ECFP	550	1	0.376638	3.97209e-17	3.32174	1	2.32174	172	550	0.000460739	red	(np.float64(0.32826532985631673), np.float64(0.18893972058572117))	{'ks_score': np.float64(3.97208533546019e-17), 'quantile_score': np.float64(0.0009214778067243662), 'rel_delta': np.float64(0.6989531865002945)}	0.1	1	BCF_KNN_knn2ecfp	[-1.700000,0.158400,0.509000,0.914700,1.385600,1.863000,2.247200,2.629700, 3.115400,3.612500,4.850000]	Predicted BCF [log(L/kg)]	Predicted BCF [log(L/kg)]; Molecules used for prediction	BCF model (KNN-Read-Across)	log(L/kg)	860	0	-1.7	5.694	0	0	0.00186093	FALSE
CARCINOGENICTY_FEMALE	VEGA_NEW	CARCINOGENICTY_FEMALE	Test	0.573533	1.3228				5.63922	0.925	knn2ecfp	ECFP	40	1	0	1	8.06658	8.06658	0	40	40	1	green	(np.float64(0.32826532985631673), np.float64(0.18893972058572117))	{'ks_score': np.float64(1.0), 'quantile_score': np.float64(1.0), 'rel_delta': np.float64(0.0)}	0.1	0.996718	CARCINOGENICTY_FEMALE_knn2ecfp	[-5.121000,-4.036300,-3.693800,-3.319800,-3.041800,-2.711000,-2.210600, -1.671200,-1.244800,-0.224200,3.896000]	Predicted TD50 [-log(mg/kg bw/day)]	Predicted TD50 [-log(mg/kg bw/day)]; Predicted TD50 [mg/kg bw/day]	Carcinogenicity in female Rat (CORAL)	-log(mg/kg bw/day)	118	40	-5.121	3.896	0.0309329	0.00402712	0.625398	FALSE
CARCINOGENICTY_FEMALE	VEGA_NEW	CARCINOGENICTY_FEMALE	Training	0.729971	0.748658				8.36675	1	knn2ecfp	ECFP	118	1	0.791525	1.32644e-19	8.06658	1	7.06658	40	118	7.84174e-05	red	(np.float64(0.32826532985631673), np.float64(0.18893972058572117))	{'ks_score': np.float64(1.3264411086749648e-19), 'quantile_score': np.float64(0.00015683480107301964), 'rel_delta': np.float64(0.8760317529055505)}	0.1	0.996718	CARCINOGENICTY_FEMALE_knn2ecfp	[-5.121000,-4.036300,-3.693800,-3.319800,-3.041800,-2.711000,-2.210600, -1.671200,-1.244800,-0.224200,3.896000]	Predicted TD50 [-log(mg/kg bw/day)]	Predicted TD50 [-log(mg/kg bw/day)]; Predicted TD50 [mg/kg bw/day]	Carcinogenicity in female Rat (CORAL)	-log(mg/kg bw/day)	118	40	-5.121	3.896	0.0309329	0.00402712	0.927887	FALSE
CARCINOGENICTY_MALE	VEGA_NEW	CARCINOGENICTY_MALE	Test	0.821566	0.57917				3.57847	0.9375	knn2ecfp	ECFP	48	1	0	1	3.28551	3.28551	0	48	48	1	green	(np.float64(0.32826532985631673), np.float64(0.18893972058572117))	{'ks_score': np.float64(1.0), 'quantile_score': np.float64(1.0), 'rel_delta': np.float64(0.0)}	0.1	1	CARCINOGENICTY_MALE_knn2ecfp	[-6.179000,-3.755000,-3.350800,-3.015800,-2.714800,-2.336000,-2.043800, -1.640300,-1.074200,-0.096100,3.408000]	Predicted TD50 [-log(mg/kg bw/day)]	Predicted TD50 [-log(mg/kg bw/day)]; Predicted TD50 [mg/kg bw/day]	Carcinogenicity in male rat (CORAL)	-log(mg/kg bw/day)	154	48	-6.179	3.408	0	0	0.373263	FALSE
CARCINOGENICTY_MALE	VEGA_NEW	CARCINOGENICTY_MALE	Training	0.549177	0.901877				3.88782	1	knn2ecfp	ECFP	154	1	0.520833	1.14613e-09	3.28551	1	2.28551	48	154	0.000476294	red	(np.float64(0.32826532985631673), np.float64(0.18893972058572117))	{'ks_score': np.float64(1.1461342534545436e-09), 'quantile_score': np.float64(0.0009525877655162315), 'rel_delta': np.float64(0.6956328312933998)}	0.1	1	CARCINOGENICTY_MALE_knn2ecfp	[-6.179000,-3.755000,-3.350800,-3.015800,-2.714800,-2.336000,-2.043800, -1.640300,-1.074200,-0.096100,3.408000]	Predicted TD50 [-log(mg/kg bw/day)]	Predicted TD50 [-log(mg/kg bw/day)]; Predicted TD50 [mg/kg bw/day]	Carcinogenicity in male rat (CORAL)	-log(mg/kg bw/day)	154	48	-6.179	3.408	0	0	0.405531	FALSE
CARC_SFI_REGR	VEGA_NEW	CARC_SFI_REGR	Test	0.293281	1.12075				5.53408	0.962963	knn2ecfp	ECFP	27	1	0	1	2.65605	2.65605	0	27	27	1	green	(np.float64(0.32826532985631673), np.float64(0.18893972058572117))	{'ks_score': np.float64(1.0), 'quantile_score': np.float64(1.0), 'rel_delta': np.float64(0.0)}	0.1	1	CARC_SFI_REGR_knn2ecfp	[-4.460000,-1.784000,-1.340000,-0.850000,-0.410000,0.120000,0.590000, 0.902000,1.382000,2.512000,5.120000]	Predicted Inhalation Carcinogenicity SF (log form) [log(1/(mg/kg-day))]	Predicted Inhalation Carcinogenicity SF (log form) [log(1/(mg/kg-day))]; Predicted Inhalation Carcinogenicity SF [1/(mg/kg-day)]	Carcinogenicity inhalation Slope Factor model (IRFMN)	log(1/(mg/kg-day))	236	27	-4.46	5.12	0	0	0.57767	FALSE
CARC_SFI_REGR	VEGA_NEW	CARC_SFI_REGR	Training	0.302963	1.1189				4.57944	1	knn2ecfp	ECFP	236	1	0.518519	1.47122e-06	2.65605	1	1.65605	27	236	0.000980536	red	(np.float64(0.32826532985631673), np.float64(0.18893972058572117))	{'ks_score': np.float64(1.4712151277086338e-06), 'quantile_score': np.float64(0.0019596007399662867), 'rel_delta': np.float64(0.6235014530589043)}	0.1	1	CARC_SFI_REGR_knn2ecfp	[-4.460000,-1.784000,-1.340000,-0.850000,-0.410000,0.120000,0.590000, 0.902000,1.382000,2.512000,5.120000]	Predicted Inhalation Carcinogenicity SF (log form) [log(1/(mg/kg-day))]	Predicted Inhalation Carcinogenicity SF (log form) [log(1/(mg/kg-day))]; Predicted Inhalation Carcinogenicity SF [1/(mg/kg-day)]	Carcinogenicity inhalation Slope Factor model (IRFMN)	log(1/(mg/kg-day))	236	27	-4.46	5.12	0	0	0.478021	FALSE
CARC_SFO_REGR	VEGA_NEW	CARC_SFO_REGR	Test	0.187474	1.22595				7.92253	0.910112	knn2ecfp	ECFP	89	1	0	1	6.51417	6.51417	0	89	89	1	green	(np.float64(0.32826532985631673), np.float64(0.18893972058572117))	{'ks_score': np.float64(1.0), 'quantile_score': np.float64(1.0), 'rel_delta': np.float64(0.0)}	0.1	1	CARC_SFO_REGR_knn2ecfp	[-3.700000,-2.056000,-1.512000,-1.110000,-0.700000,-0.140000,0.212000, 0.590000,1.080000,2.080000,5.110000]	Predicted Oral Carcinogenicity SF (log form) [log(1/(mg/kg-day))]	Predicted Oral Carcinogenicity SF (log form) [log(1/(mg/kg-day))]; Predicted Oral Carcinogenicity SF [1/(mg/kg-day)]	Carcinogenicity oral Slope Factor model (IRFMN)	log(1/(mg/kg-day))	226	89	-3.7	5.11	0	0	0.899265	FALSE
CARC_SFO_REGR	VEGA_NEW	CARC_SFO_REGR	Training	0.547544	0.883829				8.3416	1	knn2ecfp	ECFP	226	1	0.629213	2.06096e-24	6.51417	1	5.51417	89	226	0.00010537	red	(np.float64(0.32826532985631673), np.float64(0.18893972058572117))	{'ks_score': np.float64(2.0609599115905362e-24), 'quantile_score': np.float64(0.0002107400116842491), 'rel_delta': np.float64(0.8464885356348986)}	0.1	1	CARC_SFO_REGR_knn2ecfp	[-3.700000,-2.056000,-1.512000,-1.110000,-0.700000,-0.140000,0.212000, 0.590000,1.080000,2.080000,5.110000]	Predicted Oral Carcinogenicity SF (log form) [log(1/(mg/kg-day))]	Predicted Oral Carcinogenicity SF (log form) [log(1/(mg/kg-day))]; Predicted Oral Carcinogenicity SF [1/(mg/kg-day)]	Carcinogenicity oral Slope Factor model (IRFMN)	log(1/(mg/kg-day))	226	89	-3.7	5.11	0	0	0.946833	FALSE
DAPHNIA_COMBASE	VEGA_NEW	DAPHNIA_COMBASE	Test	0.613694	1.08174				5.44327	0.941176	knn2ecfp	ECFP	34	1	0	1	2.01712	2.01712	0	34	34	1	green	(np.float64(0.32826532985631673), np.float64(0.18893972058572117))	{'ks_score': np.float64(1.0), 'quantile_score': np.float64(1.0), 'rel_delta': np.float64(0.0)}	0.1	1	DAPHNIA_COMBASE_knn2ecfp	[-7.391000,-5.561000,-4.971600,-4.419400,-4.055200,-3.586000,-2.564600, -1.883000,-0.477600,0.090600,2.342000]	Predicted daphnia EC50 (log form) [log(mmol/l))]	Predicted daphnia EC50 (log form) [log(mmol/l))]; Predicted daphnia EC50 [mg/l]; Molecular Weight	Daphnia Magna Acute (EC50) Toxicity model (IRFMN-Combase)	log(mmol/l))	99	34	-7.391	2.342	0	0	0.559259	FALSE
DAPHNIA_COMBASE	VEGA_NEW	DAPHNIA_COMBASE	Training	0.599233	1.23707				3.96358	1	knn2ecfp	ECFP	99	1	0.636958	2.9777e-10	2.01712	1	1.01712	34	99	0.00322898	red	(np.float64(0.32826532985631673), np.float64(0.18893972058572117))	{'ks_score': np.float64(2.9777014924274494e-10), 'quantile_score': np.float64(0.006457967204592421), 'rel_delta': np.float64(0.5042440684919645)}	0.1	1	DAPHNIA_COMBASE_knn2ecfp	[-7.391000,-5.561000,-4.971600,-4.419400,-4.055200,-3.586000,-2.564600, -1.883000,-0.477600,0.090600,2.342000]	Predicted daphnia EC50 (log form) [log(mmol/l))]	Predicted daphnia EC50 (log form) [log(mmol/l))]; Predicted daphnia EC50 [mg/l]; Molecular Weight	Daphnia Magna Acute (EC50) Toxicity model (IRFMN-Combase)	log(mmol/l))	99	34	-7.391	2.342	0	0	0.407231	FALSE
DAPHNIA_DEMETRA	VEGA_NEW	DAPHNIA_DEMETRA	Test	-0.300125	1.4887				7.07898	0.930233	knn2ecfp	ECFP	43	1	0	1	5.56224	5.56224	0	43	43	1	green	(np.float64(0.32826532985631673), np.float64(0.18893972058572117))	{'ks_score': np.float64(1.0), 'quantile_score': np.float64(1.0), 'rel_delta': np.float64(0.0)}	0.1	1	DAPHNIA_DEMETRA_knn2ecfp	[1.790000,3.494000,4.204000,4.832000,5.378000,5.920000,6.556000,7.214000, 8.360000,9.622000,12.760000]	Predicted toxicity [-log(mol/l)]	Predicted toxicity [-log(mol/l)]; Predicted toxicity [mg/l]; Molecular Weight	Daphnia Magna LC50 48h (DEMETRA)	-log(mol/l)	220	43	1.79	12.76	0	0	0.645304	FALSE
DAPHNIA_DEMETRA	VEGA_NEW	DAPHNIA_DEMETRA	Training	0.256872	1.37367				11.5942	1	knn2ecfp	ECFP	220	1	0.604651	6.14555e-13	5.56224	1	4.56224	43	220	0.00013703	red	(np.float64(0.32826532985631673), np.float64(0.18893972058572117))	{'ks_score': np.float64(6.145554305401507e-13), 'quantile_score': np.float64(0.0002740596800401157), 'rel_delta': np.float64(0.8202164664928051)}	0.1	1	DAPHNIA_DEMETRA_knn2ecfp	[1.790000,3.494000,4.204000,4.832000,5.378000,5.920000,6.556000,7.214000, 8.360000,9.622000,12.760000]	Predicted toxicity [-log(mol/l)]	Predicted toxicity [-log(mol/l)]; Predicted toxicity [mg/l]; Molecular Weight	Daphnia Magna LC50 48h (DEMETRA)	-log(mol/l)	220	43	1.79	12.76	0	0	1.0569	FALSE
DAPHNIA_EC50	VEGA_NEW	DAPHNIA_EC50	Test	0.363513	0.704204				3.53409	0.909774	knn2ecfp	ECFP	133	1	0	1	3.78623	3.78623	0	133	133	1	green	(np.float64(0.32826532985631673), np.float64(0.18893972058572117))	{'ks_score': np.float64(1.0), 'quantile_score': np.float64(1.0), 'rel_delta': np.float64(0.0)}	0.1	0.99996	DAPHNIA_EC50_knn2ecfp	[-4.811500,-2.911400,-2.464160,-2.107320,-1.813620,-1.612300,-1.305440, -0.892580,-0.620980,-0.213440,0.889400]	Predicted daphnia EC50 (log form) [log(mmol/l))]	Predicted daphnia EC50 (log form) [log(mmol/l))]; Predicted daphnia EC50 [mg/l]; Molecular Weight	Daphnia Magna Acute (EC50) Toxicity model (IRFMN)	log(mmol/l))	312	133	-4.8115	0.8894	0.00253002	0.000202564	0.619918	FALSE
DAPHNIA_EC50	VEGA_NEW	DAPHNIA_EC50	Training	0.531199	0.615504				3.5562	1	knn2ecfp	ECFP	312	1	0.523111	6.30083e-24	3.78623	1	2.78623	133	312	0.000318466	red	(np.float64(0.32826532985631673), np.float64(0.18893972058572117))	{'ks_score': np.float64(6.300825163325332e-24), 'quantile_score': np.float64(0.0006369314529574942), 'rel_delta': np.float64(0.7358848517354302)}	0.1	0.99996	DAPHNIA_EC50_knn2ecfp	[-4.811500,-2.911400,-2.464160,-2.107320,-1.813620,-1.612300,-1.305440, -0.892580,-0.620980,-0.213440,0.889400]	Predicted daphnia EC50 (log form) [log(mmol/l))]	Predicted daphnia EC50 (log form) [log(mmol/l))]; Predicted daphnia EC50 [mg/l]; Molecular Weight	Daphnia Magna Acute (EC50) Toxicity model (IRFMN)	log(mmol/l))	312	133	-4.8115	0.8894	0.00253002	0.000202564	0.623796	FALSE
DAPHNIA_EPA	VEGA_NEW	DAPHNIA_EPA	Test	0.18321	1.2136				7.79371	0.926471	knn2ecfp	ECFP	68	1	0	1	5.25301	5.25301	0	68	68	1	green	(np.float64(0.32826532985631673), np.float64(0.18893972058572117))	{'ks_score': np.float64(1.0), 'quantile_score': np.float64(1.0), 'rel_delta': np.float64(0.0)}	0.1	0.986989	DAPHNIA_EPA_knn2ecfp	[0.120000,2.810000,3.472000,3.778000,4.074000,4.570000,4.952000,5.464000, 6.024000,6.750000,10.120000]	Predicted toxicity [-log(mol/l)]	Predicted toxicity [-log(mol/l)]; Predicted toxicity [mg/l]; Molecular Weight	Daphnia Magna LC50 48h (EPA)	-log(mol/l)	269	68	0.12	10.12	0.075665	0.0131413	0.779371	FALSE
DAPHNIA_EPA	VEGA_NEW	DAPHNIA_EPA	Training	0.515368	1.01647				8.07616	1	knn2ecfp	ECFP	269	1	0.540236	3.84278e-15	5.25301	1	4.25301	68	269	0.000152328	red	(np.float64(0.32826532985631673), np.float64(0.18893972058572117))	{'ks_score': np.float64(3.8427837552411104e-15), 'quantile_score': np.float64(0.0003046555341204794), 'rel_delta': np.float64(0.8096328815931794)}	0.1	0.986989	DAPHNIA_EPA_knn2ecfp	[0.120000,2.810000,3.472000,3.778000,4.074000,4.570000,4.952000,5.464000, 6.024000,6.750000,10.120000]	Predicted toxicity [-log(mol/l)]	Predicted toxicity [-log(mol/l)]; Predicted toxicity [mg/l]; Molecular Weight	Daphnia Magna LC50 48h (EPA)	-log(mol/l)	269	68	0.12	10.12	0.075665	0.0131413	0.807616	FALSE
DAPHNIA_NOEC	VEGA_NEW	DAPHNIA_NOEC	Test	0.0338485	0.811041				3.81736	0.913043	knn2ecfp	ECFP	92	1	0	1	3.98444	3.98444	0	92	92	1	green	(np.float64(0.32826532985631673), np.float64(0.18893972058572117))	{'ks_score': np.float64(1.0), 'quantile_score': np.float64(1.0), 'rel_delta': np.float64(0.0)}	0.1	1	DAPHNIA_NOEC_knn2ecfp	[-5.928000,-3.932400,-3.422000,-3.089800,-2.828600,-2.491000,-2.221800, -1.874600,-1.474600,-0.962200,0.347000]	Predicted daphnia NOEC (log form) [log(mmol/l))]	Predicted daphnia NOEC (log form) [log(mmol/l))]; Predicted daphnia NOEC [mg/l]; Molecular Weight	Daphnia Magna Chronic (NOEC) Toxicity model (IRFMN)	log(mmol/l))	215	92	-5.928	0.347	0	0	0.608345	FALSE
DAPHNIA_NOEC	VEGA_NEW	DAPHNIA_NOEC	Training	0.428671	0.662127				3.77276	1	knn2ecfp	ECFP	215	1	0.543478	4.68779e-18	3.98444	1	2.98444	92	215	0.000279256	red	(np.float64(0.32826532985631673), np.float64(0.18893972058572117))	{'ks_score': np.float64(4.687786417066955e-18), 'quantile_score': np.float64(0.0005585120378837215), 'rel_delta': np.float64(0.7490234385732564)}	0.1	1	DAPHNIA_NOEC_knn2ecfp	[-5.928000,-3.932400,-3.422000,-3.089800,-2.828600,-2.491000,-2.221800, -1.874600,-1.474600,-0.962200,0.347000]	Predicted daphnia NOEC (log form) [log(mmol/l))]	Predicted daphnia NOEC (log form) [log(mmol/l))]; Predicted daphnia NOEC [mg/l]; Molecular Weight	Daphnia Magna Chronic (NOEC) Toxicity model (IRFMN)	log(mmol/l))	215	92	-5.928	0.347	0	0	0.601237	FALSE
FATHEAD_EPA	VEGA_NEW	FATHEAD_EPA	Test	0.508443	0.888784				4.11768	0.908537	knn2ecfp	ECFP	164	1	0	1	3.37199	3.37199	0	164	164	1	green	(np.float64(0.32826532985631673), np.float64(0.18893972058572117))	{'ks_score': np.float64(1.0), 'quantile_score': np.float64(1.0), 'rel_delta': np.float64(0.0)}	0.1	0.989221	FATHEAD_EPA_knn2ecfp	[0.040000,2.145000,2.880000,3.300000,3.640000,3.930000,4.310000,4.680000, 5.170000,5.980000,9.260000]	Predicted toxicity [-log(mol/l)]	Predicted toxicity [-log(mol/l)]; Predicted toxicity [mg/l]; Molecular Weight	Fathead Minnow LC50 96h (EPA)	-log(mol/l)	652	164	0.04	9.26	0.0604955	0.00807515	0.446603	FALSE
FATHEAD_EPA	VEGA_NEW	FATHEAD_EPA	Training	0.615937	0.830041				3.98696	1	knn2ecfp	ECFP	652	1	0.49076	2.23565e-29	3.37199	1	2.37199	164	652	0.000440528	red	(np.float64(0.32826532985631673), np.float64(0.18893972058572117))	{'ks_score': np.float64(2.2356547676856156e-29), 'quantile_score': np.float64(0.0008810554852053846), 'rel_delta': np.float64(0.703438995420944)}	0.1	0.989221	FATHEAD_EPA_knn2ecfp	[0.040000,2.145000,2.880000,3.300000,3.640000,3.930000,4.310000,4.680000, 5.170000,5.980000,9.260000]	Predicted toxicity [-log(mol/l)]	Predicted toxicity [-log(mol/l)]; Predicted toxicity [mg/l]; Molecular Weight	Fathead Minnow LC50 96h (EPA)	-log(mol/l)	652	164	0.04	9.26	0.0604955	0.00807515	0.432425	FALSE
FATHEAD_KNN		FATHEAD_KNN	Calibration						0	0.975207	knn2ecfp	ECFP	121	1	0.0247934	1	0	0	0	121	121	1	green	(np.float64(0.32826532985631673), np.float64(0.18893972058572117))	{'ks_score': np.float64(0.9999999999999903), 'quantile_score': 1.0, 'rel_delta': None}	0.1	1	FATHEAD_KNN_knn2ecfp	[-2.950000,-0.895000,-0.270000,0.144000,0.530000,0.850000,1.170000, 1.540000,1.942000,2.521000,4.940000]	Predicted toxicity [log 1/LC50(mmol/L)]	Predicted toxicity [log 1/LC50(mmol/L)]; Predicted toxicity [mg/l]; Molecules used for prediction; Molecular Weight	Fathead Minnow LC50 model (KNN-IRFMN)	log 1/LC50(mmol/L)	602	0	-2.95	6.38	0	0	0	FALSE
FATHEAD_KNN	VEGA_NEW	FATHEAD_KNN	Test						0	0.989583	knn2ecfp	ECFP	96	1	0.0247934	1	0	0	0	121	96	1	green	(np.float64(0.32826532985631673), np.float64(0.18893972058572117))	{'ks_score': np.float64(0.9999999999965412), 'quantile_score': 1.0, 'rel_delta': None}	0.1	1	FATHEAD_KNN_knn2ecfp	[-2.950000,-0.895000,-0.270000,0.144000,0.530000,0.850000,1.170000, 1.540000,1.942000,2.521000,4.940000]	Predicted toxicity [log 1/LC50(mmol/L)]	Predicted toxicity [log 1/LC50(mmol/L)]; Predicted toxicity [mg/l]; Molecules used for prediction; Molecular Weight	Fathead Minnow LC50 model (KNN-IRFMN)	log 1/LC50(mmol/L)	602	0	-2.95	6.38	0	0	0	FALSE
FATHEAD_KNN	VEGA_NEW	FATHEAD_KNN	Training	0.999918	0.0127826				0	0.997396	knn2ecfp	ECFP	384	1	0.0247934	1	0	0	0	121	384	1	green	(np.float64(0.32826532985631673), np.float64(0.18893972058572117))	{'ks_score': np.float64(0.9999999307472052), 'quantile_score': 1.0, 'rel_delta': None}	0.1	1	FATHEAD_KNN_knn2ecfp	[-2.950000,-0.895000,-0.270000,0.144000,0.530000,0.850000,1.170000, 1.540000,1.942000,2.521000,4.940000]	Predicted toxicity [log 1/LC50(mmol/L)]	Predicted toxicity [log 1/LC50(mmol/L)]; Predicted toxicity [mg/l]; Molecules used for prediction; Molecular Weight	Fathead Minnow LC50 model (KNN-IRFMN)	log 1/LC50(mmol/L)	602	0	-2.95	6.38	0	0	0	FALSE
FISH_COMBASE	VEGA_NEW	FISH_COMBASE	Test	0.790638	0.723402				3.15493	0.954545	knn2ecfp	ECFP	22	1	0	1	1.24075	1.24075	0	22	22	1	green	(np.float64(0.32826532985631673), np.float64(0.18893972058572117))	{'ks_score': np.float64(1.0), 'quantile_score': np.float64(1.0), 'rel_delta': np.float64(0.0)}	0.1	1	FISH_COMBASE_knn2ecfp	[-2.491000,-0.195600,0.282800,1.090000,1.796800,2.190000,2.676600,2.868900, 3.714600,4.754500,6.308000]	Predicted LC50 [-log(mmol/L)]	Predicted LC50 [-log(mmol/L)]; Predicted LC50 [mg/l]; Molecular Weight	Fish Acute (LC50) Toxicity model (IRFMN-Combase)	-log(mmol/L)	66	22	-2.491	6.308	0	0	0.358556	FALSE
FISH_COMBASE	VEGA_NEW	FISH_COMBASE	Training	0.604106	1.0171				2.06638	1	knn2ecfp	ECFP	66	1	0.909091	3.29991e-15	1.24075	1	0.240754	22	66	0.0718244	red	(np.float64(0.32826532985631673), np.float64(0.18893972058572117))	{'ks_score': np.float64(3.2999131401019822e-15), 'quantile_score': np.float64(0.14364880704387367), 'rel_delta': np.float64(0.1940383798193663)}	0.1	1	FISH_COMBASE_knn2ecfp	[-2.491000,-0.195600,0.282800,1.090000,1.796800,2.190000,2.676600,2.868900, 3.714600,4.754500,6.308000]	Predicted LC50 [-log(mmol/L)]	Predicted LC50 [-log(mmol/L)]; Predicted LC50 [mg/l]; Molecular Weight	Fish Acute (LC50) Toxicity model (IRFMN-Combase)	-log(mmol/L)	66	22	-2.491	6.308	0	0	0.234843	FALSE
FISH_KNN		FISH_KNN	Calibration						0.0110309	0.907692	knn2ecfp	ECFP	195	1	0	1	2.04461	2.04461	0	195	195	1	green	(np.float64(0.32826532985631673), np.float64(0.18893972058572117))	{'ks_score': np.float64(1.0), 'quantile_score': np.float64(1.0), 'rel_delta': np.float64(0.0)}	0.1	0.512009	FISH_KNN_knn2ecfp	[-4.829400,-2.582800,-1.999300,-1.677750,-1.399800,-1.132750,-0.834600, -0.580950,-0.229800,0.226550,3.722500]	Predicted toxicity [-log(mg/L)]	Predicted toxicity [-log(mg/L)]; Predicted toxicity [mg/L]; Molecules used for prediction	Fish Acute (LC50) Toxicity model (KNN-Read-Across)	-log(mg/L)	972	0	-4.8294	3.7225	0.00866432	0.000591048	0.00128988	FALSE
FISH_KNN	VEGA_NEW	FISH_KNN	Test						0.0115183	0.865385	knn2ecfp	ECFP	156	1	0.0679487	0.793442	2.04461	2.33939	0.294774	195	156	0.514983	green	(np.float64(0.32826532985631673), np.float64(0.18893972058572117))	{'ks_score': np.float64(0.793442472037569), 'quantile_score': np.float64(0.23652277925841), 'rel_delta': np.float64(0.14417107574710725)}	0.1	0.512009	FISH_KNN_knn2ecfp	[-4.829400,-2.582800,-1.999300,-1.677750,-1.399800,-1.132750,-0.834600, -0.580950,-0.229800,0.226550,3.722500]	Predicted toxicity [-log(mg/L)]	Predicted toxicity [-log(mg/L)]; Predicted toxicity [mg/L]; Molecules used for prediction	Fish Acute (LC50) Toxicity model (KNN-Read-Across)	-log(mg/L)	972	0	-4.8294	3.7225	0.00866432	0.000591048	0.00134687	FALSE
FISH_KNN	VEGA_NEW	FISH_KNN	Training	0.999925	0.010527				0.0123169	1	knn2ecfp	ECFP	620	1	0.495658	8.44804e-34	2.04461	1	1.04461	195	620	0.00302076	red	(np.float64(0.32826532985631673), np.float64(0.18893972058572117))	{'ks_score': np.float64(8.448043361959132e-34), 'quantile_score': np.float64(0.006041524133502255), 'rel_delta': np.float64(0.5109098958883975)}	0.1	0.512009	FISH_KNN_knn2ecfp	[-4.829400,-2.582800,-1.999300,-1.677750,-1.399800,-1.132750,-0.834600, -0.580950,-0.229800,0.226550,3.722500]	Predicted toxicity [-log(mg/L)]	Predicted toxicity [-log(mg/L)]; Predicted toxicity [mg/L]; Molecules used for prediction	Fish Acute (LC50) Toxicity model (KNN-Read-Across)	-log(mg/L)	972	0	-4.8294	3.7225	0.00866432	0.000591048	0.00144025	FALSE
FISH_LC50	VEGA_NEW	FISH_LC50	Test	-0.101306	0.955705				7.85646	0.925373	knn2ecfp	ECFP	67	1	0	1	9.18478	9.18478	0	67	67	1	green	(np.float64(0.32826532985631673), np.float64(0.18893972058572117))	{'ks_score': np.float64(1.0), 'quantile_score': np.float64(1.0), 'rel_delta': np.float64(0.0)}	0.1	1	FISH_LC50_knn2ecfp	[-5.962697,-4.569889,-3.876310,-3.436735,-3.042573,-2.666937,-2.323606, -1.858718,-1.232848,-0.743605,0.498779]	Predicted LC50 [a-dimensional]	Predicted LC50 [a-dimensional]; Predicted LC50 [mg/l]; Molecular Weight	Fish Acute (LC50) Toxicity model (IRFMN)	a-dimensional	264	67	-5.9627	0.498779	0	0	1.21589	FALSE
FISH_LC50	VEGA_NEW	FISH_LC50	Training	0.573286	0.748046				7.03138	1	knn2ecfp	ECFP	264	1	0.671642	1.03982e-23	9.18478	1	8.18478	67	264	6.74321e-05	red	(np.float64(0.32826532985631673), np.float64(0.18893972058572117))	{'ks_score': np.float64(1.0398158684124395e-23), 'quantile_score': np.float64(0.00013486415489273585), 'rel_delta': np.float64(0.891124254619919)}	0.1	1	FISH_LC50_knn2ecfp	[-5.962697,-4.569889,-3.876310,-3.436735,-3.042573,-2.666937,-2.323606, -1.858718,-1.232848,-0.743605,0.498779]	Predicted LC50 [a-dimensional]	Predicted LC50 [a-dimensional]; Predicted LC50 [mg/l]; Molecular Weight	Fish Acute (LC50) Toxicity model (IRFMN)	a-dimensional	264	67	-5.9627	0.498779	0	0	1.0882	FALSE
FISH_NIC	VEGA_NEW	FISH_NIC	Test	0.336443	0.903535				5.72559	0.902632	knn2ecfp	ECFP	380	1	0	1	9.11967	9.11967	0	380	380	1	green	(np.float64(0.32826532985631673), np.float64(0.18893972058572117))	{'ks_score': np.float64(1.0), 'quantile_score': np.float64(1.0), 'rel_delta': np.float64(0.0)}	0.1	0.995315	FISH_NIC_knn2ecfp	[-2.900000,-0.561400,0.134400,0.494400,0.783400,1.089500,1.401400,1.731000, 2.081600,2.645500,6.376000]	Predicted fish toxicity [log(1/(mmol/L))]	Predicted fish toxicity [log(1/(mmol/L))]; Predicted fish toxicity [mg/l]; Molecular Weight	Fish Acute (LC50) Toxicity model (NIC)	log(1/(mmol/L))	564	382	-2.9	6.376	0.0206845	0.00198404	0.617248	FALSE
FISH_NIC	VEGA_NEW	FISH_NIC	Training	0.865	0.421273				5.36298	1	knn2ecfp	ECFP	564	1	0.685928	1.13987e-102	9.11967	1	8.11967	380	564	6.79583e-05	red	(np.float64(0.32826532985631673), np.float64(0.18893972058572117))	{'ks_score': np.float64(1.1398726581867997e-102), 'quantile_score': np.float64(0.00013591660168431365), 'rel_delta': np.float64(0.890346908323575)}	0.1	0.995315	FISH_NIC_knn2ecfp	[-2.900000,-0.561400,0.134400,0.494400,0.783400,1.089500,1.401400,1.731000, 2.081600,2.645500,6.376000]	Predicted fish toxicity [log(1/(mmol/L))]	Predicted fish toxicity [log(1/(mmol/L))]; Predicted fish toxicity [mg/l]; Molecular Weight	Fish Acute (LC50) Toxicity model (NIC)	log(1/(mmol/L))	564	382	-2.9	6.376	0.0206845	0.00198404	0.578157	FALSE
FISH_NOEC	VEGA_NEW	FISH_NOEC	Test	-0.0774472	2.5549				15.7918	0.947368	knn2ecfp	ECFP	19	1	0	1	17.2594	17.2594	0	19	19	1	green	(np.float64(0.32826532985631673), np.float64(0.18893972058572117))	{'ks_score': np.float64(1.0), 'quantile_score': np.float64(1.0), 'rel_delta': np.float64(0.0)}	0.1	1	FISH_NOEC_knn2ecfp	[-16.118687,-10.412686,-9.225363,-7.936811,-7.430129,-7.024152,-5.924399, -5.098265,-4.079119,-3.284812,0.519250]	Predicted NOEC [a-dimensional]	Predicted NOEC [a-dimensional]; Predicted NOEC [mg/l]; Molecular Weight	Fish Chronic (NOEC) Toxicity model (IRFMN)	a-dimensional	75	19	-16.1187	0.51925	0	0	0.949143	FALSE
FISH_NOEC	VEGA_NEW	FISH_NOEC	Training	0.882029	0.774876				21.5835	1	knn2ecfp	ECFP	75	1	0.894737	4.16791e-14	17.2594	1	16.2594	19	75	4.05184e-05	red	(np.float64(0.32826532985631673), np.float64(0.18893972058572117))	{'ks_score': np.float64(4.1679100863432826e-14), 'quantile_score': np.float64(8.103684253898417e-05), 'rel_delta': np.float64(0.9420606660542696)}	0.1	1	FISH_NOEC_knn2ecfp	[-16.118687,-10.412686,-9.225363,-7.936811,-7.430129,-7.024152,-5.924399, -5.098265,-4.079119,-3.284812,0.519250]	Predicted NOEC [a-dimensional]	Predicted NOEC [a-dimensional]; Predicted NOEC [mg/l]; Molecular Weight	Fish Chronic (NOEC) Toxicity model (IRFMN)	a-dimensional	75	19	-16.1187	0.51925	0	0	1.29725	FALSE
GUPPY_KNN		GUPPY_KNN	Calibration						0	1	knn2ecfp	ECFP	42	1	0	1	0	0	0	42	42	1	green	(np.float64(0.32826532985631673), np.float64(0.18893972058572117))	{'ks_score': np.float64(1.0), 'quantile_score': 1.0, 'rel_delta': None}	0.1	1	GUPPY_KNN_knn2ecfp	[-2.900000,-1.338000,-0.544000,0.042000,0.396000,0.690000,1.030000, 1.398000,1.592000,1.970000,3.460000]	Predicted toxicity [log 1/LC50(mmol/L)]	Predicted toxicity [log 1/LC50(mmol/L)]; Predicted toxicity [mg/l]; Molecules used for prediction; Molecular Weight	Guppy LC50 model (KNN-IRFMN)	log 1/LC50(mmol/L)	207	0	-2.94	3.58	0	0	0	FALSE
GUPPY_KNN	VEGA_NEW	GUPPY_KNN	Test						0	1	knn2ecfp	ECFP	33	1	0	1	0	0	0	42	33	1	green	(np.float64(0.32826532985631673), np.float64(0.18893972058572117))	{'ks_score': np.float64(1.0), 'quantile_score': 1.0, 'rel_delta': None}	0.1	1	GUPPY_KNN_knn2ecfp	[-2.900000,-1.338000,-0.544000,0.042000,0.396000,0.690000,1.030000, 1.398000,1.592000,1.970000,3.460000]	Predicted toxicity [log 1/LC50(mmol/L)]	Predicted toxicity [log 1/LC50(mmol/L)]; Predicted toxicity [mg/l]; Molecules used for prediction; Molecular Weight	Guppy LC50 model (KNN-IRFMN)	log 1/LC50(mmol/L)	207	0	-2.94	3.58	0	0	0	FALSE
GUPPY_KNN	VEGA_NEW	GUPPY_KNN	Training	1	0				0	1	knn2ecfp	ECFP	132	1	0	1	0	0	0	42	132	1	green	(np.float64(0.32826532985631673), np.float64(0.18893972058572117))	{'ks_score': np.float64(1.0), 'quantile_score': 1.0, 'rel_delta': None}	0.1	1	GUPPY_KNN_knn2ecfp	[-2.900000,-1.338000,-0.544000,0.042000,0.396000,0.690000,1.030000, 1.398000,1.592000,1.970000,3.460000]	Predicted toxicity [log 1/LC50(mmol/L)]	Predicted toxicity [log 1/LC50(mmol/L)]; Predicted toxicity [mg/l]; Molecules used for prediction; Molecular Weight	Guppy LC50 model (KNN-IRFMN)	log 1/LC50(mmol/L)	207	0	-2.94	3.58	0	0	0	FALSE
HENRY_OPERA	VEGA_NEW	HENRY_OPERA	Test	0.994249	0.153556				1.16542	0.906667	knn2ecfp	ECFP	150	1	0	1	5.87173	5.87173	0	150	150	1	green	(np.float64(0.32826532985631673), np.float64(0.18893972058572117))	{'ks_score': np.float64(1.0), 'quantile_score': np.float64(1.0), 'rel_delta': np.float64(0.0)}	0.1	0.996498	HENRY_OPERA_knn2ecfp	[-12.991400,-7.236572,-6.079355,-5.221849,-4.853872,-4.460924,-3.920819, -3.552842,-2.910095,-2.161151,1.518514]	Predicted Henry's law [log atm-m3/mole]	Predicted Henry's law [log atm-m3/mole]	Henry's Law model (OPERA)	log atm-m3/mole	441	150	-12.9914	1.51851	0.00709167	0.000524552	0.0803186	FALSE
HENRY_OPERA	VEGA_NEW	HENRY_OPERA	Training	0.993719	0.163224				1.3015	1	knn2ecfp	ECFP	441	1	0.555465	1.65446e-32	5.87173	1	4.87173	150	441	0.000124641	red	(np.float64(0.32826532985631673), np.float64(0.18893972058572117))	{'ks_score': np.float64(1.654456787982242e-32), 'quantile_score': np.float64(0.0002492823258302896), 'rel_delta': np.float64(0.8296924465133305)}	0.1	0.996498	HENRY_OPERA_knn2ecfp	[-12.991400,-7.236572,-6.079355,-5.221849,-4.853872,-4.460924,-3.920819, -3.552842,-2.910095,-2.161151,1.518514]	Predicted Henry's law [log atm-m3/mole]	Predicted Henry's law [log atm-m3/mole]	Henry's Law model (OPERA)	log atm-m3/mole	441	150	-12.9914	1.51851	0.00709167	0.000524552	0.0896974	FALSE
HYDROLYSIS_CORAL	VEGA_NEW	HYDROLYSIS_CORAL	Test	0.129729	0.607131				2.57319	1	knn2ecfp	ECFP	12	1	0	1	1.7746	1.7746	0	12	12	1	green	(np.float64(0.32826532985631673), np.float64(0.18893972058572117))	{'ks_score': np.float64(1.0), 'quantile_score': np.float64(1.0), 'rel_delta': np.float64(0.0)}	0.1	1	HYDROLYSIS_CORAL_knn2ecfp	[-2.816000,-1.044300,-0.443600,0.246300,0.584000,1.088000,1.532400, 1.820600,2.093400,2.486800,4.206000]	Predicted Hydrolysis [log(days)]	Predicted Hydrolysis [log(days)]; Predicted Hydrolysis [days]	Hydrolysis (IRFMN-CORAL)	log(days)	58	12	-2.816	4.206	0	0	0.366447	FALSE
HYDROLYSIS_CORAL	VEGA_NEW	HYDROLYSIS_CORAL	Training	0.583977	0.84314				2.44601	1	knn2ecfp	ECFP	58	1	0.583333	0.00102249	1.7746	1	0.774599	12	58	0.00686906	red	(np.float64(0.32826532985631673), np.float64(0.18893972058572117))	{'ks_score': np.float64(0.001022491187915193), 'quantile_score': np.float64(0.012715624739298303), 'rel_delta': np.float64(0.4364923747276688)}	0.1	1	HYDROLYSIS_CORAL_knn2ecfp	[-2.816000,-1.044300,-0.443600,0.246300,0.584000,1.088000,1.532400, 1.820600,2.093400,2.486800,4.206000]	Predicted Hydrolysis [log(days)]	Predicted Hydrolysis [log(days)]; Predicted Hydrolysis [days]	Hydrolysis (IRFMN-CORAL)	log(days)	58	12	-2.816	4.206	0	0	0.348335	FALSE
KM_ARNOT	VEGA_NEW	KM_ARNOT	Test	0.692175	0.653866				2.88243	0.904762	knn2ecfp	ECFP	210	1	0	1	3.20215	3.20215	0	210	210	1	green	(np.float64(0.32826532985631673), np.float64(0.18893972058572117))	{'ks_score': np.float64(1.0), 'quantile_score': np.float64(1.0), 'rel_delta': np.float64(0.0)}	0.1	0.991068	KM_ARNOT_knn2ecfp	[-1.570000,-0.974000,-0.664000,-0.276000,0.062000,0.430000,0.700000, 1.116000,1.690000,2.332000,3.000000]	Predicted log kM/Half-Life (days)	Predicted log kM/Half-Life (days); Predicted kM/Half-Life (days); Predicted LogP (Meylan/Kowwin); Predicted LogP reliability; MW	kM/Half-Life model (Arnot-EpiSuite)		421	210	-1.57	3	0.0311791	0.0049284	0.630728	FALSE
KM_ARNOT	VEGA_NEW	KM_ARNOT	Training	0.775233	0.534131				2.68882	1	knn2ecfp	ECFP	419	1	0.497545	3.56899e-32	3.20215	1	2.20215	210	419	0.000515563	red	(np.float64(0.32826532985631673), np.float64(0.18893972058572117))	{'ks_score': np.float64(3.5689922189100194e-32), 'quantile_score': np.float64(0.001031126923494063), 'rel_delta': np.float64(0.6877102974352641)}	0.1	0.991068	KM_ARNOT_knn2ecfp	[-1.570000,-0.974000,-0.664000,-0.276000,0.062000,0.430000,0.700000, 1.116000,1.690000,2.332000,3.000000]	Predicted log kM/Half-Life (days)	Predicted log kM/Half-Life (days); Predicted kM/Half-Life (days); Predicted LogP (Meylan/Kowwin); Predicted LogP reliability; MW	kM/Half-Life model (Arnot-EpiSuite)		421	210	-1.57	3	0.0311791	0.0049284	0.588363	FALSE
KOA_OPERA		KOA_OPERA	Calibration						2.16199	0.925926	knn2ecfp	ECFP	54	1	0	1	3.98128	3.98128	0	54	54	1	green	(np.float64(0.32826532985631673), np.float64(0.18893972058572117))	{'ks_score': np.float64(1.0), 'quantile_score': np.float64(1.0), 'rel_delta': np.float64(0.0)}	0.1	0.99192	KOA_OPERA_knn2ecfp	[-0.950000,2.410000,2.950000,3.575000,4.310000,6.310000,7.570000,8.405000, 8.970000,9.950000,12.060000]	Predicted KOA [log units]	Predicted KOA [log units]	KOA model (OPERA)	log units	270	0	-0.95	12.06	0.027896	0.0034282	0.166179	FALSE
KOA_OPERA	VEGA_NEW	KOA_OPERA	Test						2.03972	0.886364	knn2ecfp	ECFP	44	1	0.164983	0.461266	3.98128	4.22979	0.248509	54	44	0.498479	green	(np.float64(0.32826532985631673), np.float64(0.18893972058572117))	{'ks_score': np.float64(0.4612660101071042), 'quantile_score': np.float64(0.5356929638863533), 'rel_delta': np.float64(0.062419411061053816)}	0.1	0.99192	KOA_OPERA_knn2ecfp	[-0.950000,2.410000,2.950000,3.575000,4.310000,6.310000,7.570000,8.405000, 8.970000,9.950000,12.060000]	Predicted KOA [log units]	Predicted KOA [log units]	KOA model (OPERA)	log units	270	0	-0.95	12.06	0.027896	0.0034282	0.156781	FALSE
KOA_OPERA	VEGA_NEW	KOA_OPERA	Training	0.980688	0.415756				2.34907	1	knn2ecfp	ECFP	172	1	0.586779	9.06099e-14	3.98128	1	2.98128	54	172	0.000279812	red	(np.float64(0.32826532985631673), np.float64(0.18893972058572117))	{'ks_score': np.float64(9.060991373910978e-14), 'quantile_score': np.float64(0.0005596247218288747), 'rel_delta': np.float64(0.7488244138470278)}	0.1	0.99192	KOA_OPERA_knn2ecfp	[-0.950000,2.410000,2.950000,3.575000,4.310000,6.310000,7.570000,8.405000, 8.970000,9.950000,12.060000]	Predicted KOA [log units]	Predicted KOA [log units]	KOA model (OPERA)	log units	270	0	-0.95	12.06	0.027896	0.0034282	0.180559	FALSE
KOC_OPERA		KOC_OPERA	Calibration						0.531096	0.910959	knn2ecfp	ECFP	146	1	0	1	2.7051	2.7051	0	146	146	1	green	(np.float64(0.32826532985631673), np.float64(0.18893972058572117))	{'ks_score': np.float64(1.0), 'quantile_score': np.float64(1.0), 'rel_delta': np.float64(0.0)}	0.1	0.998097	KOC_OPERA_knn2ecfp	[0.000000,1.450000,1.704000,1.936000,2.178000,2.480000,2.780000,3.174000, 3.688000,4.308000,6.500000]	Predicted KOC [log(L/Kg)]	Predicted KOC [log(L/Kg)]	KOC model (OPERA)	log(L/Kg)	729	0	0	6.5	0.00393326	0.000296996	0.0817071	FALSE
KOC_OPERA	VEGA_NEW	KOC_OPERA	Test						0.564279	0.905983	knn2ecfp	ECFP	117	1	0.0622878	0.943968	2.7051	2.66393	0.041171	146	117	0.901393	green	(np.float64(0.32826532985631673), np.float64(0.18893972058572117))	{'ks_score': np.float64(0.943968116217443), 'quantile_score': np.float64(0.8588186666462528), 'rel_delta': np.float64(0.015219747748218132)}	0.1	0.998097	KOC_OPERA_knn2ecfp	[0.000000,1.450000,1.704000,1.936000,2.178000,2.480000,2.780000,3.174000, 3.688000,4.308000,6.500000]	Predicted KOC [log(L/Kg)]	Predicted KOC [log(L/Kg)]	KOC model (OPERA)	log(L/Kg)	729	0	0	6.5	0.00393326	0.000296996	0.0868121	FALSE
KOC_OPERA	VEGA_NEW	KOC_OPERA	Training	0.988525	0.127352				0.508923	1	knn2ecfp	ECFP	466	1	0.5779	3.97419e-35	2.7051	1	1.7051	146	466	0.000915144	red	(np.float64(0.32826532985631673), np.float64(0.18893972058572117))	{'ks_score': np.float64(3.974193831403131e-35), 'quantile_score': np.float64(0.001830288576095084), 'rel_delta': np.float64(0.6303281632705624)}	0.1	0.998097	KOC_OPERA_knn2ecfp	[0.000000,1.450000,1.704000,1.936000,2.178000,2.480000,2.780000,3.174000, 3.688000,4.308000,6.500000]	Predicted KOC [log(L/Kg)]	Predicted KOC [log(L/Kg)]	KOC model (OPERA)	log(L/Kg)	729	0	0	6.5	0.00393326	0.000296996	0.0782958	FALSE
LD50_KNN		LD50_KNN	Calibration						0	1	knn2ecfp	ECFP	1256	1	0	1	0	0	0	1256	1256	1	green	(np.float64(0.32826532985631673), np.float64(0.18893972058572117))	{'ks_score': np.float64(1.0), 'quantile_score': 1.0, 'rel_delta': None}	0.1	1	LD50_KNN_knn2ecfp	[-4.200000,-0.730000,-0.170000,0.140000,0.390000,0.595000,0.770000, 0.970000,1.170000,1.420000,2.710000]	Predicted log LD50 [log(mmol/Kg)]	Predicted log LD50 [log(mmol/Kg)]; Predicted log LD50 [mg/Kg]; Molecules used for prediction	Acute Toxicity (LD50) model (KNN)	log(mmol/Kg)	6280	0	-4.66	2.71	0	0	0	FALSE
LD50_KNN	VEGA_NEW	LD50_KNN	Test						0	1	knn2ecfp	ECFP	1005	1	0	1	0	0	0	1256	1005	1	green	(np.float64(0.32826532985631673), np.float64(0.18893972058572117))	{'ks_score': np.float64(1.0), 'quantile_score': 1.0, 'rel_delta': None}	0.1	1	LD50_KNN_knn2ecfp	[-4.200000,-0.730000,-0.170000,0.140000,0.390000,0.595000,0.770000, 0.970000,1.170000,1.420000,2.710000]	Predicted log LD50 [log(mmol/Kg)]	Predicted log LD50 [log(mmol/Kg)]; Predicted log LD50 [mg/Kg]; Molecules used for prediction	Acute Toxicity (LD50) model (KNN)	log(mmol/Kg)	6280	0	-4.66	2.71	0	0	0	FALSE
LD50_KNN	VEGA_NEW	LD50_KNN	Training	1	0				0	1	knn2ecfp	ECFP	4019	1	0	1	0	0	0	1256	4019	1	green	(np.float64(0.32826532985631673), np.float64(0.18893972058572117))	{'ks_score': np.float64(1.0), 'quantile_score': 1.0, 'rel_delta': None}	0.1	1	LD50_KNN_knn2ecfp	[-4.200000,-0.730000,-0.170000,0.140000,0.390000,0.595000,0.770000, 0.970000,1.170000,1.420000,2.710000]	Predicted log LD50 [log(mmol/Kg)]	Predicted log LD50 [log(mmol/Kg)]; Predicted log LD50 [mg/Kg]; Molecules used for prediction	Acute Toxicity (LD50) model (KNN)	log(mmol/Kg)	6280	0	-4.66	2.71	0	0	0	FALSE
LOAEL_CONCERT_CORAL	VEGA_NEW	LOAEL_CONCERT_CORAL	Test	0.578119	0.572961				2.59361	0.912409	knn2ecfp	ECFP	137	1	0	1	2.06178	2.06178	0	137	137	1	green	(np.float64(0.32826532985631673), np.float64(0.18893972058572117))	{'ks_score': np.float64(1.0), 'quantile_score': np.float64(1.0), 'rel_delta': np.float64(0.0)}	0.1	1	LOAEL_CONCERT_CORAL_knn2ecfp	[-0.415000,0.785700,1.249600,1.491000,1.699000,1.852500,2.040400,2.304600, 2.602000,2.958700,3.948000]	LOAEL [log(mg/kg bw)]	LOAEL [log(mg/kg bw)]	LOAEL (CONCERT/Coral)	log(mg/kg bw)	421	137	-0.415	3.948	0	0	0.594456	FALSE
LOAEL_CONCERT_CORAL	VEGA_NEW	LOAEL_CONCERT_CORAL	Training	0.237753	0.682763				2.2656	1	knn2ecfp	ECFP	421	1	0.70073	8.8131e-50	2.06178	1	1.06178	137	421	0.00290022	red	(np.float64(0.32826532985631673), np.float64(0.18893972058572117))	{'ks_score': np.float64(8.81309644795504e-50), 'quantile_score': np.float64(0.00580044678449802), 'rel_delta': np.float64(0.5149820332586558)}	0.1	1	LOAEL_CONCERT_CORAL_knn2ecfp	[-0.415000,0.785700,1.249600,1.491000,1.699000,1.852500,2.040400,2.304600, 2.602000,2.958700,3.948000]	LOAEL [log(mg/kg bw)]	LOAEL [log(mg/kg bw)]	LOAEL (CONCERT/Coral)	log(mg/kg bw)	421	137	-0.415	3.948	0	0	0.519275	FALSE
LOEL_LIVER_CORAL	VEGA_NEW	LOEL_LIVER_CORAL	Test	0.458384	0.489241				1.91876	0.910256	knn2ecfp	ECFP	156	1	0	1	1.01958	1.01958	0	156	156	1	green	(np.float64(0.32826532985631673), np.float64(0.18893972058572117))	{'ks_score': np.float64(1.0), 'quantile_score': np.float64(1.0), 'rel_delta': np.float64(0.0)}	0.1	1	LOEL_LIVER_CORAL_knn2ecfp	[-0.415000,1.303940,1.614000,1.778200,2.026680,2.234150,2.367280,2.526210, 2.712360,3.008110,3.789100]	Liver LOAEL [log(mg/kg bw)]	Liver LOAEL [log(mg/kg bw)]	Liver LOAEL (CORAL)	log(mg/kg bw)	96	156	-0.415	3.7891	0	0	0.456401	FALSE
LOEL_LIVER_CORAL	VEGA_NEW	LOEL_LIVER_CORAL	Training	0.480486	0.393536				0.606938	1	knn2ecfp	ECFP	96	1	0.903846	1.77091e-52	1.01958	1	0.0195778	156	96	0.412646	green	(np.float64(0.32826532985631673), np.float64(0.18893972058572117))	{'ks_score': np.float64(1.7709115764812314e-52), 'quantile_score': np.float64(0.8252915080825269), 'rel_delta': np.float64(0.019201861192810303)}	0.1	1	LOEL_LIVER_CORAL_knn2ecfp	[-0.415000,1.303940,1.614000,1.778200,2.026680,2.234150,2.367280,2.526210, 2.712360,3.008110,3.789100]	Liver LOAEL [log(mg/kg bw)]	Liver LOAEL [log(mg/kg bw)]	Liver LOAEL (CORAL)	log(mg/kg bw)	96	156	-0.415	3.7891	0	0	0.144368	FALSE
PPB_LOGK	VEGA_NEW	PPB_LOGK	Test	0.21111	0.722552				3.49248	0.918367	knn2ecfp	ECFP	98	1	0	1	3.96035	3.96035	0	98	98	1	green	(np.float64(0.32826532985631673), np.float64(0.18893972058572117))	{'ks_score': np.float64(1.0), 'quantile_score': np.float64(1.0), 'rel_delta': np.float64(0.0)}	0.1	0.969249	PPB_LOGK_knn2ecfp	[-2.000000,-1.073235,-0.575408,-0.223727,0.020852,0.388860,0.688629, 1.000599,1.278754,1.823426,3.698883]	PPB [logK]	PPB [logK]	Plasma Protein Binding - LogK (IRFMN)	logK	391	98	-2	3.69888	0.0605548	0.00991838	0.612836	FALSE
PPB_LOGK	VEGA_NEW	PPB_LOGK	Training	0.528655	0.557245				3.47043	1	knn2ecfp	ECFP	391	1	0.525471	1.64128e-20	3.96035	1	2.96035	98	391	0.00028355	red	(np.float64(0.32826532985631673), np.float64(0.18893972058572117))	{'ks_score': np.float64(1.6412759323128933e-20), 'quantile_score': np.float64(0.0005671006276893611), 'rel_delta': np.float64(0.7474973796104204)}	0.1	0.969249	PPB_LOGK_knn2ecfp	[-2.000000,-1.073235,-0.575408,-0.223727,0.020852,0.388860,0.688629, 1.000599,1.278754,1.823426,3.698883]	PPB [logK]	PPB [logK]	Plasma Protein Binding - LogK (IRFMN)	logK	391	98	-2	3.69888	0.0605548	0.00991838	0.608968	FALSE
LOGP_ALOGP		LOGP_ALOGP	Calibration						2.92049	0.900652	knn2ecfp	ECFP	1993	1	0.000501756	1	2.90474	2.90474	0	1993	1993	1	green	(np.float64(0.32826532985631673), np.float64(0.18893972058572117))	{'ks_score': np.float64(1.0), 'quantile_score': np.float64(1.0), 'rel_delta': np.float64(0.0)}	0.1	0.982429	LOGP_ALOGP_knn2ecfp	[-5.080000,0.010000,0.670000,1.161000,1.590000,1.980000,2.400000,2.860000, 3.420000,4.333000,11.290000]	Predicted LogP	Predicted LogP	LogP model (ALogP)		9961	0	-5.08	11.29	0.0677652	0.00364842	0.178405	FALSE
LOGP_ALOGP	VEGA_NEW	LOGP_ALOGP	Test						3.0142	0.913425	knn2ecfp	ECFP	1594	1	0.0470952	0.0377306	2.90474	2.58708	0.317666	1993	1594	0.186368	red	(np.float64(0.32826532985631673), np.float64(0.18893972058572117))	{'ks_score': np.float64(0.0377306203327805), 'quantile_score': np.float64(0.3350049170641598), 'rel_delta': np.float64(0.10936100694613264)}	0.1	0.982429	LOGP_ALOGP_knn2ecfp	[-5.080000,0.010000,0.670000,1.161000,1.590000,1.980000,2.400000,2.860000, 3.420000,4.333000,11.290000]	Predicted LogP	Predicted LogP	LogP model (ALogP)		9961	0	-5.08	11.29	0.0677652	0.00364842	0.184129	FALSE
LOGP_ALOGP	VEGA_NEW	LOGP_ALOGP	Training	0.817931	0.718244				2.86383	1	knn2ecfp	ECFP	6374	1	0.49357	4.92089e-321	2.90474	1	1.90474	1993	6374	0.000709817	red	(np.float64(0.32826532985631673), np.float64(0.18893972058572117))	{'ks_score': np.float64(4.92e-321), 'quantile_score': np.float64(0.0014196346415770477), 'rel_delta': np.float64(0.655735573513897)}	0.1	0.982429	LOGP_ALOGP_knn2ecfp	[-5.080000,0.010000,0.670000,1.161000,1.590000,1.980000,2.400000,2.860000, 3.420000,4.333000,11.290000]	Predicted LogP	Predicted LogP	LogP model (ALogP)		9961	0	-5.08	11.29	0.0677652	0.00364842	0.174944	FALSE
LOGP_MLOGP		LOGP_MLOGP	Calibration						4.42885	0.900652	knn2ecfp	ECFP	1993	1	0	1	3.47995	3.47995	0	1993	1993	1	green	(np.float64(0.32826532985631673), np.float64(0.18893972058572117))	{'ks_score': np.float64(1.0), 'quantile_score': np.float64(1.0), 'rel_delta': np.float64(0.0)}	0.1	0.994315	LOGP_MLOGP_knn2ecfp	[-5.080000,0.010000,0.670000,1.161000,1.590000,1.980000,2.400000,2.860000, 3.420000,4.333000,11.290000]	Predicted LogP	Predicted LogP	LogP model (MLogP)		9961	0	-5.08	11.29	0.0486137	0.00319423	0.270547	FALSE
LOGP_MLOGP	VEGA_NEW	LOGP_MLOGP	Test						4.386	0.907779	knn2ecfp	ECFP	1594	1	0.0278094	0.488363	3.47995	3.35462	0.125326	1993	1594	0.592972	green	(np.float64(0.32826532985631673), np.float64(0.18893972058572117))	{'ks_score': np.float64(0.4883633786780913), 'quantile_score': np.float64(0.6975798307947348), 'rel_delta': np.float64(0.036013831908352494)}	0.1	0.994315	LOGP_MLOGP_knn2ecfp	[-5.080000,0.010000,0.670000,1.161000,1.590000,1.980000,2.400000,2.860000, 3.420000,4.333000,11.290000]	Predicted LogP	Predicted LogP	LogP model (MLogP)		9961	0	-5.08	11.29	0.0486137	0.00319423	0.267929	FALSE
LOGP_MLOGP	VEGA_NEW	LOGP_MLOGP	Training	0.56047	0.96332				4.80005	1	knn2ecfp	ECFP	6374	1	0.535059	3.95747e-321	3.47995	1	2.47995	1993	6374	0.000401805	red	(np.float64(0.32826532985631673), np.float64(0.18893972058572117))	{'ks_score': np.float64(3.957e-321), 'quantile_score': np.float64(0.0008036106319777176), 'rel_delta': np.float64(0.7126395694675828)}	0.1	0.994315	LOGP_MLOGP_knn2ecfp	[-5.080000,0.010000,0.670000,1.161000,1.590000,1.980000,2.400000,2.860000, 3.420000,4.333000,11.290000]	Predicted LogP	Predicted LogP	LogP model (MLogP)		9961	0	-5.08	11.29	0.0486137	0.00319423	0.293222	FALSE
NOAEL_CORAL	VEGA_NEW	NOAEL_CORAL	Test	0.503528	0.442093				3.17654	0.930233	knn2ecfp	ECFP	43	1	0	1	4.30355	4.30355	0	43	43	1	green	(np.float64(0.32826532985631673), np.float64(0.18893972058572117))	{'ks_score': np.float64(1.0), 'quantile_score': np.float64(1.0), 'rel_delta': np.float64(0.0)}	0.1	0.998367	NOAEL_CORAL_knn2ecfp	[-3.845000,-2.523000,-2.000000,-1.918300,-1.681200,-1.491000,-1.155600, -1.000000,-0.778000,-0.398000,0.477000]	Predicted NOAEL [-log(mg/kg)]	Predicted NOAEL [-log(mg/kg)]; Predicted NOAEL [mg/kg]	NOAEL (IRFMN-CORAL)	-log(mg/kg)	97	43	-3.845	0.477	0.0154361	0.00221649	0.73497	FALSE
NOAEL_CORAL	VEGA_NEW	NOAEL_CORAL	Training	0.113533	0.607731				4.06805	1	knn2ecfp	ECFP	97	1	0.514265	9.59369e-08	4.30355	1	3.30355	43	97	0.000231883	red	(np.float64(0.32826532985631673), np.float64(0.18893972058572117))	{'ks_score': np.float64(9.593689485341851e-08), 'quantile_score': np.float64(0.00046367048551305355), 'rel_delta': np.float64(0.767633641855367)}	0.1	0.998367	NOAEL_CORAL_knn2ecfp	[-3.845000,-2.523000,-2.000000,-1.918300,-1.681200,-1.491000,-1.155600, -1.000000,-0.778000,-0.398000,0.477000]	Predicted NOAEL [-log(mg/kg)]	Predicted NOAEL [-log(mg/kg)]; Predicted NOAEL [mg/kg]	NOAEL (IRFMN-CORAL)	-log(mg/kg)	97	43	-3.845	0.477	0.0154361	0.00221649	0.941243	FALSE
NOAEL_CONCERT_CORAL	VEGA_NEW	NOAEL_CONCERT_CORAL	Test	0.611462	0.538497				2.10083	0.907801	knn2ecfp	ECFP	141	1	0	1	1.72795	1.72795	0	141	141	1	green	(np.float64(0.32826532985631673), np.float64(0.18893972058572117))	{'ks_score': np.float64(1.0), 'quantile_score': np.float64(1.0), 'rel_delta': np.float64(0.0)}	0.1	1	NOAEL_CONCERT_CORAL_knn2ecfp	[-1.000000,0.301000,0.695000,1.000000,1.243000,1.477000,1.699000,1.886000, 2.176000,2.550000,3.591000]	NOAEL [log(mg/kg bw)]	NOAEL [log(mg/kg bw)]	NOAEL (CONCERT/Coral)	log(mg/kg bw)	420	141	-1	3.591	0	0	0.457597	FALSE
NOAEL_CONCERT_CORAL	VEGA_NEW	NOAEL_CONCERT_CORAL	Training	0.0738968	0.709645				1.99062	1	knn2ecfp	ECFP	420	1	0.723404	1.36572e-54	1.72795	1	0.727946	141	420	0.00740255	red	(np.float64(0.32826532985631673), np.float64(0.18893972058572117))	{'ks_score': np.float64(1.3657233566352458e-54), 'quantile_score': np.float64(0.014805097920554696), 'rel_delta': np.float64(0.4212783703431225)}	0.1	1	NOAEL_CONCERT_CORAL_knn2ecfp	[-1.000000,0.301000,0.695000,1.000000,1.243000,1.477000,1.699000,1.886000, 2.176000,2.550000,3.591000]	NOAEL [log(mg/kg bw)]	NOAEL [log(mg/kg bw)]	NOAEL (CONCERT/Coral)	log(mg/kg bw)	420	141	-1	3.591	0	0	0.433592	FALSE
NOAEL_LIVER_CORAL	VEGA_NEW	NOAEL_LIVER_CORAL	Test	0.539042	0.428779				2.00699	0.909677	knn2ecfp	ECFP	155	1	0	1	2.40184	2.40184	0	155	155	1	green	(np.float64(0.32826532985631673), np.float64(0.18893972058572117))	{'ks_score': np.float64(1.0), 'quantile_score': np.float64(1.0), 'rel_delta': np.float64(0.0)}	0.1	1	NOAEL_LIVER_CORAL_knn2ecfp	[-0.431800,0.718670,1.209360,1.517780,1.699000,1.869200,2.000000,2.271750, 2.418520,2.769480,3.499100]	Liver NOAEL [log(mg/kg bw)]	Liver NOAEL [log(mg/kg bw)]	Liver NOAEL (CORAL)	log(mg/kg bw)	97	155	-0.4318	3.4991	0	0	0.510567	FALSE
NOAEL_LIVER_CORAL	VEGA_NEW	NOAEL_LIVER_CORAL	Training	0.609889	0.417297				1.50169	1	knn2ecfp	ECFP	97	1	0.677419	1.20193e-26	2.40184	1	1.40184	155	97	0.00145948	red	(np.float64(0.32826532985631673), np.float64(0.18893972058572117))	{'ks_score': np.float64(1.2019271931608169e-26), 'quantile_score': np.float64(0.00291895611920569), 'rel_delta': np.float64(0.5836529220040663)}	0.1	1	NOAEL_LIVER_CORAL_knn2ecfp	[-0.431800,0.718670,1.209360,1.517780,1.699000,1.869200,2.000000,2.271750, 2.418520,2.769480,3.499100]	Liver NOAEL [log(mg/kg bw)]	Liver NOAEL [log(mg/kg bw)]	Liver NOAEL (CORAL)	log(mg/kg bw)	97	155	-0.4318	3.4991	0	0	0.382022	FALSE
PERS_AIR_CORAL	VEGA_NEW	PERS_AIR_CORAL	Test	0.681916	0.546253				2.24831	0.92	knn2ecfp	ECFP	75	1	0	1	3.57454	3.57454	0	75	75	1	green	(np.float64(0.32826532985631673), np.float64(0.18893972058572117))	{'ks_score': np.float64(1.0), 'quantile_score': np.float64(1.0), 'rel_delta': np.float64(0.0)}	0.1	0.999922	PERS_AIR_CORAL_knn2ecfp	[-4.740000,-2.926300,-2.740000,-2.230000,-2.230000,-1.740000,-1.740000, -1.230000,-1.230000,-0.699000,-0.699000]	Predicted Air Half-Life [log(hours)]	Predicted Air Half-Life [log(hours)]; Predicted Air Half-Life [hours]	Air Half-Life (IRFMN-CORAL)	log(hours)	227	75	-4.74	-0.699	0.00239355	0.00022467	0.556376	FALSE
PERS_AIR_CORAL	VEGA_NEW	PERS_AIR_CORAL	Training	0.720174	0.420672				2.30012	1	knn2ecfp	ECFP	227	1	0.568928	1.64147e-17	3.57454	1	2.57454	75	227	0.000372383	red	(np.float64(0.32826532985631673), np.float64(0.18893972058572117))	{'ks_score': np.float64(1.641470573708942e-17), 'quantile_score': np.float64(0.0007447668175791507), 'rel_delta': np.float64(0.7202439385116407)}	0.1	0.999922	PERS_AIR_CORAL_knn2ecfp	[-4.740000,-2.926300,-2.740000,-2.230000,-2.230000,-1.740000,-1.740000, -1.230000,-1.230000,-0.699000,-0.699000]	Predicted Air Half-Life [log(hours)]	Predicted Air Half-Life [log(hours)]; Predicted Air Half-Life [hours]	Air Half-Life (IRFMN-CORAL)	log(hours)	227	75	-4.74	-0.699	0.00239355	0.00022467	0.569195	FALSE
PPB_CORAL	VEGA_NEW	PPB_CORAL	Test	0.467657	0.18084				1.22238	0.902887	knn2ecfp	ECFP	381	1	0	1	8.81432	8.81432	0	381	381	1	green	(np.float64(0.32826532985631673), np.float64(0.18893972058572117))	{'ks_score': np.float64(1.0), 'quantile_score': np.float64(1.0), 'rel_delta': np.float64(0.0)}	0.1	1	PPB_CORAL_knn2ecfp	[0.014100,0.121660,0.223600,0.301320,0.412300,0.538500,0.698560,0.791180, 0.888800,0.960240,1.000000]	PPB [square root of fraction unbound]	PPB [square root of fraction unbound]	Plasma Protein Binding - sqFU (CORAL)	square root of fraction unbound	108	381	0.0141	1	0	0	1.23986	FALSE
PPB_CORAL	VEGA_NEW	PPB_CORAL	Training	0.612575	0.160753				2.2907	1	knn2ecfp	ECFP	108	1	0.721785	1.56271e-43	8.81432	1	7.81432	381	108	7.05894e-05	red	(np.float64(0.32826532985631673), np.float64(0.18893972058572117))	{'ks_score': np.float64(1.5627050038491828e-43), 'quantile_score': np.float64(0.0001411788886209367), 'rel_delta': np.float64(0.8865482758099497)}	0.1	1	PPB_CORAL_knn2ecfp	[0.014100,0.121660,0.223600,0.301320,0.412300,0.538500,0.698560,0.791180, 0.888800,0.960240,1.000000]	PPB [square root of fraction unbound]	PPB [square root of fraction unbound]	Plasma Protein Binding - sqFU (CORAL)	square root of fraction unbound	108	381	0.0141	1	0	0	2.32346	FALSE
PERS_SED_QUANT	VEGA_NEW	PERS_SED_QUANT	Test	0.793055	0.317224				275.088	0.931818	knn2ecfp	ECFP	44	1	0	1	847.027	847.027	0	44	44	1	green	(np.float64(0.32826532985631673), np.float64(0.18893972058572117))	{'ks_score': np.float64(1.0), 'quantile_score': np.float64(1.0), 'rel_delta': np.float64(0.0)}	0.1	1	PERS_SED_QUANT_knn2ecfp	[0.850238,1.360151,1.850238,1.850238,2.360152,2.360152,2.360152,2.850238, 2.850238,3.360152,3.360152]	Predicted HL [log(days)]	Predicted HL [log(days)]; Predicted HL [days]	Persistence (sediment) quantitative model (IRFMN)	log(days)	177	44	0.850238	3.36015	0	0	109.601	TRUE
PERS_SED_QUANT	VEGA_NEW	PERS_SED_QUANT	Training	0.813049	0.278253				276.143	1	knn2ecfp	ECFP	177	1	0.568182	4.27897e-11	847.027	1	846.027	44	177	2.29696e-05	red	(np.float64(0.32826532985631673), np.float64(0.18893972058572117))	{'ks_score': np.float64(4.278973608296025e-11), 'quantile_score': np.float64(4.593909757635723e-05), 'rel_delta': np.float64(0.9988194004423528)}	0.1	1	PERS_SED_QUANT_knn2ecfp	[0.850238,1.360151,1.850238,1.850238,2.360152,2.360152,2.360152,2.850238, 2.850238,3.360152,3.360152]	Predicted HL [log(days)]	Predicted HL [log(days)]; Predicted HL [days]	Persistence (sediment) quantitative model (IRFMN)	log(days)	177	44	0.850238	3.36015	0	0	110.021	TRUE
SLUDGE_COMBASEEC50	VEGA_NEW	SLUDGE_COMBASEEC50	Test						0.521927	1	knn2ecfp	ECFP	10	1	0	1	2.07224	2.07224	0	10	10	1	green	(np.float64(0.32826532985631673), np.float64(0.18893972058572117))	{'ks_score': np.float64(1.0), 'quantile_score': np.float64(1.0), 'rel_delta': np.float64(0.0)}	0.1	1	SLUDGE_COMBASEEC50_knn2ecfp	[0.903090,1.075678,1.290419,1.353873,1.510983,1.602060,1.643453,1.710547, 1.855604,1.903090,1.963788]	Predicted EC50 [log(mg/L)]	Predicted EC50 [log(mg/L)]; Predicted EC50 [mg/L]	Sludge (EC50) Toxicity model (ProtoQSAR-Combase)	log(mg/L)	35	0	0.90309	1.96379	0	0	0.49206	FALSE
SLUDGE_COMBASEEC50	VEGA_NEW	SLUDGE_COMBASEEC50	Training	0.587262	0.163261				0.566804	1	knn2ecfp	ECFP	25	1	0.8	4.76415e-05	2.07224	1	1.07224	10	25	0.00285392	red	(np.float64(0.32826532985631673), np.float64(0.18893972058572117))	{'ks_score': np.float64(4.764151201369025e-05), 'quantile_score': np.float64(0.005660200423982834), 'rel_delta': np.float64(0.5174295976796313)}	0.1	1	SLUDGE_COMBASEEC50_knn2ecfp	[0.903090,1.075678,1.290419,1.353873,1.510983,1.602060,1.643453,1.710547, 1.855604,1.903090,1.963788]	Predicted EC50 [log(mg/L)]	Predicted EC50 [log(mg/L)]; Predicted EC50 [mg/L]	Sludge (EC50) Toxicity model (ProtoQSAR-Combase)	log(mg/L)	35	0	0.90309	1.96379	0	0	0.534369	FALSE
PERS_SOIL_QUANT	VEGA_NEW	PERS_SOIL_QUANT	Test	0.593719	0.480697				296.388	0.933333	knn2ecfp	ECFP	45	1	0	1	1142.11	1142.11	0	45	45	1	green	(np.float64(0.32826532985631673), np.float64(0.18893972058572117))	{'ks_score': np.float64(1.0), 'quantile_score': np.float64(1.0), 'rel_delta': np.float64(0.0)}	0.1	1	PERS_SOIL_QUANT_knn2ecfp	[0.360151,0.850238,1.360151,1.360151,1.850238,1.850238,1.850238,2.360152, 2.850238,2.850238,3.360152]	Predicted HL [log(days)]	Predicted HL [log(days)]; Predicted HL [days]	Persistence (soil) quantitative model (IRFMN)	log(days)	181	45	0.360151	3.36015	0	0	98.796	TRUE
PERS_SOIL_QUANT	VEGA_NEW	PERS_SOIL_QUANT	Training	0.956263	0.165268				203.573	1	knn2ecfp	ECFP	181	1	0.6	1.08595e-12	1142.11	1	1141.11	45	181	2.28996e-05	red	(np.float64(0.32826532985631673), np.float64(0.18893972058572117))	{'ks_score': np.float64(1.0859456304631e-12), 'quantile_score': np.float64(4.5799183947585035e-05), 'rel_delta': np.float64(0.9991244284741191)}	0.1	1	PERS_SOIL_QUANT_knn2ecfp	[0.360151,0.850238,1.360151,1.360151,1.850238,1.850238,1.850238,2.360152, 2.850238,2.850238,3.360152]	Predicted HL [log(days)]	Predicted HL [log(days)]; Predicted HL [days]	Persistence (soil) quantitative model (IRFMN)	log(days)	181	45	0.360151	3.36015	0	0	67.8576	TRUE
TISSUEBLOOD_INERIS	VEGA_NEW	TISSUEBLOOD_INERIS	Test	0.656198	0.508703				3.78019	0.947368	knn2ecfp	ECFP	38	1	0	1	13.491	13.491	0	38	38	1	green	(np.float64(0.32826532985631673), np.float64(0.18893972058572117))	{'ks_score': np.float64(1.0), 'quantile_score': np.float64(1.0), 'rel_delta': np.float64(0.0)}	0.1	1	TISSUEBLOOD_INERIS_knn2ecfp	[-1.522879,-0.638272,-0.251812,-0.075721,0.217484,0.620136,0.838849, 1.519828,1.903090,2.354108,2.503791]	Predicted LogKab [log units]	Predicted LogKab [log units]	Adipose tissue - blood model (INERIS)	log units	63	38	-1.52288	2.50379	0	0	0.938789	FALSE
TISSUEBLOOD_INERIS	VEGA_NEW	TISSUEBLOOD_INERIS	Training	0.925531	0.257952				5.22324	1	knn2ecfp	ECFP	63	1	0.684211	2.98247e-11	13.491	1	12.491	38	63	4.76365e-05	red	(np.float64(0.32826532985631673), np.float64(0.18893972058572117))	{'ks_score': np.float64(2.982474422483427e-11), 'quantile_score': np.float64(9.527304954929511e-05), 'rel_delta': np.float64(0.925876358321348)}	0.1	1	TISSUEBLOOD_INERIS_knn2ecfp	[-1.522879,-0.638272,-0.251812,-0.075721,0.217484,0.620136,0.838849, 1.519828,1.903090,2.354108,2.503791]	Predicted LogKab [log units]	Predicted LogKab [log units]	Adipose tissue - blood model (INERIS)	log units	63	38	-1.52288	2.50379	0	0	1.29716	FALSE
TOTALHL_QSARINS		TOTALHL_QSARINS	Calibration						3.59096	0.904977	knn2ecfp	ECFP	221	1	0	1	2.73521	2.73521	0	221	221	1	green	(np.float64(0.32826532985631673), np.float64(0.18893972058572117))	{'ks_score': np.float64(1.0), 'quantile_score': np.float64(1.0), 'rel_delta': np.float64(0.0)}	0.1	1	TOTALHL_QSARINS_knn2ecfp	[-1.301000,0.041400,0.255300,0.447200,0.681200,0.854300,1.041400,1.342400, 1.699000,3.300770,6.306200]	Predicted LogHLt [log units]	Predicted LogHLt [log units]; Predicted total half-life [hours]	Total body elimination half-life (QSARINS)	log units	1105	0	-1.301	6.3062	0	0	0.472047	FALSE
TOTALHL_QSARINS	VEGA_NEW	TOTALHL_QSARINS	Test						3.52212	0.909605	knn2ecfp	ECFP	177	1	0.060383	0.837621	2.73521	2.62324	0.111965	221	177	0.750852	green	(np.float64(0.32826532985631673), np.float64(0.18893972058572117))	{'ks_score': np.float64(0.8376206945817009), 'quantile_score': np.float64(0.6640827622051598), 'rel_delta': np.float64(0.04093484953976156)}	0.1	1	TOTALHL_QSARINS_knn2ecfp	[-1.301000,0.041400,0.255300,0.447200,0.681200,0.854300,1.041400,1.342400, 1.699000,3.300770,6.306200]	Predicted LogHLt [log units]	Predicted LogHLt [log units]; Predicted total half-life [hours]	Total body elimination half-life (QSARINS)	log units	1105	0	-1.301	6.3062	0	0	0.462998	FALSE
TOTALHL_QSARINS	VEGA_NEW	TOTALHL_QSARINS	Training	0.6983	0.632152				2.65387	1	knn2ecfp	ECFP	705	1	0.638009	1.68432e-65	2.73521	1	1.73521	221	705	0.000878656	red	(np.float64(0.32826532985631673), np.float64(0.18893972058572117))	{'ks_score': np.float64(1.6843191925535817e-65), 'quantile_score': np.float64(0.0017573127243246769), 'rel_delta': np.float64(0.6343969497951655)}	0.1	1	TOTALHL_QSARINS_knn2ecfp	[-1.301000,0.041400,0.255300,0.447200,0.681200,0.854300,1.041400,1.342400, 1.699000,3.300770,6.306200]	Predicted LogHLt [log units]	Predicted LogHLt [log units]; Predicted total half-life [hours]	Total body elimination half-life (QSARINS)	log units	1105	0	-1.301	6.3062	0	0	0.348863	FALSE
VAPOUR_PRESSURE	VEGA_NEW	VAPOUR_PRESSURE	Test	0.93896	0.570678				3.46816	0.903743	knn2ecfp	ECFP	374	1	0	1	2.60351	2.60351	0	374	374	1	green	(np.float64(0.32826532985631673), np.float64(0.18893972058572117))	{'ks_score': np.float64(1.0), 'quantile_score': np.float64(1.0), 'rel_delta': np.float64(0.0)}	0.1	0.955122	VAPOUR_PRESSURE_knn2ecfp	[-16.559092,-11.005683,-9.685291,-8.684030,-7.717152,-6.801343,-5.694249, -4.357140,-3.155150,-1.908706,2.361728]	Predicted Vapour Pressure [log10(atm)]	Predicted Vapour Pressure [log10(atm)]	Vapour Pressure (CONCERT/Kode)	log10(atm)	2119	374	-16.5591	2.36173	0.159218	0.0425143	0.183299	FALSE
VAPOUR_PRESSURE	VEGA_NEW	VAPOUR_PRESSURE	Training	0.890225	1.08882				4.09316	0.99764	knn2ecfp	ECFP	2119	1	0.615904	8.07957e-115	2.60351	1.0014	1.60211	374	2119	0.00106285	red	(np.float64(0.32826532985631673), np.float64(0.18893972058572117))	{'ks_score': np.float64(8.079572225829635e-115), 'quantile_score': np.float64(0.002125703302152107), 'rel_delta': np.float64(0.615365256564419)}	0.1	0.955122	VAPOUR_PRESSURE_knn2ecfp	[-16.559092,-11.005683,-9.685291,-8.684030,-7.717152,-6.801343,-5.694249, -4.357140,-3.155150,-1.908706,2.361728]	Predicted Vapour Pressure [log10(atm)]	Predicted Vapour Pressure [log10(atm)]	Vapour Pressure (CONCERT/Kode)	log10(atm)	2119	374	-16.5591	2.36173	0.159218	0.0425143	0.216331	FALSE
PERS_WATER_QUANT	VEGA_NEW	PERS_WATER_QUANT	Test	0.799414	0.337059				2.01789	0.933333	knn2ecfp	ECFP	45	1	0	1	6.35655	6.35655	0	45	45	1	green	(np.float64(0.32826532985631673), np.float64(0.18893972058572117))	{'ks_score': np.float64(1.0), 'quantile_score': np.float64(1.0), 'rel_delta': np.float64(0.0)}	0.1	0.999849	PERS_WATER_QUANT_knn2ecfp	[-0.681241,0.360151,0.850238,0.850238,1.171106,1.360151,1.360151,1.850238, 1.850238,2.850238,3.360152]	Predicted HL [log(days)]	Predicted HL [log(days)]; Predicted HL [days]	Persistence (water) quantitative model (IRFMN)	log(days)	178	45	-0.681241	3.36015	0.00264999	0.000280899	0.499305	FALSE
PERS_WATER_QUANT	VEGA_NEW	PERS_WATER_QUANT	Training	0.865399	0.283196				2.3367	1	knn2ecfp	ECFP	178	1	0.638826	1.60575e-14	6.35655	1	5.35655	45	178	0.000109458	red	(np.float64(0.32826532985631673), np.float64(0.18893972058572117))	{'ks_score': np.float64(1.605752099602096e-14), 'quantile_score': np.float64(0.00021891655602126643), 'rel_delta': np.float64(0.8426819923489322)}	0.1	0.999849	PERS_WATER_QUANT_knn2ecfp	[-0.681241,0.360151,0.850238,0.850238,1.171106,1.360151,1.360151,1.850238, 1.850238,2.850238,3.360152]	Predicted HL [log(days)]	Predicted HL [log(days)]; Predicted HL [days]	Persistence (water) quantitative model (IRFMN)	log(days)	178	45	-0.681241	3.36015	0.00264999	0.000280899	0.578192	FALSE
ZEBRAFISH_CORAL	VEGA_NEW	ZEBRAFISH_CORAL	Test	0.599751	0.375673				4.32524	0.95	knn2ecfp	ECFP	20	1	0	1	4.93574	4.93574	0	20	20	1	green	(np.float64(0.32826532985631673), np.float64(0.18893972058572117))	{'ks_score': np.float64(1.0), 'quantile_score': np.float64(1.0), 'rel_delta': np.float64(0.0)}	0.1	1	ZEBRAFISH_CORAL_knn2ecfp	[-0.574000,-0.205300,0.237600,0.541300,0.924400,1.044000,1.225200,1.426900, 1.528400,1.665800,1.903000]	Predicted AC50 [log(umol/l)]	Predicted AC50 [log(umol/l)]; Predicted AC50 [ug/l]; Molecular Weight	Zebrafish embryo AC50 (IRFMN-CORAL)	log(umol/l)	150	20	-0.574	1.903	0	0	1.74616	FALSE
ZEBRAFISH_CORAL	VEGA_NEW	ZEBRAFISH_CORAL	Training	0.647758	0.375465				2.96612	1	knn2ecfp	ECFP	150	1	0.6	1.6235e-06	4.93574	1	3.93574	20	150	0.000172968	red	(np.float64(0.32826532985631673), np.float64(0.18893972058572117))	{'ks_score': np.float64(1.623497716138409e-06), 'quantile_score': np.float64(0.0003443118056342305), 'rel_delta': np.float64(0.7973962899406509)}	0.1	1	ZEBRAFISH_CORAL_knn2ecfp	[-0.574000,-0.205300,0.237600,0.541300,0.924400,1.044000,1.225200,1.426900, 1.528400,1.665800,1.903000]	Predicted AC50 [log(umol/l)]	Predicted AC50 [log(umol/l)]; Predicted AC50 [ug/l]; Molecular Weight	Zebrafish embryo AC50 (IRFMN-CORAL)	log(umol/l)	150	20	-0.574	1.903	0	0	1.19746	FALSE
BCF_MEYLAN	VEGA_NEW	BCF_MEYLAN	Test	0.722638	0.649034				3.4472	0.910959	rlgbmecfp	ECFP	146	1	0	1	4.69959	4.69959	0	146	146	1	green	(np.float64(0.32826532985631673), np.float64(0.18893972058572117))	{'ks_score': np.float64(1.0), 'quantile_score': np.float64(1.0), 'rel_delta': np.float64(0.0)}	0.1	0.556512	BCF_MEYLAN_rlgbmecfp	[-0.350000,0.450000,0.700000,1.000000,1.290000,1.745000,2.206000,2.571000, 3.136000,3.759000,5.970000]	Predicted BCF [log(L/kg)]	Predicted BCF [log(L/kg)]; Predicted BCF [L/kg]; Predicted LogP (Meylan/Kowwin); Predicted LogP reliability; MW; Ionic compound	BCF model (Meylan)	log(L/kg)	516	146	-0.35	5.97	0.244115	0.180647	0.545442	FALSE
BCF_MEYLAN	VEGA_NEW	BCF_MEYLAN	Training	0.768056	0.547091				3.79584	0.998062	rlgbmecfp	ECFP	516	1	0.288069	7.65279e-09	4.69959	1.69037	3.00922	146	516	0.000828162	red	(np.float64(0.32826532985631673), np.float64(0.18893972058572117))	{'ks_score': np.float64(7.652792324605866e-09), 'quantile_score': np.float64(0.0016563156814898292), 'rel_delta': np.float64(0.6403159612267474)}	0.1	0.556512	BCF_MEYLAN_rlgbmecfp	[-0.350000,0.450000,0.700000,1.000000,1.290000,1.745000,2.206000,2.571000, 3.136000,3.759000,5.970000]	Predicted BCF [log(L/kg)]	Predicted BCF [log(L/kg)]; Predicted BCF [L/kg]; Predicted LogP (Meylan/Kowwin); Predicted LogP reliability; MW; Ionic compound	BCF model (Meylan)	log(L/kg)	516	146	-0.35	5.97	0.244115	0.180647	0.600608	FALSE
LOGP_MEYLAN		LOGP_MEYLAN	Calibration						2.13102	0.900652	rlgbmecfp	ECFP	1993	1	0	1	2.03113	2.03113	0	1993	1993	1	green	(np.float64(0.32826532985631673), np.float64(0.18893972058572117))	{'ks_score': np.float64(1.0), 'quantile_score': np.float64(1.0), 'rel_delta': np.float64(0.0)}	0.1	0.655902	LOGP_MEYLAN_rlgbmecfp	[-5.080000,0.010000,0.670000,1.161000,1.590000,1.980000,2.400000,2.860000, 3.420000,4.333000,11.290000]	Predicted LogP	Predicted LogP	LogP model (Meylan-Kowwin)		9961	0	-5.08	11.29	0.312407	0.219614	0.130179	FALSE
LOGP_MEYLAN	VEGA_NEW	LOGP_MEYLAN	Test						2.15908	0.905897	rlgbmecfp	ECFP	1594	1	0.0281991	0.470425	2.03113	1.98026	0.0508698	1993	1594	0.624438	green	(np.float64(0.32826532985631673), np.float64(0.18893972058572117))	{'ks_score': np.float64(0.4704251218061339), 'quantile_score': np.float64(0.7784503258393058), 'rel_delta': np.float64(0.025045009727205875)}	0.1	0.655902	LOGP_MEYLAN_rlgbmecfp	[-5.080000,0.010000,0.670000,1.161000,1.590000,1.980000,2.400000,2.860000, 3.420000,4.333000,11.290000]	Predicted LogP	Predicted LogP	LogP model (Meylan-Kowwin)		9961	0	-5.08	11.29	0.312407	0.219614	0.131892	FALSE
LOGP_MEYLAN	VEGA_NEW	LOGP_MEYLAN	Training	0.856248	0.758692				2.14989	0.952934	rlgbmecfp	ECFP	6374	1	0.0647885	5.4885e-06	2.03113	1.66961	0.361521	1993	6374	0.0843304	red	(np.float64(0.32826532985631673), np.float64(0.18893972058572117))	{'ks_score': np.float64(5.488504016542861e-06), 'quantile_score': np.float64(0.16865536644911686), 'rel_delta': np.float64(0.1779897897944455)}	0.1	0.655902	LOGP_MEYLAN_rlgbmecfp	[-5.080000,0.010000,0.670000,1.161000,1.590000,1.980000,2.400000,2.860000, 3.420000,4.333000,11.290000]	Predicted LogP	Predicted LogP	LogP model (Meylan-Kowwin)		9961	0	-5.08	11.29	0.312407	0.219614	0.131331	FALSE
MELTING_POINT		MELTING_POINT	Calibration						157.986	0.900118	rlgbmecfp	ECFP	8450	1	0	1	2.79533	2.79533	0	8450	8450	1	green	(np.float64(0.32826532985631673), np.float64(0.18893972058572117))	{'ks_score': np.float64(1.0), 'quantile_score': np.float64(1.0), 'rel_delta': np.float64(0.0)}	0.1	0.0492493	MELTING_POINT_rlgbmecfp	[-205.000000,-25.000000,30.000000,54.000000,77.000000,101.000000, 125.500000,150.000000,177.000000,215.500000,517.000000]	Melting Point [°C]	Melting Point [°C]	Melting Point (CONCERT/Kode)	°C	3004	16900	-205	517	24.3046	17.9652	0.218817	FALSE
MELTING_POINT	VEGA_NEW	MELTING_POINT	Test	0.621884	51.0355				157.842	0.890178	rlgbmecfp	ECFP	8450	1	0.0185799	0.10817	2.79533	2.91364	0.118314	8450	8450	0.38154	green	(np.float64(0.32826532985631673), np.float64(0.18893972058572117))	{'ks_score': np.float64(0.10817040772848377), 'quantile_score': np.float64(0.6549102101186567), 'rel_delta': np.float64(0.04232571365320368)}	0.1	0.0492493	MELTING_POINT_rlgbmecfp	[-205.000000,-25.000000,30.000000,54.000000,77.000000,101.000000, 125.500000,150.000000,177.000000,215.500000,517.000000]	Melting Point [°C]	Melting Point [°C]	Melting Point (CONCERT/Kode)	°C	3004	16900	-205	517	24.3046	17.9652	0.218618	FALSE
MELTING_POINT	VEGA_NEW	MELTING_POINT	Training	0.809557	38.535				156.334	0.958389	rlgbmecfp	ECFP	3004	1	0.116571	1.09985e-26	2.79533	2.12988	0.665453	8450	3004	0.0462481	red	(np.float64(0.32826532985631673), np.float64(0.18893972058572117))	{'ks_score': np.float64(1.0998538717500928e-26), 'quantile_score': np.float64(0.09249618077699386), 'rel_delta': np.float64(0.23805879242135314)}	0.1	0.0492493	MELTING_POINT_rlgbmecfp	[-205.000000,-25.000000,30.000000,54.000000,77.000000,101.000000, 125.500000,150.000000,177.000000,215.500000,517.000000]	Melting Point [°C]	Melting Point [°C]	Melting Point (CONCERT/Kode)	°C	3004	16900	-205	517	24.3046	17.9652	0.216529	FALSE
MELTING_POINT_KNN		MELTING_POINT_KNN	Calibration						0	0.964024	rlgbmecfp	ECFP	8450	1	0.0113609	0.646645	0	0	0	8450	8450	0.823322	green	(np.float64(0.32826532985631673), np.float64(0.18893972058572117))	{'ks_score': np.float64(0.6466446811039599), 'quantile_score': 1.0, 'rel_delta': None}	0.1	0.0336426	MELTING_POINT_KNN_rlgbmecfp	[-205.000000,-25.000000,30.000000,54.000000,77.000000,101.000000, 125.500000,150.000000,177.000000,215.500000,517.000000]	Predicted melting point [°C]	Predicted melting point [°C]; Molecules used for prediction	Melting Point (CONCERT/KNN)	°C	3004	16900	-205	517	0.19726	0.00434067	0	FALSE
MELTING_POINT_KNN	VEGA_NEW	MELTING_POINT_KNN	Test	0.999512	1.95748				0	0.965917	rlgbmecfp	ECFP	8450	1	0.0114793	0.633675	0	0	0	8450	8450	0.816838	green	(np.float64(0.32826532985631673), np.float64(0.18893972058572117))	{'ks_score': np.float64(0.633675055779805), 'quantile_score': 1.0, 'rel_delta': None}	0.1	0.0336426	MELTING_POINT_KNN_rlgbmecfp	[-205.000000,-25.000000,30.000000,54.000000,77.000000,101.000000, 125.500000,150.000000,177.000000,215.500000,517.000000]	Predicted melting point [°C]	Predicted melting point [°C]; Molecules used for prediction	Melting Point (CONCERT/KNN)	°C	3004	16900	-205	517	0.19726	0.00434067	0	FALSE
MELTING_POINT_KNN	VEGA_NEW	MELTING_POINT_KNN	Training	0.999996	0.200698				0	0.999667	rlgbmecfp	ECFP	3004	1	0.0356434	0.00696007	0	0	0	8450	3004	0.50348	green	(np.float64(0.32826532985631673), np.float64(0.18893972058572117))	{'ks_score': np.float64(0.0069600738888842975), 'quantile_score': 1.0, 'rel_delta': None}	0.1	0.0336426	MELTING_POINT_KNN_rlgbmecfp	[-205.000000,-25.000000,30.000000,54.000000,77.000000,101.000000, 125.500000,150.000000,177.000000,215.500000,517.000000]	Predicted melting point [°C]	Predicted melting point [°C]; Molecules used for prediction	Melting Point (CONCERT/KNN)	°C	3004	16900	-205	517	0.19726	0.00434067	0	FALSE
WS_IRFMN	VEGA_NEW	WS_IRFMN	Test	0.783402	0.934691				2.93388	0.901394	rlgbmecfp	ECFP	1004	1	0	1	2.46665	2.46665	0	1004	1004	1	green	(np.float64(0.32826532985631673), np.float64(0.18893972058572117))	{'ks_score': np.float64(1.0), 'quantile_score': np.float64(1.0), 'rel_delta': np.float64(0.0)}	0.1	0.492222	WS_IRFMN_rlgbmecfp	[-1.494000,0.089000,0.897000,1.450600,1.925000,2.375500,2.861000,3.478900, 4.323200,5.724800,13.172000]	Predicted water solubility [-log(mol/L)]	Predicted water solubility [-log(mol/L)]; Predicted water solubility [mg/L]; Molecular Weight	Water solubility model (IRFMN)	-log(mol/L)	4014	1004	-1.494	13.172	0.407955	0.281092	0.200046	FALSE
WS_IRFMN	VEGA_NEW	WS_IRFMN	Training	0.832235	0.832511				2.88944	0.977329	rlgbmecfp	ECFP	4014	1	0.118979	2.34229e-10	2.46665	1.71932	0.747331	1004	4014	0.024164	red	(np.float64(0.32826532985631673), np.float64(0.18893972058572117))	{'ks_score': np.float64(2.342289436932479e-10), 'quantile_score': np.float64(0.04832799344603062), 'rel_delta': np.float64(0.3029744311760037)}	0.1	0.492222	WS_IRFMN_rlgbmecfp	[-1.494000,0.089000,0.897000,1.450600,1.925000,2.375500,2.861000,3.478900, 4.323200,5.724800,13.172000]	Predicted water solubility [-log(mol/L)]	Predicted water solubility [-log(mol/L)]; Predicted water solubility [mg/L]; Molecular Weight	Water solubility model (IRFMN)	-log(mol/L)	4014	1004	-1.494	13.172	0.407955	0.281092	0.197016	FALSE
ALGAE_COMBASEEC50	VEGA_NEW	ALGAE_COMBASEEC50	Test	0.688835	0.638796				2.49249	0.908257	rlgbmecfp	ECFP	109	1	0	1	2.47698	2.47698	0	109	109	1	green	(np.float64(0.32826532985631673), np.float64(0.18893972058572117))	{'ks_score': np.float64(1.0), 'quantile_score': np.float64(1.0), 'rel_delta': np.float64(0.0)}	0.1	0.411943	ALGAE_COMBASEEC50_rlgbmecfp	[-2.677780,-0.920820,-0.173930,0.278750,0.681240,0.880810,1.176090, 1.477120,1.806180,2.176090,3.079180]	Predicted EC50 [log(mg/L)]	Predicted EC50 [log(mg/L)]; Predicted EC50 [mg/L]	Algae Acute (EC50) Toxicity model (ProtoQSAR-Combase)	log(mg/L)	252	109	-2.67778	3.07918	0.259159	0.189744	0.432953	FALSE
ALGAE_COMBASEEC50	VEGA_NEW	ALGAE_COMBASEEC50	Training	0.692318	0.599818				2.4396	0.992063	rlgbmecfp	ECFP	252	1	0.128186	0.147346	2.47698	1.59305	0.883938	109	252	0.0877704	red	(np.float64(0.32826532985631673), np.float64(0.18893972058572117))	{'ks_score': np.float64(0.14734573278846105), 'quantile_score': np.float64(0.028195075944072424), 'rel_delta': np.float64(0.3568607928196829)}	0.1	0.411943	ALGAE_COMBASEEC50_rlgbmecfp	[-2.677780,-0.920820,-0.173930,0.278750,0.681240,0.880810,1.176090, 1.477120,1.806180,2.176090,3.079180]	Predicted EC50 [log(mg/L)]	Predicted EC50 [log(mg/L)]; Predicted EC50 [mg/L]	Algae Acute (EC50) Toxicity model (ProtoQSAR-Combase)	log(mg/L)	252	109	-2.67778	3.07918	0.259159	0.189744	0.423766	FALSE
ALGAE_EC50	VEGA_NEW	ALGAE_EC50	Test	-0.0106991	1.35442				4.0478	0.920635	rlgbmecfp	ECFP	63	1	0	1	4.5539	4.5539	0	63	63	1	green	(np.float64(0.32826532985631673), np.float64(0.18893972058572117))	{'ks_score': np.float64(1.0), 'quantile_score': np.float64(1.0), 'rel_delta': np.float64(0.0)}	0.1	0.34838	ALGAE_EC50_rlgbmecfp	[-7.892002,-5.435781,-4.655416,-3.996066,-3.414385,-2.874500,-2.392093, -1.702172,-1.087872,-0.440201,2.105097]	Predicted EC50 [a-dimensional]	Predicted EC50 [a-dimensional]; Predicted EC50 [mg/l]; Molecular Weight	Algae Acute (EC50) Toxicity model (IRFMN)	a-dimensional	252	63	-7.892	2.1051	0.360663	0.253564	0.404897	FALSE
ALGAE_EC50	VEGA_NEW	ALGAE_EC50	Training	0.823364	0.669759				4.42509	0.996032	rlgbmecfp	ECFP	252	1	0.404762	7.18236e-08	4.5539	1.78114	2.77275	63	252	0.00113416	red	(np.float64(0.32826532985631673), np.float64(0.18893972058572117))	{'ks_score': np.float64(7.182364898053095e-08), 'quantile_score': np.float64(0.0022682406781215163), 'rel_delta': np.float64(0.6088750779645667)}	0.1	0.34838	ALGAE_EC50_rlgbmecfp	[-7.892002,-5.435781,-4.655416,-3.996066,-3.414385,-2.874500,-2.392093, -1.702172,-1.087872,-0.440201,2.105097]	Predicted EC50 [a-dimensional]	Predicted EC50 [a-dimensional]; Predicted EC50 [mg/l]; Molecular Weight	Algae Acute (EC50) Toxicity model (IRFMN)	a-dimensional	252	63	-7.892	2.1051	0.360663	0.253564	0.442637	FALSE
ALGAE_NOEC	VEGA_NEW	ALGAE_NOEC	Test	-0.288255	1.79058				7.25639	0.914634	rlgbmecfp	ECFP	82	1	0	1	6.42711	6.42711	0	82	82	1	green	(np.float64(0.32826532985631673), np.float64(0.18893972058572117))	{'ks_score': np.float64(1.0), 'quantile_score': np.float64(1.0), 'rel_delta': np.float64(0.0)}	0.1	0.426421	ALGAE_NOEC_rlgbmecfp	[-11.650571,-8.144960,-6.918418,-6.043240,-5.409832,-4.652679,-4.158393, -3.416821,-2.414385,-1.304006,2.961076]	Predicted NOEC [a-dimensional]	Predicted NOEC [a-dimensional]; Predicted NOEC [mg/l]; Molecular Weight	Algae Chronic (NOEC) Toxicity model (IRFMN)	a-dimensional	328	82	-11.6506	2.96108	0.378655	0.280094	0.496617	FALSE
ALGAE_NOEC	VEGA_NEW	ALGAE_NOEC	Training	0.859635	0.778455				7.51725	1	rlgbmecfp	ECFP	328	1	0.527439	2.97785e-17	6.42711	1.8224	4.60472	82	328	0.000386776	red	(np.float64(0.32826532985631673), np.float64(0.18893972058572117))	{'ks_score': np.float64(2.977845563431428e-17), 'quantile_score': np.float64(0.0007735526892373), 'rel_delta': np.float64(0.716451677231723)}	0.1	0.426421	ALGAE_NOEC_rlgbmecfp	[-11.650571,-8.144960,-6.918418,-6.043240,-5.409832,-4.652679,-4.158393, -3.416821,-2.414385,-1.304006,2.961076]	Predicted NOEC [a-dimensional]	Predicted NOEC [a-dimensional]; Predicted NOEC [mg/l]; Molecular Weight	Algae Chronic (NOEC) Toxicity model (IRFMN)	a-dimensional	328	82	-11.6506	2.96108	0.378655	0.280094	0.51447	FALSE
BCF_ARNOTGOBAS		BCF_ARNOTGOBAS	Calibration						3.66573	0.906475	rlgbmecfp	ECFP	139	1	0.0143885	1	3.33291	3.33291	0	139	139	1	green	(np.float64(0.32826532985631673), np.float64(0.18893972058572117))	{'ks_score': np.float64(0.9999999999999998), 'quantile_score': np.float64(1.0), 'rel_delta': np.float64(0.0)}	0.1	0.50431	BCF_ARNOTGOBAS_rlgbmecfp	[-1.567000,0.144200,0.440000,0.834000,1.168000,1.580000,2.046000,2.473600, 2.983800,3.687200,5.930000]	Predicted BCF (up) [log(L/kg)]	Predicted BCF (up) [log(L/kg)]; Predicted BCF (up) [L/kg]; Predicted BCF (low) [log(L/kg)]; Predicted BCF (low) [L/kg]; Predicted BCF (mid) [log(L/kg)]; Predicted BCF (mid) [L/kg]; Predicted LogP (Meylan/Kowwin); Predicted LogP reliability; Predicted kM (Meylan); Predicted kM reliability	BCF model (Arnot-Gobas)	log(L/kg)	692	0	-1.567	5.97	0.434129	0.280265	0.486364	FALSE
BCF_ARNOTGOBAS	VEGA_NEW	BCF_ARNOTGOBAS	Test						3.64971	0.927928	rlgbmecfp	ECFP	111	1	0.162875	0.0657775	3.33291	2.64332	0.689592	139	111	0.0960424	red	(np.float64(0.32826532985631673), np.float64(0.18893972058572117))	{'ks_score': np.float64(0.06577751580092521), 'quantile_score': np.float64(0.12630735276152733), 'rel_delta': np.float64(0.2069037034681043)}	0.1	0.50431	BCF_ARNOTGOBAS_rlgbmecfp	[-1.567000,0.144200,0.440000,0.834000,1.168000,1.580000,2.046000,2.473600, 2.983800,3.687200,5.930000]	Predicted BCF (up) [log(L/kg)]	Predicted BCF (up) [log(L/kg)]; Predicted BCF (up) [L/kg]; Predicted BCF (low) [log(L/kg)]; Predicted BCF (low) [L/kg]; Predicted BCF (mid) [log(L/kg)]; Predicted BCF (mid) [L/kg]; Predicted LogP (Meylan/Kowwin); Predicted LogP reliability; Predicted kM (Meylan); Predicted kM reliability	BCF model (Arnot-Gobas)	log(L/kg)	692	0	-1.567	5.97	0.434129	0.280265	0.48424	FALSE
BCF_ARNOTGOBAS	VEGA_NEW	BCF_ARNOTGOBAS	Training	0.53802	0.833733				3.46728	0.979638	rlgbmecfp	ECFP	442	1	0.14981	0.0152419	3.33291	1.83034	1.50257	139	442	0.0131296	red	(np.float64(0.32826532985631673), np.float64(0.18893972058572117))	{'ks_score': np.float64(0.015241875347340127), 'quantile_score': np.float64(0.011017335562702771), 'rel_delta': np.float64(0.4508285286460237)}	0.1	0.50431	BCF_ARNOTGOBAS_rlgbmecfp	[-1.567000,0.144200,0.440000,0.834000,1.168000,1.580000,2.046000,2.473600, 2.983800,3.687200,5.930000]	Predicted BCF (up) [log(L/kg)]	Predicted BCF (up) [log(L/kg)]; Predicted BCF (up) [L/kg]; Predicted BCF (low) [log(L/kg)]; Predicted BCF (low) [L/kg]; Predicted BCF (mid) [log(L/kg)]; Predicted BCF (mid) [L/kg]; Predicted LogP (Meylan/Kowwin); Predicted LogP reliability; Predicted kM (Meylan); Predicted kM reliability	BCF model (Arnot-Gobas)	log(L/kg)	692	0	-1.567	5.97	0.434129	0.280265	0.460034	FALSE
BCF_CAESAR	VEGA_NEW	BCF_CAESAR	Test	0.744859	0.616669				2.68333	0.915789	rlgbmecfp	ECFP	95	1	0	1	3.06368	3.06368	0	95	95	1	green	(np.float64(0.32826532985631673), np.float64(0.18893972058572117))	{'ks_score': np.float64(1.0), 'quantile_score': np.float64(1.0), 'rel_delta': np.float64(0.0)}	0.1	0.527174	BCF_CAESAR_rlgbmecfp	[-1.000000,0.300000,0.600000,0.846000,1.130000,1.670000,2.240000,2.714000, 3.146000,3.738000,4.850000]	Predicted BCF [log(L/kg)]	Predicted BCF [log(L/kg)]; Predicted BCF [L/kg]; Predicted BCF from sub-model 1 (HM) [log(L/kg)]; Predicted BCF from sub-model 2 (GA) [log(L/kg)]; Predicted LogP (MLogP)	BCF model (CAESAR)	log(L/kg)	378	95	-1	4.85	0.260193	0.19633	0.458689	FALSE
BCF_CAESAR	VEGA_NEW	BCF_CAESAR	Training	0.802904	0.580611				2.68824	0.997354	rlgbmecfp	ECFP	378	1	0.149568	0.0592323	3.06368	1.69388	1.3698	95	378	0.0353336	red	(np.float64(0.32826532985631673), np.float64(0.18893972058572117))	{'ks_score': np.float64(0.05923231682036908), 'quantile_score': np.float64(0.011434799200299613), 'rel_delta': np.float64(0.4471094011757803)}	0.1	0.527174	BCF_CAESAR_rlgbmecfp	[-1.000000,0.300000,0.600000,0.846000,1.130000,1.670000,2.240000,2.714000, 3.146000,3.738000,4.850000]	Predicted BCF [log(L/kg)]	Predicted BCF [log(L/kg)]; Predicted BCF [L/kg]; Predicted BCF from sub-model 1 (HM) [log(L/kg)]; Predicted BCF from sub-model 2 (GA) [log(L/kg)]; Predicted LogP (MLogP)	BCF model (CAESAR)	log(L/kg)	378	95	-1	4.85	0.260193	0.19633	0.459527	FALSE
BCF_KNN		BCF_KNN	Calibration						0.010944	0.906977	rlgbmecfp	ECFP	172	1	0	1	2.67136	2.67136	0	172	172	1	green	(np.float64(0.32826532985631673), np.float64(0.18893972058572117))	{'ks_score': np.float64(1.0), 'quantile_score': np.float64(1.0), 'rel_delta': np.float64(0.0)}	0.1	0.613848	BCF_KNN_rlgbmecfp	[-1.700000,0.158400,0.509000,0.914700,1.385600,1.863000,2.247200,2.629700, 3.115400,3.612500,4.850000]	Predicted BCF [log(L/kg)]	Predicted BCF [log(L/kg)]; Molecules used for prediction	BCF model (KNN-Read-Across)	log(L/kg)	860	0	-1.7	5.694	0.00103855	0.000861414	0.00148011	FALSE
BCF_KNN	VEGA_NEW	BCF_KNN	Test						0.0112768	0.92029	rlgbmecfp	ECFP	138	1	0.102545	0.363672	2.67136	2.41634	0.255021	172	138	0.37431	green	(np.float64(0.32826532985631673), np.float64(0.18893972058572117))	{'ks_score': np.float64(0.36367182479115767), 'quantile_score': np.float64(0.38494776395778324), 'rel_delta': np.float64(0.09546476319311815)}	0.1	0.613848	BCF_KNN_rlgbmecfp	[-1.700000,0.158400,0.509000,0.914700,1.385600,1.863000,2.247200,2.629700, 3.115400,3.612500,4.850000]	Predicted BCF [log(L/kg)]	Predicted BCF [log(L/kg)]; Molecules used for prediction	BCF model (KNN-Read-Across)	log(L/kg)	860	0	-1.7	5.694	0.00103855	0.000861414	0.00152513	FALSE
BCF_KNN	VEGA_NEW	BCF_KNN	Training	0.999996	0.00267112				0.0110698	0.994545	rlgbmecfp	ECFP	550	1	0.199049	4.99784e-05	2.67136	1.59434	1.07702	172	550	0.00889688	red	(np.float64(0.32826532985631673), np.float64(0.18893972058572117))	{'ks_score': np.float64(4.9978386838283914e-05), 'quantile_score': np.float64(0.01774378954959663), 'rel_delta': np.float64(0.40317197088143525)}	0.1	0.613848	BCF_KNN_rlgbmecfp	[-1.700000,0.158400,0.509000,0.914700,1.385600,1.863000,2.247200,2.629700, 3.115400,3.612500,4.850000]	Predicted BCF [log(L/kg)]	Predicted BCF [log(L/kg)]; Molecules used for prediction	BCF model (KNN-Read-Across)	log(L/kg)	860	0	-1.7	5.694	0.00103855	0.000861414	0.00149713	FALSE
CARCINOGENICTY_FEMALE	VEGA_NEW	CARCINOGENICTY_FEMALE	Test	0.573533	1.3228				6.96224	0.925	rlgbmecfp	ECFP	40	1	0	1	6.63908	6.63908	0	40	40	1	green	(np.float64(0.32826532985631673), np.float64(0.18893972058572117))	{'ks_score': np.float64(1.0), 'quantile_score': np.float64(1.0), 'rel_delta': np.float64(0.0)}	0.1	0.330629	CARCINOGENICTY_FEMALE_rlgbmecfp	[-5.121000,-4.036300,-3.693800,-3.319800,-3.041800,-2.711000,-2.210600, -1.671200,-1.244800,-0.224200,3.896000]	Predicted TD50 [-log(mg/kg bw/day)]	Predicted TD50 [-log(mg/kg bw/day)]; Predicted TD50 [mg/kg bw/day]	Carcinogenicity in female Rat (CORAL)	-log(mg/kg bw/day)	118	40	-5.121	3.896	0.441754	0.31405	0.772124	FALSE
CARCINOGENICTY_FEMALE	VEGA_NEW	CARCINOGENICTY_FEMALE	Training	0.729971	0.748658				6.60219	1	rlgbmecfp	ECFP	118	1	0.397881	8.73487e-05	6.63908	2.31173	4.32735	40	118	0.000781991	red	(np.float64(0.32826532985631673), np.float64(0.18893972058572117))	{'ks_score': np.float64(8.734866969632523e-05), 'quantile_score': np.float64(0.0014766325931506996), 'rel_delta': np.float64(0.6517991058475204)}	0.1	0.330629	CARCINOGENICTY_FEMALE_rlgbmecfp	[-5.121000,-4.036300,-3.693800,-3.319800,-3.041800,-2.711000,-2.210600, -1.671200,-1.244800,-0.224200,3.896000]	Predicted TD50 [-log(mg/kg bw/day)]	Predicted TD50 [-log(mg/kg bw/day)]; Predicted TD50 [mg/kg bw/day]	Carcinogenicity in female Rat (CORAL)	-log(mg/kg bw/day)	118	40	-5.121	3.896	0.441754	0.31405	0.732193	FALSE
CARCINOGENICTY_MALE	VEGA_NEW	CARCINOGENICTY_MALE	Test	0.821566	0.57917				5.1109	0.9375	rlgbmecfp	ECFP	48	1	0	1	5.09069	5.09069	0	48	48	1	green	(np.float64(0.32826532985631673), np.float64(0.18893972058572117))	{'ks_score': np.float64(1.0), 'quantile_score': np.float64(1.0), 'rel_delta': np.float64(0.0)}	0.1	0.367804	CARCINOGENICTY_MALE_rlgbmecfp	[-6.179000,-3.755000,-3.350800,-3.015800,-2.714800,-2.336000,-2.043800, -1.640300,-1.074200,-0.096100,3.408000]	Predicted TD50 [-log(mg/kg bw/day)]	Predicted TD50 [-log(mg/kg bw/day)]; Predicted TD50 [mg/kg bw/day]	Carcinogenicity in male rat (CORAL)	-log(mg/kg bw/day)	154	48	-6.179	3.408	0.541209	0.37591	0.533108	FALSE
CARCINOGENICTY_MALE	VEGA_NEW	CARCINOGENICTY_MALE	Training	0.549177	0.901877				5.60039	0.980519	rlgbmecfp	ECFP	154	1	0.12013	0.616184	5.09069	2.54997	2.54073	48	154	0.311492	yellow	(np.float64(0.32826532985631673), np.float64(0.18893972058572117))	{'ks_score': np.float64(0.616184451110107), 'quantile_score': np.float64(0.0067993881691999535), 'rel_delta': np.float64(0.49909226459657335)}	0.1	0.367804	CARCINOGENICTY_MALE_rlgbmecfp	[-6.179000,-3.755000,-3.350800,-3.015800,-2.714800,-2.336000,-2.043800, -1.640300,-1.074200,-0.096100,3.408000]	Predicted TD50 [-log(mg/kg bw/day)]	Predicted TD50 [-log(mg/kg bw/day)]; Predicted TD50 [mg/kg bw/day]	Carcinogenicity in male rat (CORAL)	-log(mg/kg bw/day)	154	48	-6.179	3.408	0.541209	0.37591	0.584165	FALSE
CARC_SFI_REGR	VEGA_NEW	CARC_SFI_REGR	Test	0.293281	1.12075				4.9666	0.962963	rlgbmecfp	ECFP	27	1	0	1	3.13742	3.13742	0	27	27	1	green	(np.float64(0.32826532985631673), np.float64(0.18893972058572117))	{'ks_score': np.float64(1.0), 'quantile_score': np.float64(1.0), 'rel_delta': np.float64(0.0)}	0.1	0.320617	CARC_SFI_REGR_rlgbmecfp	[-4.460000,-1.784000,-1.340000,-0.850000,-0.410000,0.120000,0.590000, 0.902000,1.382000,2.512000,5.120000]	Predicted Inhalation Carcinogenicity SF (log form) [log(1/(mg/kg-day))]	Predicted Inhalation Carcinogenicity SF (log form) [log(1/(mg/kg-day))]; Predicted Inhalation Carcinogenicity SF [1/(mg/kg-day)]	Carcinogenicity inhalation Slope Factor model (IRFMN)	log(1/(mg/kg-day))	236	27	-4.46	5.12	0.58792	0.434956	0.518435	FALSE
CARC_SFI_REGR	VEGA_NEW	CARC_SFI_REGR	Training	0.302963	1.1189				5.14877	0.983051	rlgbmecfp	ECFP	236	1	0.173415	0.408475	3.13742	2.21975	0.917661	27	236	0.231073	yellow	(np.float64(0.32826532985631673), np.float64(0.18893972058572117))	{'ks_score': np.float64(0.40847463324585404), 'quantile_score': np.float64(0.053670398134904665), 'rel_delta': np.float64(0.29248936746188525)}	0.1	0.320617	CARC_SFI_REGR_rlgbmecfp	[-4.460000,-1.784000,-1.340000,-0.850000,-0.410000,0.120000,0.590000, 0.902000,1.382000,2.512000,5.120000]	Predicted Inhalation Carcinogenicity SF (log form) [log(1/(mg/kg-day))]	Predicted Inhalation Carcinogenicity SF (log form) [log(1/(mg/kg-day))]; Predicted Inhalation Carcinogenicity SF [1/(mg/kg-day)]	Carcinogenicity inhalation Slope Factor model (IRFMN)	log(1/(mg/kg-day))	236	27	-4.46	5.12	0.58792	0.434956	0.53745	FALSE
CARC_SFO_REGR	VEGA_NEW	CARC_SFO_REGR	Test	0.187474	1.22595				5.87607	0.910112	rlgbmecfp	ECFP	89	1	0.011236	1	5.03651	5.03651	0	89	89	1	green	(np.float64(0.32826532985631673), np.float64(0.18893972058572117))	{'ks_score': np.float64(0.9999999999999999), 'quantile_score': np.float64(1.0), 'rel_delta': np.float64(0.0)}	0.1	0.356166	CARC_SFO_REGR_rlgbmecfp	[-3.700000,-2.056000,-1.512000,-1.110000,-0.700000,-0.140000,0.212000, 0.590000,1.080000,2.080000,5.110000]	Predicted Oral Carcinogenicity SF (log form) [log(1/(mg/kg-day))]	Predicted Oral Carcinogenicity SF (log form) [log(1/(mg/kg-day))]; Predicted Oral Carcinogenicity SF [1/(mg/kg-day)]	Carcinogenicity oral Slope Factor model (IRFMN)	log(1/(mg/kg-day))	226	89	-3.7	5.11	0.488876	0.364258	0.666978	FALSE
CARC_SFO_REGR	VEGA_NEW	CARC_SFO_REGR	Training	0.547544	0.883829				6.20199	1	rlgbmecfp	ECFP	226	1	0.280949	5.99401e-05	5.03651	1.9305	3.10601	89	226	0.00107874	red	(np.float64(0.32826532985631673), np.float64(0.18893972058572117))	{'ks_score': np.float64(5.9940098500651787e-05), 'quantile_score': np.float64(0.0020975363649778857), 'rel_delta': np.float64(0.6166991782477428)}	0.1	0.356166	CARC_SFO_REGR_rlgbmecfp	[-3.700000,-2.056000,-1.512000,-1.110000,-0.700000,-0.140000,0.212000, 0.590000,1.080000,2.080000,5.110000]	Predicted Oral Carcinogenicity SF (log form) [log(1/(mg/kg-day))]	Predicted Oral Carcinogenicity SF (log form) [log(1/(mg/kg-day))]; Predicted Oral Carcinogenicity SF [1/(mg/kg-day)]	Carcinogenicity oral Slope Factor model (IRFMN)	log(1/(mg/kg-day))	226	89	-3.7	5.11	0.488876	0.364258	0.703972	FALSE
DAPHNIA_COMBASE	VEGA_NEW	DAPHNIA_COMBASE	Test	0.613694	1.08174				5.81699	0.941176	rlgbmecfp	ECFP	34	1	0	1	3.05046	3.05046	0	34	34	1	green	(np.float64(0.32826532985631673), np.float64(0.18893972058572117))	{'ks_score': np.float64(1.0), 'quantile_score': np.float64(1.0), 'rel_delta': np.float64(0.0)}	0.1	0.239331	DAPHNIA_COMBASE_rlgbmecfp	[-7.391000,-5.561000,-4.971600,-4.419400,-4.055200,-3.586000,-2.564600, -1.883000,-0.477600,0.090600,2.342000]	Predicted daphnia EC50 (log form) [log(mmol/l))]	Predicted daphnia EC50 (log form) [log(mmol/l))]; Predicted daphnia EC50 [mg/l]; Molecular Weight	Daphnia Magna Acute (EC50) Toxicity model (IRFMN-Combase)	log(mmol/l))	99	34	-7.391	2.342	0.655611	0.532733	0.597657	FALSE
DAPHNIA_COMBASE	VEGA_NEW	DAPHNIA_COMBASE	Training	0.599233	1.23707				5.75039	1	rlgbmecfp	ECFP	99	1	0.106061	0.900739	3.05046	2.08502	0.965441	34	99	0.471479	green	(np.float64(0.32826532985631673), np.float64(0.18893972058572117))	{'ks_score': np.float64(0.9007393067985043), 'quantile_score': np.float64(0.042218439517329814), 'rel_delta': np.float64(0.31648981979904134)}	0.1	0.239331	DAPHNIA_COMBASE_rlgbmecfp	[-7.391000,-5.561000,-4.971600,-4.419400,-4.055200,-3.586000,-2.564600, -1.883000,-0.477600,0.090600,2.342000]	Predicted daphnia EC50 (log form) [log(mmol/l))]	Predicted daphnia EC50 (log form) [log(mmol/l))]; Predicted daphnia EC50 [mg/l]; Molecular Weight	Daphnia Magna Acute (EC50) Toxicity model (IRFMN-Combase)	log(mmol/l))	99	34	-7.391	2.342	0.655611	0.532733	0.590814	FALSE
DAPHNIA_DEMETRA	VEGA_NEW	DAPHNIA_DEMETRA	Test	-0.300125	1.4887				5.59796	0.930233	rlgbmecfp	ECFP	43	1	0	1	2.86196	2.86196	0	43	43	1	green	(np.float64(0.32826532985631673), np.float64(0.18893972058572117))	{'ks_score': np.float64(1.0), 'quantile_score': np.float64(1.0), 'rel_delta': np.float64(0.0)}	0.1	0.518233	DAPHNIA_DEMETRA_rlgbmecfp	[1.790000,3.494000,4.204000,4.832000,5.378000,5.920000,6.556000,7.214000, 8.360000,9.622000,12.760000]	Predicted toxicity [-log(mol/l)]	Predicted toxicity [-log(mol/l)]; Predicted toxicity [mg/l]; Molecular Weight	Daphnia Magna LC50 48h (DEMETRA)	-log(mol/l)	220	43	1.79	12.76	0.621096	0.473192	0.510297	FALSE
DAPHNIA_DEMETRA	VEGA_NEW	DAPHNIA_DEMETRA	Training	0.256872	1.37367				5.75089	0.995455	rlgbmecfp	ECFP	220	1	0.108668	0.742427	2.86196	1.91503	0.94693	43	220	0.389496	green	(np.float64(0.32826532985631673), np.float64(0.18893972058572117))	{'ks_score': np.float64(0.7424274714726887), 'quantile_score': np.float64(0.03656444057610329), 'rel_delta': np.float64(0.33086790798127896)}	0.1	0.518233	DAPHNIA_DEMETRA_rlgbmecfp	[1.790000,3.494000,4.204000,4.832000,5.378000,5.920000,6.556000,7.214000, 8.360000,9.622000,12.760000]	Predicted toxicity [-log(mol/l)]	Predicted toxicity [-log(mol/l)]; Predicted toxicity [mg/l]; Molecular Weight	Daphnia Magna LC50 48h (DEMETRA)	-log(mol/l)	220	43	1.79	12.76	0.621096	0.473192	0.524238	FALSE
DAPHNIA_EC50	VEGA_NEW	DAPHNIA_EC50	Test	0.363513	0.704204				2.69543	0.909774	rlgbmecfp	ECFP	133	1	0	1	2.85664	2.85664	0	133	133	1	green	(np.float64(0.32826532985631673), np.float64(0.18893972058572117))	{'ks_score': np.float64(1.0), 'quantile_score': np.float64(1.0), 'rel_delta': np.float64(0.0)}	0.1	0.379191	DAPHNIA_EC50_rlgbmecfp	[-4.811500,-2.911400,-2.464160,-2.107320,-1.813620,-1.612300,-1.305440, -0.892580,-0.620980,-0.213440,0.889400]	Predicted daphnia EC50 (log form) [log(mmol/l))]	Predicted daphnia EC50 (log form) [log(mmol/l))]; Predicted daphnia EC50 [mg/l]; Molecular Weight	Daphnia Magna Acute (EC50) Toxicity model (IRFMN)	log(mmol/l))	312	133	-4.8115	0.8894	0.313486	0.229632	0.472807	FALSE
DAPHNIA_EC50	VEGA_NEW	DAPHNIA_EC50	Training	0.531199	0.615504				2.64742	0.99359	rlgbmecfp	ECFP	312	1	0.153822	0.0211579	2.85664	1.7774	1.07924	133	312	0.0220132	red	(np.float64(0.32826532985631673), np.float64(0.18893972058572117))	{'ks_score': np.float64(0.021157946734341296), 'quantile_score': np.float64(0.02286842649341011), 'rel_delta': np.float64(0.37779980755264914)}	0.1	0.379191	DAPHNIA_EC50_rlgbmecfp	[-4.811500,-2.911400,-2.464160,-2.107320,-1.813620,-1.612300,-1.305440, -0.892580,-0.620980,-0.213440,0.889400]	Predicted daphnia EC50 (log form) [log(mmol/l))]	Predicted daphnia EC50 (log form) [log(mmol/l))]; Predicted daphnia EC50 [mg/l]; Molecular Weight	Daphnia Magna Acute (EC50) Toxicity model (IRFMN)	log(mmol/l))	312	133	-4.8115	0.8894	0.313486	0.229632	0.464387	FALSE
DAPHNIA_EPA	VEGA_NEW	DAPHNIA_EPA	Test	0.18321	1.2136				4.21887	0.926471	rlgbmecfp	ECFP	68	1	0	1	2.79246	2.79246	0	68	68	1	green	(np.float64(0.32826532985631673), np.float64(0.18893972058572117))	{'ks_score': np.float64(1.0), 'quantile_score': np.float64(1.0), 'rel_delta': np.float64(0.0)}	0.1	0.469654	DAPHNIA_EPA_rlgbmecfp	[0.120000,2.810000,3.472000,3.778000,4.074000,4.570000,4.952000,5.464000, 6.024000,6.750000,10.120000]	Predicted toxicity [-log(mol/l)]	Predicted toxicity [-log(mol/l)]; Predicted toxicity [mg/l]; Molecular Weight	Daphnia Magna LC50 48h (EPA)	-log(mol/l)	269	68	0.12	10.12	0.483084	0.357481	0.421887	FALSE
DAPHNIA_EPA	VEGA_NEW	DAPHNIA_EPA	Training	0.515368	1.01647				4.19257	0.981413	rlgbmecfp	ECFP	269	1	0.252569	0.00151891	2.79246	1.84158	0.950874	68	269	0.0173603	red	(np.float64(0.32826532985631673), np.float64(0.18893972058572117))	{'ks_score': np.float64(0.0015189111036989708), 'quantile_score': np.float64(0.03320167740294403), 'rel_delta': np.float64(0.3405154880150937)}	0.1	0.469654	DAPHNIA_EPA_rlgbmecfp	[0.120000,2.810000,3.472000,3.778000,4.074000,4.570000,4.952000,5.464000, 6.024000,6.750000,10.120000]	Predicted toxicity [-log(mol/l)]	Predicted toxicity [-log(mol/l)]; Predicted toxicity [mg/l]; Molecular Weight	Daphnia Magna LC50 48h (EPA)	-log(mol/l)	269	68	0.12	10.12	0.483084	0.357481	0.419257	FALSE
DAPHNIA_NOEC	VEGA_NEW	DAPHNIA_NOEC	Test	0.0338485	0.811041				3.21845	0.913043	rlgbmecfp	ECFP	92	1	0	1	3.87307	3.87307	0	92	92	1	green	(np.float64(0.32826532985631673), np.float64(0.18893972058572117))	{'ks_score': np.float64(1.0), 'quantile_score': np.float64(1.0), 'rel_delta': np.float64(0.0)}	0.1	0.309194	DAPHNIA_NOEC_rlgbmecfp	[-5.928000,-3.932400,-3.422000,-3.089800,-2.828600,-2.491000,-2.221800, -1.874600,-1.474600,-0.962200,0.347000]	Predicted daphnia NOEC (log form) [log(mmol/l))]	Predicted daphnia NOEC (log form) [log(mmol/l))]; Predicted daphnia NOEC [mg/l]; Molecular Weight	Daphnia Magna Chronic (NOEC) Toxicity model (IRFMN)	log(mmol/l))	215	92	-5.928	0.347	0.384732	0.257355	0.5129	FALSE
DAPHNIA_NOEC	VEGA_NEW	DAPHNIA_NOEC	Training	0.428671	0.662127				3.54501	0.995349	rlgbmecfp	ECFP	215	1	0.292012	2.37368e-05	3.87307	1.94921	1.92387	92	215	0.00349289	red	(np.float64(0.32826532985631673), np.float64(0.18893972058572117))	{'ks_score': np.float64(2.3736803219463104e-05), 'quantile_score': np.float64(0.006962046102752894), 'rel_delta': np.float64(0.4967281867558956)}	0.1	0.309194	DAPHNIA_NOEC_rlgbmecfp	[-5.928000,-3.932400,-3.422000,-3.089800,-2.828600,-2.491000,-2.221800, -1.874600,-1.474600,-0.962200,0.347000]	Predicted daphnia NOEC (log form) [log(mmol/l))]	Predicted daphnia NOEC (log form) [log(mmol/l))]; Predicted daphnia NOEC [mg/l]; Molecular Weight	Daphnia Magna Chronic (NOEC) Toxicity model (IRFMN)	log(mmol/l))	215	92	-5.928	0.347	0.384732	0.257355	0.564943	FALSE
FATHEAD_EPA	VEGA_NEW	FATHEAD_EPA	Test	0.508443	0.888784				2.90501	0.908537	rlgbmecfp	ECFP	164	1	0	1	2.58391	2.58391	0	164	164	1	green	(np.float64(0.32826532985631673), np.float64(0.18893972058572117))	{'ks_score': np.float64(1.0), 'quantile_score': np.float64(1.0), 'rel_delta': np.float64(0.0)}	0.1	0.500879	FATHEAD_EPA_rlgbmecfp	[0.040000,2.145000,2.880000,3.300000,3.640000,3.930000,4.310000,4.680000, 5.170000,5.980000,9.260000]	Predicted toxicity [-log(mol/l)]	Predicted toxicity [-log(mol/l)]; Predicted toxicity [mg/l]; Molecular Weight	Fathead Minnow LC50 96h (EPA)	-log(mol/l)	652	164	0.04	9.26	0.411651	0.25595	0.315077	FALSE
FATHEAD_EPA	VEGA_NEW	FATHEAD_EPA	Training	0.615937	0.830041				2.92833	0.981595	rlgbmecfp	ECFP	652	1	0.159098	0.00227618	2.58391	1.735	0.84891	164	652	0.0198515	red	(np.float64(0.32826532985631673), np.float64(0.18893972058572117))	{'ks_score': np.float64(0.0022761762363546), 'quantile_score': np.float64(0.03742672908023055), 'rel_delta': np.float64(0.3285370148535123)}	0.1	0.500879	FATHEAD_EPA_rlgbmecfp	[0.040000,2.145000,2.880000,3.300000,3.640000,3.930000,4.310000,4.680000, 5.170000,5.980000,9.260000]	Predicted toxicity [-log(mol/l)]	Predicted toxicity [-log(mol/l)]; Predicted toxicity [mg/l]; Molecular Weight	Fathead Minnow LC50 96h (EPA)	-log(mol/l)	652	164	0.04	9.26	0.411651	0.25595	0.317606	FALSE
FATHEAD_KNN		FATHEAD_KNN	Calibration						0	0.975207	rlgbmecfp	ECFP	121	1	0.00826446	1	0	0	0	121	121	1	green	(np.float64(0.32826532985631673), np.float64(0.18893972058572117))	{'ks_score': np.float64(1.0), 'quantile_score': 1.0, 'rel_delta': None}	0.1	0.366051	FATHEAD_KNN_rlgbmecfp	[-2.950000,-0.895000,-0.270000,0.144000,0.530000,0.850000,1.170000, 1.540000,1.942000,2.521000,4.940000]	Predicted toxicity [log 1/LC50(mmol/L)]	Predicted toxicity [log 1/LC50(mmol/L)]; Predicted toxicity [mg/l]; Molecules used for prediction; Molecular Weight	Fathead Minnow LC50 model (KNN-IRFMN)	log 1/LC50(mmol/L)	602	0	-2.95	6.38	0.0121735	0.00174574	0	FALSE
FATHEAD_KNN	VEGA_NEW	FATHEAD_KNN	Test						0	0.989583	rlgbmecfp	ECFP	96	1	0.0143767	1	0	0	0	121	96	1	green	(np.float64(0.32826532985631673), np.float64(0.18893972058572117))	{'ks_score': np.float64(1.0), 'quantile_score': 1.0, 'rel_delta': None}	0.1	0.366051	FATHEAD_KNN_rlgbmecfp	[-2.950000,-0.895000,-0.270000,0.144000,0.530000,0.850000,1.170000, 1.540000,1.942000,2.521000,4.940000]	Predicted toxicity [log 1/LC50(mmol/L)]	Predicted toxicity [log 1/LC50(mmol/L)]; Predicted toxicity [mg/l]; Molecules used for prediction; Molecular Weight	Fathead Minnow LC50 model (KNN-IRFMN)	log 1/LC50(mmol/L)	602	0	-2.95	6.38	0.0121735	0.00174574	0	FALSE
FATHEAD_KNN	VEGA_NEW	FATHEAD_KNN	Training	0.999918	0.0127826				0	0.997396	rlgbmecfp	ECFP	384	1	0.0221892	1	0	0	0	121	384	1	green	(np.float64(0.32826532985631673), np.float64(0.18893972058572117))	{'ks_score': np.float64(0.9999999989834373), 'quantile_score': 1.0, 'rel_delta': None}	0.1	0.366051	FATHEAD_KNN_rlgbmecfp	[-2.950000,-0.895000,-0.270000,0.144000,0.530000,0.850000,1.170000, 1.540000,1.942000,2.521000,4.940000]	Predicted toxicity [log 1/LC50(mmol/L)]	Predicted toxicity [log 1/LC50(mmol/L)]; Predicted toxicity [mg/l]; Molecules used for prediction; Molecular Weight	Fathead Minnow LC50 model (KNN-IRFMN)	log 1/LC50(mmol/L)	602	0	-2.95	6.38	0.0121735	0.00174574	0	FALSE
FISH_COMBASE	VEGA_NEW	FISH_COMBASE	Test	0.790638	0.723402				3.46759	0.954545	rlgbmecfp	ECFP	22	1	0	1	2.06697	2.06697	0	22	22	1	green	(np.float64(0.32826532985631673), np.float64(0.18893972058572117))	{'ks_score': np.float64(1.0), 'quantile_score': np.float64(1.0), 'rel_delta': np.float64(0.0)}	0.1	0.185029	FISH_COMBASE_rlgbmecfp	[-2.491000,-0.195600,0.282800,1.090000,1.796800,2.190000,2.676600,2.868900, 3.714600,4.754500,6.308000]	Predicted LC50 [-log(mmol/L)]	Predicted LC50 [-log(mmol/L)]; Predicted LC50 [mg/l]; Molecular Weight	Fish Acute (LC50) Toxicity model (IRFMN-Combase)	-log(mmol/L)	66	22	-2.491	6.308	0.527228	0.432774	0.394089	FALSE
FISH_COMBASE	VEGA_NEW	FISH_COMBASE	Training	0.604106	1.0171				3.36034	0.924242	rlgbmecfp	ECFP	66	1	0.287879	0.117716	2.06697	2.20885	0.141877	22	66	0.310551	yellow	(np.float64(0.32826532985631673), np.float64(0.18893972058572117))	{'ks_score': np.float64(0.11771578411412023), 'quantile_score': np.float64(0.5033858497777026), 'rel_delta': np.float64(0.0686398305977341)}	0.1	0.185029	FISH_COMBASE_rlgbmecfp	[-2.491000,-0.195600,0.282800,1.090000,1.796800,2.190000,2.676600,2.868900, 3.714600,4.754500,6.308000]	Predicted LC50 [-log(mmol/L)]	Predicted LC50 [-log(mmol/L)]; Predicted LC50 [mg/l]; Molecular Weight	Fish Acute (LC50) Toxicity model (IRFMN-Combase)	-log(mmol/L)	66	22	-2.491	6.308	0.527228	0.432774	0.3819	FALSE
FISH_KNN		FISH_KNN	Calibration						0.0125951	0.907692	rlgbmecfp	ECFP	195	1	0	1	2.19104	2.19104	0	195	195	1	green	(np.float64(0.32826532985631673), np.float64(0.18893972058572117))	{'ks_score': np.float64(1.0), 'quantile_score': np.float64(1.0), 'rel_delta': np.float64(0.0)}	0.1	0.31122	FISH_KNN_rlgbmecfp	[-4.829400,-2.582800,-1.999300,-1.677750,-1.399800,-1.132750,-0.834600, -0.580950,-0.229800,0.226550,3.722500]	Predicted toxicity [-log(mg/L)]	Predicted toxicity [-log(mg/L)]; Predicted toxicity [mg/L]; Molecules used for prediction	Fish Acute (LC50) Toxicity model (KNN-Read-Across)	-log(mg/L)	972	0	-4.8294	3.7225	0.0102936	0.00179094	0.00147279	FALSE
FISH_KNN	VEGA_NEW	FISH_KNN	Test						0.013836	0.910256	rlgbmecfp	ECFP	156	1	0.0705128	0.755612	2.19104	2.17371	0.0173318	195	156	0.839779	green	(np.float64(0.32826532985631673), np.float64(0.18893972058572117))	{'ks_score': np.float64(0.7556122427095256), 'quantile_score': np.float64(0.923944819505128), 'rel_delta': np.float64(0.007910292827400677)}	0.1	0.31122	FISH_KNN_rlgbmecfp	[-4.829400,-2.582800,-1.999300,-1.677750,-1.399800,-1.132750,-0.834600, -0.580950,-0.229800,0.226550,3.722500]	Predicted toxicity [-log(mg/L)]	Predicted toxicity [-log(mg/L)]; Predicted toxicity [mg/L]; Molecules used for prediction	Fish Acute (LC50) Toxicity model (KNN-Read-Across)	-log(mg/L)	972	0	-4.8294	3.7225	0.0102936	0.00179094	0.00161789	FALSE
FISH_KNN	VEGA_NEW	FISH_KNN	Training	0.999925	0.010527				0.013207	0.975806	rlgbmecfp	ECFP	620	1	0.127543	0.0143885	2.19104	1.61583	0.575213	195	620	0.0434034	red	(np.float64(0.32826532985631673), np.float64(0.18893972058572117))	{'ks_score': np.float64(0.014388451682237005), 'quantile_score': np.float64(0.07241842608325443), 'rel_delta': np.float64(0.2625294508058739)}	0.1	0.31122	FISH_KNN_rlgbmecfp	[-4.829400,-2.582800,-1.999300,-1.677750,-1.399800,-1.132750,-0.834600, -0.580950,-0.229800,0.226550,3.722500]	Predicted toxicity [-log(mg/L)]	Predicted toxicity [-log(mg/L)]; Predicted toxicity [mg/L]; Molecules used for prediction	Fish Acute (LC50) Toxicity model (KNN-Read-Across)	-log(mg/L)	972	0	-4.8294	3.7225	0.0102936	0.00179094	0.00154434	FALSE
FISH_LC50	VEGA_NEW	FISH_LC50	Test	-0.101306	0.955705				6.03245	0.925373	rlgbmecfp	ECFP	67	1	0	1	9.40261	9.40261	0	67	67	1	green	(np.float64(0.32826532985631673), np.float64(0.18893972058572117))	{'ks_score': np.float64(1.0), 'quantile_score': np.float64(1.0), 'rel_delta': np.float64(0.0)}	0.1	0.25499	FISH_LC50_rlgbmecfp	[-5.962697,-4.569889,-3.876310,-3.436735,-3.042573,-2.666937,-2.323606, -1.858718,-1.232848,-0.743605,0.498779]	Predicted LC50 [a-dimensional]	Predicted LC50 [a-dimensional]; Predicted LC50 [mg/l]; Molecular Weight	Fish Acute (LC50) Toxicity model (IRFMN)	a-dimensional	264	67	-5.9627	0.498779	0.554736	0.251356	0.933602	FALSE
FISH_LC50	VEGA_NEW	FISH_LC50	Training	0.573286	0.748046				5.98163	0.988636	rlgbmecfp	ECFP	264	1	0.388229	9.73187e-08	9.40261	2.9349	6.4677	67	264	0.000514827	red	(np.float64(0.32826532985631673), np.float64(0.18893972058572117))	{'ks_score': np.float64(9.731873175587009e-08), 'quantile_score': np.float64(0.0010295570099217014), 'rel_delta': np.float64(0.6878626656709388)}	0.1	0.25499	FISH_LC50_rlgbmecfp	[-5.962697,-4.569889,-3.876310,-3.436735,-3.042573,-2.666937,-2.323606, -1.858718,-1.232848,-0.743605,0.498779]	Predicted LC50 [a-dimensional]	Predicted LC50 [a-dimensional]; Predicted LC50 [mg/l]; Molecular Weight	Fish Acute (LC50) Toxicity model (IRFMN)	a-dimensional	264	67	-5.9627	0.498779	0.554736	0.251356	0.925738	FALSE
FISH_NIC	VEGA_NEW	FISH_NIC	Test	0.336443	0.903535				4.0992	0.902632	rlgbmecfp	ECFP	380	1	0	1	7.15905	7.15905	0	380	380	1	green	(np.float64(0.32826532985631673), np.float64(0.18893972058572117))	{'ks_score': np.float64(1.0), 'quantile_score': np.float64(1.0), 'rel_delta': np.float64(0.0)}	0.1	0.527403	FISH_NIC_rlgbmecfp	[-2.900000,-0.561400,0.134400,0.494400,0.783400,1.089500,1.401400,1.731000, 2.081600,2.645500,6.376000]	Predicted fish toxicity [log(1/(mmol/L))]	Predicted fish toxicity [log(1/(mmol/L))]; Predicted fish toxicity [mg/l]; Molecular Weight	Fish Acute (LC50) Toxicity model (NIC)	log(1/(mmol/L))	564	382	-2.9	6.376	0.207747	0.150718	0.441915	FALSE
FISH_NIC	VEGA_NEW	FISH_NIC	Training	0.865	0.421273				4.19722	1	rlgbmecfp	ECFP	564	1	0.445334	4.30484e-41	7.15905	1.76711	5.39194	380	564	0.00026793	red	(np.float64(0.32826532985631673), np.float64(0.18893972058572117))	{'ks_score': np.float64(4.304844450158609e-41), 'quantile_score': np.float64(0.0005358591412048854), 'rel_delta': np.float64(0.7531639227690002)}	0.1	0.527403	FISH_NIC_rlgbmecfp	[-2.900000,-0.561400,0.134400,0.494400,0.783400,1.089500,1.401400,1.731000, 2.081600,2.645500,6.376000]	Predicted fish toxicity [log(1/(mmol/L))]	Predicted fish toxicity [log(1/(mmol/L))]; Predicted fish toxicity [mg/l]; Molecular Weight	Fish Acute (LC50) Toxicity model (NIC)	log(1/(mmol/L))	564	382	-2.9	6.376	0.207747	0.150718	0.452482	FALSE
FISH_NOEC	VEGA_NEW	FISH_NOEC	Test	-0.0774472	2.5549				10.3651	0.947368	rlgbmecfp	ECFP	19	1	0	1	7.31222	7.31222	0	19	19	1	green	(np.float64(0.32826532985631673), np.float64(0.18893972058572117))	{'ks_score': np.float64(1.0), 'quantile_score': np.float64(1.0), 'rel_delta': np.float64(0.0)}	0.1	0.235137	FISH_NOEC_rlgbmecfp	[-16.118687,-10.412686,-9.225363,-7.936811,-7.430129,-7.024152,-5.924399, -5.098265,-4.079119,-3.284812,0.519250]	Predicted NOEC [a-dimensional]	Predicted NOEC [a-dimensional]; Predicted NOEC [mg/l]; Molecular Weight	Fish Chronic (NOEC) Toxicity model (IRFMN)	a-dimensional	75	19	-16.1187	0.51925	0.400274	0.330638	0.622982	FALSE
FISH_NOEC	VEGA_NEW	FISH_NOEC	Training	0.882029	0.774876				9.13101	1	rlgbmecfp	ECFP	75	1	0.618246	4.12994e-06	7.31222	1.99151	5.32071	19	75	0.000347879	red	(np.float64(0.32826532985631673), np.float64(0.18893972058572117))	{'ks_score': np.float64(4.129936410889094e-06), 'quantile_score': np.float64(0.0006916279108824508), 'rel_delta': np.float64(0.7276462447996569)}	0.1	0.235137	FISH_NOEC_rlgbmecfp	[-16.118687,-10.412686,-9.225363,-7.936811,-7.430129,-7.024152,-5.924399, -5.098265,-4.079119,-3.284812,0.519250]	Predicted NOEC [a-dimensional]	Predicted NOEC [a-dimensional]; Predicted NOEC [mg/l]; Molecular Weight	Fish Chronic (NOEC) Toxicity model (IRFMN)	a-dimensional	75	19	-16.1187	0.51925	0.400274	0.330638	0.548807	FALSE
GUPPY_KNN		GUPPY_KNN	Calibration						0	1	rlgbmecfp	ECFP	42	1	0	1	0	0	0	42	42	1	green	(np.float64(0.32826532985631673), np.float64(0.18893972058572117))	{'ks_score': np.float64(1.0), 'quantile_score': 1.0, 'rel_delta': None}	0.1	1	GUPPY_KNN_rlgbmecfp	[-2.900000,-1.338000,-0.544000,0.042000,0.396000,0.690000,1.030000, 1.398000,1.592000,1.970000,3.460000]	Predicted toxicity [log 1/LC50(mmol/L)]	Predicted toxicity [log 1/LC50(mmol/L)]; Predicted toxicity [mg/l]; Molecules used for prediction; Molecular Weight	Guppy LC50 model (KNN-IRFMN)	log 1/LC50(mmol/L)	207	0	-2.94	3.58	0	0	0	FALSE
GUPPY_KNN	VEGA_NEW	GUPPY_KNN	Test						0	1	rlgbmecfp	ECFP	33	1	0	1	0	0	0	42	33	1	green	(np.float64(0.32826532985631673), np.float64(0.18893972058572117))	{'ks_score': np.float64(1.0), 'quantile_score': 1.0, 'rel_delta': None}	0.1	1	GUPPY_KNN_rlgbmecfp	[-2.900000,-1.338000,-0.544000,0.042000,0.396000,0.690000,1.030000, 1.398000,1.592000,1.970000,3.460000]	Predicted toxicity [log 1/LC50(mmol/L)]	Predicted toxicity [log 1/LC50(mmol/L)]; Predicted toxicity [mg/l]; Molecules used for prediction; Molecular Weight	Guppy LC50 model (KNN-IRFMN)	log 1/LC50(mmol/L)	207	0	-2.94	3.58	0	0	0	FALSE
GUPPY_KNN	VEGA_NEW	GUPPY_KNN	Training	1	0				0	1	rlgbmecfp	ECFP	132	1	0	1	0	0	0	42	132	1	green	(np.float64(0.32826532985631673), np.float64(0.18893972058572117))	{'ks_score': np.float64(1.0), 'quantile_score': 1.0, 'rel_delta': None}	0.1	1	GUPPY_KNN_rlgbmecfp	[-2.900000,-1.338000,-0.544000,0.042000,0.396000,0.690000,1.030000, 1.398000,1.592000,1.970000,3.460000]	Predicted toxicity [log 1/LC50(mmol/L)]	Predicted toxicity [log 1/LC50(mmol/L)]; Predicted toxicity [mg/l]; Molecules used for prediction; Molecular Weight	Guppy LC50 model (KNN-IRFMN)	log 1/LC50(mmol/L)	207	0	-2.94	3.58	0	0	0	FALSE
HENRY_OPERA	VEGA_NEW	HENRY_OPERA	Test	0.994249	0.153556				0.640103	0.906667	rlgbmecfp	ECFP	150	1	0	1	2.92567	2.92567	0	150	150	1	green	(np.float64(0.32826532985631673), np.float64(0.18893972058572117))	{'ks_score': np.float64(1.0), 'quantile_score': np.float64(1.0), 'rel_delta': np.float64(0.0)}	0.1	0.501068	HENRY_OPERA_rlgbmecfp	[-12.991400,-7.236572,-6.079355,-5.221849,-4.853872,-4.460924,-3.920819, -3.552842,-2.910095,-2.161151,1.518514]	Predicted Henry's law [log atm-m3/mole]	Predicted Henry's law [log atm-m3/mole]	Henry's Law model (OPERA)	log atm-m3/mole	441	150	-12.9914	1.51851	0.0846425	0.0571827	0.0441149	FALSE
HENRY_OPERA	VEGA_NEW	HENRY_OPERA	Training	0.993719	0.163224				0.648498	0.972789	rlgbmecfp	ECFP	441	1	0.0983673	0.211574	2.92567	1.82382	1.10186	150	441	0.117357	red	(np.float64(0.32826532985631673), np.float64(0.18893972058572117))	{'ks_score': np.float64(0.2115736309295871), 'quantile_score': np.float64(0.02314053559499455), 'rel_delta': np.float64(0.3766169411633363)}	0.1	0.501068	HENRY_OPERA_rlgbmecfp	[-12.991400,-7.236572,-6.079355,-5.221849,-4.853872,-4.460924,-3.920819, -3.552842,-2.910095,-2.161151,1.518514]	Predicted Henry's law [log atm-m3/mole]	Predicted Henry's law [log atm-m3/mole]	Henry's Law model (OPERA)	log atm-m3/mole	441	150	-12.9914	1.51851	0.0846425	0.0571827	0.0446934	FALSE
HYDROLYSIS_CORAL	VEGA_NEW	HYDROLYSIS_CORAL	Test	0.129729	0.607131				2.78817	1	rlgbmecfp	ECFP	12	1	0	1	1.80085	1.80085	0	12	12	1	green	(np.float64(0.32826532985631673), np.float64(0.18893972058572117))	{'ks_score': np.float64(1.0), 'quantile_score': np.float64(1.0), 'rel_delta': np.float64(0.0)}	0.1	0.191874	HYDROLYSIS_CORAL_rlgbmecfp	[-2.816000,-1.044300,-0.443600,0.246300,0.584000,1.088000,1.532400, 1.820600,2.093400,2.486800,4.206000]	Predicted Hydrolysis [log(days)]	Predicted Hydrolysis [log(days)]; Predicted Hydrolysis [days]	Hydrolysis (IRFMN-CORAL)	log(days)	58	12	-2.816	4.206	0.436644	0.326051	0.397062	FALSE
HYDROLYSIS_CORAL	VEGA_NEW	HYDROLYSIS_CORAL	Training	0.583977	0.84314				2.42928	0.87931	rlgbmecfp	ECFP	58	1	0.387931	0.0740129	1.80085	2.57307	0.772227	12	58	0.0438717	red	(np.float64(0.32826532985631673), np.float64(0.18893972058572117))	{'ks_score': np.float64(0.07401286225643072), 'quantile_score': np.float64(0.013730540732488389), 'rel_delta': np.float64(0.4288132676693826)}	0.1	0.191874	HYDROLYSIS_CORAL_rlgbmecfp	[-2.816000,-1.044300,-0.443600,0.246300,0.584000,1.088000,1.532400, 1.820600,2.093400,2.486800,4.206000]	Predicted Hydrolysis [log(days)]	Predicted Hydrolysis [log(days)]; Predicted Hydrolysis [days]	Hydrolysis (IRFMN-CORAL)	log(days)	58	12	-2.816	4.206	0.436644	0.326051	0.345952	FALSE
KM_ARNOT	VEGA_NEW	KM_ARNOT	Test	0.692175	0.653866				2.28928	0.904762	rlgbmecfp	ECFP	210	1	0	1	2.77873	2.77873	0	210	210	1	green	(np.float64(0.32826532985631673), np.float64(0.18893972058572117))	{'ks_score': np.float64(1.0), 'quantile_score': np.float64(1.0), 'rel_delta': np.float64(0.0)}	0.1	0.511094	KM_ARNOT_rlgbmecfp	[-1.570000,-0.974000,-0.664000,-0.276000,0.062000,0.430000,0.700000, 1.116000,1.690000,2.332000,3.000000]	Predicted log kM/Half-Life (days)	Predicted log kM/Half-Life (days); Predicted kM/Half-Life (days); Predicted LogP (Meylan/Kowwin); Predicted LogP reliability; MW	kM/Half-Life model (Arnot-EpiSuite)		421	210	-1.57	3	0.230674	0.179297	0.500936	FALSE
KM_ARNOT	VEGA_NEW	KM_ARNOT	Training	0.775233	0.534131				2.33272	1	rlgbmecfp	ECFP	419	1	0.192704	4.73529e-05	2.77873	1.62298	1.15575	210	419	0.00783316	red	(np.float64(0.32826532985631673), np.float64(0.18893972058572117))	{'ks_score': np.float64(4.735291333050491e-05), 'quantile_score': np.float64(0.015618968697201203), 'rel_delta': np.float64(0.41592691612572763)}	0.1	0.511094	KM_ARNOT_rlgbmecfp	[-1.570000,-0.974000,-0.664000,-0.276000,0.062000,0.430000,0.700000, 1.116000,1.690000,2.332000,3.000000]	Predicted log kM/Half-Life (days)	Predicted log kM/Half-Life (days); Predicted kM/Half-Life (days); Predicted LogP (Meylan/Kowwin); Predicted LogP reliability; MW	kM/Half-Life model (Arnot-EpiSuite)		421	210	-1.57	3	0.230674	0.179297	0.510441	FALSE
KOA_OPERA		KOA_OPERA	Calibration						1.62201	0.925926	rlgbmecfp	ECFP	54	1	0	1	2.70079	2.70079	0	54	54	1	green	(np.float64(0.32826532985631673), np.float64(0.18893972058572117))	{'ks_score': np.float64(1.0), 'quantile_score': np.float64(1.0), 'rel_delta': np.float64(0.0)}	0.1	0.397188	KOA_OPERA_rlgbmecfp	[-0.950000,2.410000,2.950000,3.575000,4.310000,6.310000,7.570000,8.405000, 8.970000,9.950000,12.060000]	Predicted KOA [log units]	Predicted KOA [log units]	KOA model (OPERA)	log units	270	0	-0.95	12.06	0.240958	0.173366	0.124674	FALSE
KOA_OPERA	VEGA_NEW	KOA_OPERA	Test						1.44133	0.931818	rlgbmecfp	ECFP	44	1	0.0959596	0.956486	2.70079	2.46634	0.234446	54	44	0.688125	green	(np.float64(0.32826532985631673), np.float64(0.18893972058572117))	{'ks_score': np.float64(0.956486106269803), 'quantile_score': np.float64(0.41976307357936027), 'rel_delta': np.float64(0.08680648374002606)}	0.1	0.397188	KOA_OPERA_rlgbmecfp	[-0.950000,2.410000,2.950000,3.575000,4.310000,6.310000,7.570000,8.405000, 8.970000,9.950000,12.060000]	Predicted KOA [log units]	Predicted KOA [log units]	KOA model (OPERA)	log units	270	0	-0.95	12.06	0.240958	0.173366	0.110786	FALSE
KOA_OPERA	VEGA_NEW	KOA_OPERA	Training	0.980688	0.415756				1.57154	0.959302	rlgbmecfp	ECFP	172	1	0.11348	0.616754	2.70079	2.20691	0.493882	54	172	0.388692	green	(np.float64(0.32826532985631673), np.float64(0.18893972058572117))	{'ks_score': np.float64(0.6167544226134822), 'quantile_score': np.float64(0.16062896894412032), 'rel_delta': np.float64(0.1828658114258187)}	0.1	0.397188	KOA_OPERA_rlgbmecfp	[-0.950000,2.410000,2.950000,3.575000,4.310000,6.310000,7.570000,8.405000, 8.970000,9.950000,12.060000]	Predicted KOA [log units]	Predicted KOA [log units]	KOA model (OPERA)	log units	270	0	-0.95	12.06	0.240958	0.173366	0.120795	FALSE
KOC_OPERA		KOC_OPERA	Calibration						0.533025	0.910959	rlgbmecfp	ECFP	146	1	0.00684932	1	2.79438	2.79438	0	146	146	1	green	(np.float64(0.32826532985631673), np.float64(0.18893972058572117))	{'ks_score': np.float64(0.9999999999999998), 'quantile_score': np.float64(1.0), 'rel_delta': np.float64(0.0)}	0.1	0.571106	KOC_OPERA_rlgbmecfp	[0.000000,1.450000,1.704000,1.936000,2.178000,2.480000,2.780000,3.174000, 3.688000,4.308000,6.500000]	Predicted KOC [log(L/Kg)]	Predicted KOC [log(L/Kg)]	KOC model (OPERA)	log(L/Kg)	729	0	0	6.5	0.0590426	0.0403303	0.0820038	FALSE
KOC_OPERA	VEGA_NEW	KOC_OPERA	Test						0.533879	0.965812	rlgbmecfp	ECFP	117	1	0.0979979	0.520823	2.79438	2.35077	0.443609	146	117	0.362629	green	(np.float64(0.32826532985631673), np.float64(0.18893972058572117))	{'ks_score': np.float64(0.520822614066689), 'quantile_score': np.float64(0.20443540536104454), 'rel_delta': np.float64(0.15875032196006789)}	0.1	0.571106	KOC_OPERA_rlgbmecfp	[0.000000,1.450000,1.704000,1.936000,2.178000,2.480000,2.780000,3.174000, 3.688000,4.308000,6.500000]	Predicted KOC [log(L/Kg)]	Predicted KOC [log(L/Kg)]	KOC model (OPERA)	log(L/Kg)	729	0	0	6.5	0.0590426	0.0403303	0.0821352	FALSE
KOC_OPERA	VEGA_NEW	KOC_OPERA	Training	0.988525	0.127352				0.52572	0.991416	rlgbmecfp	ECFP	466	1	0.148568	0.0129949	2.79438	1.71798	1.07641	146	466	0.0171157	red	(np.float64(0.32826532985631673), np.float64(0.18893972058572117))	{'ks_score': np.float64(0.012994893900118213), 'quantile_score': np.float64(0.02123657888890575), 'rel_delta': np.float64(0.3852030164842003)}	0.1	0.571106	KOC_OPERA_rlgbmecfp	[0.000000,1.450000,1.704000,1.936000,2.178000,2.480000,2.780000,3.174000, 3.688000,4.308000,6.500000]	Predicted KOC [log(L/Kg)]	Predicted KOC [log(L/Kg)]	KOC model (OPERA)	log(L/Kg)	729	0	0	6.5	0.0590426	0.0403303	0.0808799	FALSE
LD50_KNN		LD50_KNN	Calibration						0	1	rlgbmecfp	ECFP	1256	1	0	1	0	0	0	1256	1256	1	green	(np.float64(0.32826532985631673), np.float64(0.18893972058572117))	{'ks_score': np.float64(1.0), 'quantile_score': 1.0, 'rel_delta': None}	0.1	1	LD50_KNN_rlgbmecfp	[-4.200000,-0.730000,-0.170000,0.140000,0.390000,0.595000,0.770000, 0.970000,1.170000,1.420000,2.710000]	Predicted log LD50 [log(mmol/Kg)]	Predicted log LD50 [log(mmol/Kg)]; Predicted log LD50 [mg/Kg]; Molecules used for prediction	Acute Toxicity (LD50) model (KNN)	log(mmol/Kg)	6280	0	-4.66	2.71	0	0	0	FALSE
LD50_KNN	VEGA_NEW	LD50_KNN	Test						0	1	rlgbmecfp	ECFP	1005	1	0	1	0	0	0	1256	1005	1	green	(np.float64(0.32826532985631673), np.float64(0.18893972058572117))	{'ks_score': np.float64(1.0), 'quantile_score': 1.0, 'rel_delta': None}	0.1	1	LD50_KNN_rlgbmecfp	[-4.200000,-0.730000,-0.170000,0.140000,0.390000,0.595000,0.770000, 0.970000,1.170000,1.420000,2.710000]	Predicted log LD50 [log(mmol/Kg)]	Predicted log LD50 [log(mmol/Kg)]; Predicted log LD50 [mg/Kg]; Molecules used for prediction	Acute Toxicity (LD50) model (KNN)	log(mmol/Kg)	6280	0	-4.66	2.71	0	0	0	FALSE
LD50_KNN	VEGA_NEW	LD50_KNN	Training	1	0				0	1	rlgbmecfp	ECFP	4019	1	0	1	0	0	0	1256	4019	1	green	(np.float64(0.32826532985631673), np.float64(0.18893972058572117))	{'ks_score': np.float64(1.0), 'quantile_score': 1.0, 'rel_delta': None}	0.1	1	LD50_KNN_rlgbmecfp	[-4.200000,-0.730000,-0.170000,0.140000,0.390000,0.595000,0.770000, 0.970000,1.170000,1.420000,2.710000]	Predicted log LD50 [log(mmol/Kg)]	Predicted log LD50 [log(mmol/Kg)]; Predicted log LD50 [mg/Kg]; Molecules used for prediction	Acute Toxicity (LD50) model (KNN)	log(mmol/Kg)	6280	0	-4.66	2.71	0	0	0	FALSE
LOAEL_CONCERT_CORAL	VEGA_NEW	LOAEL_CONCERT_CORAL	Test	0.578119	0.572961				2.57075	0.912409	rlgbmecfp	ECFP	137	1	0	1	2.46489	2.46489	0	137	137	1	green	(np.float64(0.32826532985631673), np.float64(0.18893972058572117))	{'ks_score': np.float64(1.0), 'quantile_score': np.float64(1.0), 'rel_delta': np.float64(0.0)}	0.1	0.602773	LOAEL_CONCERT_CORAL_rlgbmecfp	[-0.415000,0.785700,1.249600,1.491000,1.699000,1.852500,2.040400,2.304600, 2.602000,2.958700,3.948000]	LOAEL [log(mg/kg bw)]	LOAEL [log(mg/kg bw)]	LOAEL (CONCERT/Coral)	log(mg/kg bw)	421	137	-0.415	3.948	0.255465	0.199646	0.589216	FALSE
LOAEL_CONCERT_CORAL	VEGA_NEW	LOAEL_CONCERT_CORAL	Training	0.237753	0.682763				2.7044	0.997625	rlgbmecfp	ECFP	421	1	0.177662	0.00247772	2.46489	1.5157	0.949191	137	421	0.0118698	red	(np.float64(0.32826532985631673), np.float64(0.18893972058572117))	{'ks_score': np.float64(0.0024777196843950946), 'quantile_score': np.float64(0.021261839490580883), 'rel_delta': np.float64(0.38508413862656143)}	0.1	0.602773	LOAEL_CONCERT_CORAL_rlgbmecfp	[-0.415000,0.785700,1.249600,1.491000,1.699000,1.852500,2.040400,2.304600, 2.602000,2.958700,3.948000]	LOAEL [log(mg/kg bw)]	LOAEL [log(mg/kg bw)]	LOAEL (CONCERT/Coral)	log(mg/kg bw)	421	137	-0.415	3.948	0.255465	0.199646	0.619848	FALSE
LOEL_LIVER_CORAL	VEGA_NEW	LOEL_LIVER_CORAL	Test	0.458384	0.489241				2.00907	0.910256	rlgbmecfp	ECFP	156	1	0	1	2.734	2.734	0	156	156	1	green	(np.float64(0.32826532985631673), np.float64(0.18893972058572117))	{'ks_score': np.float64(1.0), 'quantile_score': np.float64(1.0), 'rel_delta': np.float64(0.0)}	0.1	0.404971	LOEL_LIVER_CORAL_rlgbmecfp	[-0.415000,1.303940,1.614000,1.778200,2.026680,2.234150,2.367280,2.526210, 2.712360,3.008110,3.789100]	Liver LOAEL [log(mg/kg bw)]	Liver LOAEL [log(mg/kg bw)]	Liver LOAEL (CORAL)	log(mg/kg bw)	96	156	-0.415	3.7891	0.198592	0.144617	0.477884	FALSE
LOEL_LIVER_CORAL	VEGA_NEW	LOEL_LIVER_CORAL	Training	0.480486	0.393536				1.62025	0.989583	rlgbmecfp	ECFP	96	1	0.178686	0.0390338	2.734	1.7698	0.9642	156	96	0.0342177	red	(np.float64(0.32826532985631673), np.float64(0.18893972058572117))	{'ks_score': np.float64(0.03903382202576981), 'quantile_score': np.float64(0.029401644899698876), 'rel_delta': np.float64(0.35267046572332367)}	0.1	0.404971	LOEL_LIVER_CORAL_rlgbmecfp	[-0.415000,1.303940,1.614000,1.778200,2.026680,2.234150,2.367280,2.526210, 2.712360,3.008110,3.789100]	Liver LOAEL [log(mg/kg bw)]	Liver LOAEL [log(mg/kg bw)]	Liver LOAEL (CORAL)	log(mg/kg bw)	96	156	-0.415	3.7891	0.198592	0.144617	0.385398	FALSE
PPB_LOGK	VEGA_NEW	PPB_LOGK	Test	0.21111	0.722552				2.65807	0.918367	rlgbmecfp	ECFP	98	1	0	1	2.95941	2.95941	0	98	98	1	green	(np.float64(0.32826532985631673), np.float64(0.18893972058572117))	{'ks_score': np.float64(1.0), 'quantile_score': np.float64(1.0), 'rel_delta': np.float64(0.0)}	0.1	0.766814	PPB_LOGK_rlgbmecfp	[-2.000000,-1.073235,-0.575408,-0.223727,0.020852,0.388860,0.688629, 1.000599,1.278754,1.823426,3.698883]	PPB [logK]	PPB [logK]	Plasma Protein Binding - LogK (IRFMN)	logK	391	98	-2	3.69888	0.166752	0.127082	0.46642	FALSE
PPB_LOGK	VEGA_NEW	PPB_LOGK	Training	0.528655	0.557245				2.58972	0.994885	rlgbmecfp	ECFP	391	1	0.285401	3.64154e-06	2.95941	1.43402	1.52539	98	391	0.00288887	red	(np.float64(0.32826532985631673), np.float64(0.18893972058572117))	{'ks_score': np.float64(3.641541521601779e-06), 'quantile_score': np.float64(0.005774105795575887), 'rel_delta': np.float64(0.5154371875156242)}	0.1	0.766814	PPB_LOGK_rlgbmecfp	[-2.000000,-1.073235,-0.575408,-0.223727,0.020852,0.388860,0.688629, 1.000599,1.278754,1.823426,3.698883]	PPB [logK]	PPB [logK]	Plasma Protein Binding - LogK (IRFMN)	logK	391	98	-2	3.69888	0.166752	0.127082	0.454427	FALSE
LOGP_ALOGP		LOGP_ALOGP	Calibration						1.99757	0.900652	rlgbmecfp	ECFP	1993	1	0	1	2.0485	2.0485	0	1993	1993	1	green	(np.float64(0.32826532985631673), np.float64(0.18893972058572117))	{'ks_score': np.float64(1.0), 'quantile_score': np.float64(1.0), 'rel_delta': np.float64(0.0)}	0.1	0.533863	LOGP_ALOGP_rlgbmecfp	[-5.080000,0.010000,0.670000,1.161000,1.590000,1.980000,2.400000,2.860000, 3.420000,4.333000,11.290000]	Predicted LogP	Predicted LogP	LogP model (ALogP)		9961	0	-5.08	11.29	0.34903	0.212391	0.122026	FALSE
LOGP_ALOGP	VEGA_NEW	LOGP_ALOGP	Test						2.00384	0.909661	rlgbmecfp	ECFP	1594	1	0.0334046	0.268666	2.0485	1.94953	0.0989667	1993	1594	0.442761	green	(np.float64(0.32826532985631673), np.float64(0.18893972058572117))	{'ks_score': np.float64(0.2686658357504359), 'quantile_score': np.float64(0.6168570020571984), 'rel_delta': np.float64(0.048311804521645484)}	0.1	0.533863	LOGP_ALOGP_rlgbmecfp	[-5.080000,0.010000,0.670000,1.161000,1.590000,1.980000,2.400000,2.860000, 3.420000,4.333000,11.290000]	Predicted LogP	Predicted LogP	LogP model (ALogP)		9961	0	-5.08	11.29	0.34903	0.212391	0.122409	FALSE
LOGP_ALOGP	VEGA_NEW	LOGP_ALOGP	Training	0.817931	0.718244				1.95725	0.960621	rlgbmecfp	ECFP	6374	1	0.0744025	9.30052e-08	2.0485	1.67218	0.376323	1993	6374	0.0796421	red	(np.float64(0.32826532985631673), np.float64(0.18893972058572117))	{'ks_score': np.float64(9.300523874704433e-08), 'quantile_score': np.float64(0.15928412062235692), 'rel_delta': np.float64(0.18370657492547188)}	0.1	0.533863	LOGP_ALOGP_rlgbmecfp	[-5.080000,0.010000,0.670000,1.161000,1.590000,1.980000,2.400000,2.860000, 3.420000,4.333000,11.290000]	Predicted LogP	Predicted LogP	LogP model (ALogP)		9961	0	-5.08	11.29	0.34903	0.212391	0.119563	FALSE
LOGP_MLOGP		LOGP_MLOGP	Calibration						2.79708	0.900652	rlgbmecfp	ECFP	1993	1	0	1	2.0388	2.0388	0	1993	1993	1	green	(np.float64(0.32826532985631673), np.float64(0.18893972058572117))	{'ks_score': np.float64(1.0), 'quantile_score': np.float64(1.0), 'rel_delta': np.float64(0.0)}	0.1	0.656215	LOGP_MLOGP_rlgbmecfp	[-5.080000,0.010000,0.670000,1.161000,1.590000,1.980000,2.400000,2.860000, 3.420000,4.333000,11.290000]	Predicted LogP	Predicted LogP	LogP model (MLogP)		9961	0	-5.08	11.29	0.37805	0.267685	0.170866	FALSE
LOGP_MLOGP	VEGA_NEW	LOGP_MLOGP	Test						2.82189	0.917189	rlgbmecfp	ECFP	1594	1	0.0308297	0.359242	2.0388	1.93502	0.103785	1993	1594	0.480155	green	(np.float64(0.32826532985631673), np.float64(0.18893972058572117))	{'ks_score': np.float64(0.35924242838684745), 'quantile_score': np.float64(0.6010674728695662), 'rel_delta': np.float64(0.050904808307864535)}	0.1	0.656215	LOGP_MLOGP_rlgbmecfp	[-5.080000,0.010000,0.670000,1.161000,1.590000,1.980000,2.400000,2.860000, 3.420000,4.333000,11.290000]	Predicted LogP	Predicted LogP	LogP model (MLogP)		9961	0	-5.08	11.29	0.37805	0.267685	0.172382	FALSE
LOGP_MLOGP	VEGA_NEW	LOGP_MLOGP	Training	0.56047	0.96332				2.75952	0.961249	rlgbmecfp	ECFP	6374	1	0.0836602	1.07499e-09	2.0388	1.63328	0.405518	1993	6374	0.0684159	red	(np.float64(0.32826532985631673), np.float64(0.18893972058572117))	{'ks_score': np.float64(1.074992555409108e-09), 'quantile_score': np.float64(0.1368318282700159), 'rel_delta': np.float64(0.19890026380629633)}	0.1	0.656215	LOGP_MLOGP_rlgbmecfp	[-5.080000,0.010000,0.670000,1.161000,1.590000,1.980000,2.400000,2.860000, 3.420000,4.333000,11.290000]	Predicted LogP	Predicted LogP	LogP model (MLogP)		9961	0	-5.08	11.29	0.37805	0.267685	0.168572	FALSE
NOAEL_CORAL	VEGA_NEW	NOAEL_CORAL	Test	0.503528	0.442093				1.70738	0.930233	rlgbmecfp	ECFP	43	1	0	1	1.96524	1.96524	0	43	43	1	green	(np.float64(0.32826532985631673), np.float64(0.18893972058572117))	{'ks_score': np.float64(1.0), 'quantile_score': np.float64(1.0), 'rel_delta': np.float64(0.0)}	0.1	0.249704	NOAEL_CORAL_rlgbmecfp	[-3.845000,-2.523000,-2.000000,-1.918300,-1.681200,-1.491000,-1.155600, -1.000000,-0.778000,-0.398000,0.477000]	Predicted NOAEL [-log(mg/kg)]	Predicted NOAEL [-log(mg/kg)]; Predicted NOAEL [mg/kg]	NOAEL (IRFMN-CORAL)	-log(mg/kg)	97	43	-3.845	0.477	0.330915	0.27238	0.395045	FALSE
NOAEL_CORAL	VEGA_NEW	NOAEL_CORAL	Training	0.113533	0.607731				1.85761	0.896907	rlgbmecfp	ECFP	97	1	0.145768	0.495362	1.96524	1.99014	0.0248957	43	97	0.688189	green	(np.float64(0.32826532985631673), np.float64(0.18893972058572117))	{'ks_score': np.float64(0.49536195126185223), 'quantile_score': np.float64(0.8810152331203299), 'rel_delta': np.float64(0.012668036247996927)}	0.1	0.249704	NOAEL_CORAL_rlgbmecfp	[-3.845000,-2.523000,-2.000000,-1.918300,-1.681200,-1.491000,-1.155600, -1.000000,-0.778000,-0.398000,0.477000]	Predicted NOAEL [-log(mg/kg)]	Predicted NOAEL [-log(mg/kg)]; Predicted NOAEL [mg/kg]	NOAEL (IRFMN-CORAL)	-log(mg/kg)	97	43	-3.845	0.477	0.330915	0.27238	0.429803	FALSE
NOAEL_CONCERT_CORAL	VEGA_NEW	NOAEL_CONCERT_CORAL	Test	0.611462	0.538497				2.23229	0.907801	rlgbmecfp	ECFP	141	1	0	1	1.92804	1.92804	0	141	141	1	green	(np.float64(0.32826532985631673), np.float64(0.18893972058572117))	{'ks_score': np.float64(1.0), 'quantile_score': np.float64(1.0), 'rel_delta': np.float64(0.0)}	0.1	0.647907	NOAEL_CONCERT_CORAL_rlgbmecfp	[-1.000000,0.301000,0.695000,1.000000,1.243000,1.477000,1.699000,1.886000, 2.176000,2.550000,3.591000]	NOAEL [log(mg/kg bw)]	NOAEL [log(mg/kg bw)]	NOAEL (CONCERT/Coral)	log(mg/kg bw)	420	141	-1	3.591	0.245954	0.188359	0.486232	FALSE
NOAEL_CONCERT_CORAL	VEGA_NEW	NOAEL_CONCERT_CORAL	Training	0.0738968	0.709645				2.21515	0.985714	rlgbmecfp	ECFP	420	1	0.263678	5.93095e-07	1.92804	1.47146	0.456585	141	420	0.0468283	red	(np.float64(0.32826532985631673), np.float64(0.18893972058572117))	{'ks_score': np.float64(5.930953763930463e-07), 'quantile_score': np.float64(0.093656004863177), 'rel_delta': np.float64(0.23681267318788146)}	0.1	0.647907	NOAEL_CONCERT_CORAL_rlgbmecfp	[-1.000000,0.301000,0.695000,1.000000,1.243000,1.477000,1.699000,1.886000, 2.176000,2.550000,3.591000]	NOAEL [log(mg/kg bw)]	NOAEL [log(mg/kg bw)]	NOAEL (CONCERT/Coral)	log(mg/kg bw)	420	141	-1	3.591	0.245954	0.188359	0.482498	FALSE
NOAEL_LIVER_CORAL	VEGA_NEW	NOAEL_LIVER_CORAL	Test	0.539042	0.428779				1.80142	0.909677	rlgbmecfp	ECFP	155	1	0	1	2.916	2.916	0	155	155	1	green	(np.float64(0.32826532985631673), np.float64(0.18893972058572117))	{'ks_score': np.float64(1.0), 'quantile_score': np.float64(1.0), 'rel_delta': np.float64(0.0)}	0.1	0.378521	NOAEL_LIVER_CORAL_rlgbmecfp	[-0.431800,0.718670,1.209360,1.517780,1.699000,1.869200,2.000000,2.271750, 2.418520,2.769480,3.499100]	Liver NOAEL [log(mg/kg bw)]	Liver NOAEL [log(mg/kg bw)]	Liver NOAEL (CORAL)	log(mg/kg bw)	97	155	-0.4318	3.4991	0.217916	0.173555	0.458273	FALSE
NOAEL_LIVER_CORAL	VEGA_NEW	NOAEL_LIVER_CORAL	Training	0.609889	0.417297				1.82315	0.989691	rlgbmecfp	ECFP	97	1	0.12012	0.323671	2.916	1.78959	1.1264	155	97	0.17234	red	(np.float64(0.32826532985631673), np.float64(0.18893972058572117))	{'ks_score': np.float64(0.3236712835279618), 'quantile_score': np.float64(0.02100822477352113), 'rel_delta': np.float64(0.38628412620539004)}	0.1	0.378521	NOAEL_LIVER_CORAL_rlgbmecfp	[-0.431800,0.718670,1.209360,1.517780,1.699000,1.869200,2.000000,2.271750, 2.418520,2.769480,3.499100]	Liver NOAEL [log(mg/kg bw)]	Liver NOAEL [log(mg/kg bw)]	Liver NOAEL (CORAL)	log(mg/kg bw)	97	155	-0.4318	3.4991	0.217916	0.173555	0.463801	FALSE
PERS_AIR_CORAL	VEGA_NEW	PERS_AIR_CORAL	Test	0.681916	0.546253				2.13112	0.92	rlgbmecfp	ECFP	75	1	0	1	3.27672	3.27672	0	75	75	1	green	(np.float64(0.32826532985631673), np.float64(0.18893972058572117))	{'ks_score': np.float64(1.0), 'quantile_score': np.float64(1.0), 'rel_delta': np.float64(0.0)}	0.1	0.316549	PERS_AIR_CORAL_rlgbmecfp	[-4.740000,-2.926300,-2.740000,-2.230000,-2.230000,-1.740000,-1.740000, -1.230000,-1.230000,-0.699000,-0.699000]	Predicted Air Half-Life [log(hours)]	Predicted Air Half-Life [log(hours)]; Predicted Air Half-Life [hours]	Air Half-Life (IRFMN-CORAL)	log(hours)	227	75	-4.74	-0.699	0.224054	0.16113	0.527373	FALSE
PERS_AIR_CORAL	VEGA_NEW	PERS_AIR_CORAL	Training	0.720174	0.420672				2.09313	0.995595	rlgbmecfp	ECFP	227	1	0.240235	0.00229676	3.27672	1.78478	1.49195	75	227	0.0064153	red	(np.float64(0.32826532985631673), np.float64(0.18893972058572117))	{'ks_score': np.float64(0.0022967635901365887), 'quantile_score': np.float64(0.010533826503780788), 'rel_delta': np.float64(0.45531636281742127)}	0.1	0.316549	PERS_AIR_CORAL_rlgbmecfp	[-4.740000,-2.926300,-2.740000,-2.230000,-2.230000,-1.740000,-1.740000, -1.230000,-1.230000,-0.699000,-0.699000]	Predicted Air Half-Life [log(hours)]	Predicted Air Half-Life [log(hours)]; Predicted Air Half-Life [hours]	Air Half-Life (IRFMN-CORAL)	log(hours)	227	75	-4.74	-0.699	0.224054	0.16113	0.517973	FALSE
PPB_CORAL	VEGA_NEW	PPB_CORAL	Test	0.467657	0.18084				0.666474	0.902887	rlgbmecfp	ECFP	381	1	0	1	2.5079	2.5079	0	381	381	1	green	(np.float64(0.32826532985631673), np.float64(0.18893972058572117))	{'ks_score': np.float64(1.0), 'quantile_score': np.float64(1.0), 'rel_delta': np.float64(0.0)}	0.1	0.462183	PPB_CORAL_rlgbmecfp	[0.014100,0.121660,0.223600,0.301320,0.412300,0.538500,0.698560,0.791180, 0.888800,0.960240,1.000000]	PPB [square root of fraction unbound]	PPB [square root of fraction unbound]	Plasma Protein Binding - sqFU (CORAL)	square root of fraction unbound	108	381	0.0141	1	0.0694051	0.0551574	0.676006	FALSE
PPB_CORAL	VEGA_NEW	PPB_CORAL	Training	0.612575	0.160753				0.65176	1	rlgbmecfp	ECFP	108	1	0.167833	0.0151298	2.5079	1.66607	0.841826	381	108	0.0249899	red	(np.float64(0.32826532985631673), np.float64(0.18893972058572117))	{'ks_score': np.float64(0.015129775009677321), 'quantile_score': np.float64(0.034849952605801364), 'rel_delta': np.float64(0.335670350172484)}	0.1	0.462183	PPB_CORAL_rlgbmecfp	[0.014100,0.121660,0.223600,0.301320,0.412300,0.538500,0.698560,0.791180, 0.888800,0.960240,1.000000]	PPB [square root of fraction unbound]	PPB [square root of fraction unbound]	Plasma Protein Binding - sqFU (CORAL)	square root of fraction unbound	108	381	0.0141	1	0.0694051	0.0551574	0.661081	FALSE
PERS_SED_QUANT	VEGA_NEW	PERS_SED_QUANT	Test	0.793055	0.317224				126611	0.977273	rlgbmecfp	ECFP	44	1	0.0681818	0.999975	432264	4322.64	427941	44	44	0.500013	green	(np.float64(0.32826532985631673), np.float64(0.18893972058572117))	{'ks_score': np.float64(0.9999749885212418), 'quantile_score': np.float64(5.017468205617528e-05), 'rel_delta': np.float64(0.99)}	0.1	0.363854	PERS_SED_QUANT_rlgbmecfp	[0.850238,1.360151,1.850238,1.850238,2.360152,2.360152,2.360152,2.850238, 2.850238,3.360152,3.360152]	Predicted HL [log(days)]	Predicted HL [log(days)]; Predicted HL [days]	Persistence (sediment) quantitative model (IRFMN)	log(days)	177	44	0.850238	3.36015	0.179862	0.118269	50444.2	TRUE
PERS_SED_QUANT	VEGA_NEW	PERS_SED_QUANT	Training	0.813049	0.278253				139489	1	rlgbmecfp	ECFP	177	1	0.280303	0.00619633	432264	3.24158	432261	44	177	0.00312087	red	(np.float64(0.32826532985631673), np.float64(0.18893972058572117))	{'ks_score': np.float64(0.006196331841193153), 'quantile_score': np.float64(4.540333446223583e-05), 'rel_delta': np.float64(0.9999925009309265)}	0.1	0.363854	PERS_SED_QUANT_rlgbmecfp	[0.850238,1.360151,1.850238,1.850238,2.360152,2.360152,2.360152,2.850238, 2.850238,3.360152,3.360152]	Predicted HL [log(days)]	Predicted HL [log(days)]; Predicted HL [days]	Persistence (sediment) quantitative model (IRFMN)	log(days)	177	44	0.850238	3.36015	0.179862	0.118269	55575.4	TRUE
SLUDGE_COMBASEEC50	VEGA_NEW	SLUDGE_COMBASEEC50	Test						0.400626	1	rlgbmecfp	ECFP	10	1	0	1	1.46469	1.46469	0	10	10	1	green	(np.float64(0.32826532985631673), np.float64(0.18893972058572117))	{'ks_score': np.float64(1.0), 'quantile_score': np.float64(1.0), 'rel_delta': np.float64(0.0)}	0.1	-2.22045e-16	SLUDGE_COMBASEEC50_rlgbmecfp	[0.903090,1.075678,1.290419,1.353873,1.510983,1.602060,1.643453,1.710547, 1.855604,1.903090,1.963788]	Predicted EC50 [log(mg/L)]	Predicted EC50 [log(mg/L)]; Predicted EC50 [mg/L]	Sludge (EC50) Toxicity model (ProtoQSAR-Combase)	log(mg/L)	35	0	0.90309	1.96379	0.118287	0.0993292	0.3777	FALSE
SLUDGE_COMBASEEC50	VEGA_NEW	SLUDGE_COMBASEEC50	Training	0.587262	0.163261				0.400626	0.72	rlgbmecfp	ECFP	25	1	0.3	0.473678	1.46469	3.09364	1.62895	10	25	0.236846	yellow	(np.float64(0.32826532985631673), np.float64(0.18893972058572117))	{'ks_score': np.float64(0.473677841275826), 'quantile_score': np.float64(1.4791691223306511e-05), 'rel_delta': np.float64(1.1121444938670981)}	0.1	-2.22045e-16	SLUDGE_COMBASEEC50_rlgbmecfp	[0.903090,1.075678,1.290419,1.353873,1.510983,1.602060,1.643453,1.710547, 1.855604,1.903090,1.963788]	Predicted EC50 [log(mg/L)]	Predicted EC50 [log(mg/L)]; Predicted EC50 [mg/L]	Sludge (EC50) Toxicity model (ProtoQSAR-Combase)	log(mg/L)	35	0	0.90309	1.96379	0.118287	0.0993292	0.3777	FALSE
PERS_SOIL_QUANT	VEGA_NEW	PERS_SOIL_QUANT	Test	0.593719	0.480697				179.486	0.955556	rlgbmecfp	ECFP	45	1	0.0444444	1	1025.32	25.4201	999.9	45	45	0.500029	green	(np.float64(0.32826532985631673), np.float64(0.18893972058572117))	{'ks_score': np.float64(0.9999999999996609), 'quantile_score': np.float64(5.8173726857420274e-05), 'rel_delta': np.float64(0.9752076733718095)}	0.1	0.372664	PERS_SOIL_QUANT_rlgbmecfp	[0.360151,0.850238,1.360151,1.360151,1.850238,1.850238,1.850238,2.360152, 2.850238,2.850238,3.360152]	Predicted HL [log(days)]	Predicted HL [log(days)]; Predicted HL [days]	Persistence (soil) quantitative model (IRFMN)	log(days)	181	45	0.360151	3.36015	0.110236	0.0859054	59.8285	TRUE
PERS_SOIL_QUANT	VEGA_NEW	PERS_SOIL_QUANT	Training	0.956263	0.165268				184.808	1	rlgbmecfp	ECFP	181	1	0.284223	0.00472801	1025.32	5.02102	1020.3	45	181	0.00238785	red	(np.float64(0.32826532985631673), np.float64(0.18893972058572117))	{'ks_score': np.float64(0.0047280147585261854), 'quantile_score': np.float64(4.767851063262582e-05), 'rel_delta': np.float64(0.9951029772426898)}	0.1	0.372664	PERS_SOIL_QUANT_rlgbmecfp	[0.360151,0.850238,1.360151,1.360151,1.850238,1.850238,1.850238,2.360152, 2.850238,2.850238,3.360152]	Predicted HL [log(days)]	Predicted HL [log(days)]; Predicted HL [days]	Persistence (soil) quantitative model (IRFMN)	log(days)	181	45	0.360151	3.36015	0.110236	0.0859054	61.6028	TRUE
TISSUEBLOOD_INERIS	VEGA_NEW	TISSUEBLOOD_INERIS	Test	0.656198	0.508703				1.63717	0.947368	rlgbmecfp	ECFP	38	1	0	1	4.3064	4.3064	0	38	38	1	green	(np.float64(0.32826532985631673), np.float64(0.18893972058572117))	{'ks_score': np.float64(1.0), 'quantile_score': np.float64(1.0), 'rel_delta': np.float64(0.0)}	0.1	0.263196	TISSUEBLOOD_INERIS_rlgbmecfp	[-1.522879,-0.638272,-0.251812,-0.075721,0.217484,0.620136,0.838849, 1.519828,1.903090,2.354108,2.503791]	Predicted LogKab [log units]	Predicted LogKab [log units]	Adipose tissue - blood model (INERIS)	log units	63	38	-1.52288	2.50379	0.146339	0.120117	0.406583	FALSE
TISSUEBLOOD_INERIS	VEGA_NEW	TISSUEBLOOD_INERIS	Training	0.925531	0.257952				1.66729	1	rlgbmecfp	ECFP	63	1	0.320384	0.0108638	4.3064	2.27243	2.03397	38	63	0.00987555	red	(np.float64(0.32826532985631673), np.float64(0.18893972058572117))	{'ks_score': np.float64(0.0108638379583203), 'quantile_score': np.float64(0.00888726597083675), 'rel_delta': np.float64(0.47231358165947834)}	0.1	0.263196	TISSUEBLOOD_INERIS_rlgbmecfp	[-1.522879,-0.638272,-0.251812,-0.075721,0.217484,0.620136,0.838849, 1.519828,1.903090,2.354108,2.503791]	Predicted LogKab [log units]	Predicted LogKab [log units]	Adipose tissue - blood model (INERIS)	log units	63	38	-1.52288	2.50379	0.146339	0.120117	0.414062	FALSE
TOTALHL_QSARINS		TOTALHL_QSARINS	Calibration						2.49232	0.904977	rlgbmecfp	ECFP	221	1	0	1	2.52245	2.52245	0	221	221	1	green	(np.float64(0.32826532985631673), np.float64(0.18893972058572117))	{'ks_score': np.float64(1.0), 'quantile_score': np.float64(1.0), 'rel_delta': np.float64(0.0)}	0.1	0.797107	TOTALHL_QSARINS_rlgbmecfp	[-1.301000,0.041400,0.255300,0.447200,0.681200,0.854300,1.041400,1.342400, 1.699000,3.300770,6.306200]	Predicted LogHLt [log units]	Predicted LogHLt [log units]; Predicted total half-life [hours]	Total body elimination half-life (QSARINS)	log units	1105	0	-1.301	6.3062	0.182045	0.129248	0.327626	FALSE
TOTALHL_QSARINS	VEGA_NEW	TOTALHL_QSARINS	Test						2.38979	0.887006	rlgbmecfp	ECFP	177	1	0.0551423	0.903609	2.52245	2.80841	0.285961	221	177	0.61273	green	(np.float64(0.32826532985631673), np.float64(0.18893972058572117))	{'ks_score': np.float64(0.9036093056856944), 'quantile_score': np.float64(0.3218513364708603), 'rel_delta': np.float64(0.11336655280271335)}	0.1	0.797107	TOTALHL_QSARINS_rlgbmecfp	[-1.301000,0.041400,0.255300,0.447200,0.681200,0.854300,1.041400,1.342400, 1.699000,3.300770,6.306200]	Predicted LogHLt [log units]	Predicted LogHLt [log units]; Predicted total half-life [hours]	Total body elimination half-life (QSARINS)	log units	1105	0	-1.301	6.3062	0.182045	0.129248	0.314149	FALSE
TOTALHL_QSARINS	VEGA_NEW	TOTALHL_QSARINS	Training	0.6983	0.632152				2.44338	0.998582	rlgbmecfp	ECFP	705	1	0.232855	1.68559e-08	2.52245	1.34621	1.17624	221	705	0.00471872	red	(np.float64(0.32826532985631673), np.float64(0.18893972058572117))	{'ks_score': np.float64(1.6855892561967097e-08), 'quantile_score': np.float64(0.009437420343347977), 'rel_delta': np.float64(0.4663072604882564)}	0.1	0.797107	TOTALHL_QSARINS_rlgbmecfp	[-1.301000,0.041400,0.255300,0.447200,0.681200,0.854300,1.041400,1.342400, 1.699000,3.300770,6.306200]	Predicted LogHLt [log units]	Predicted LogHLt [log units]; Predicted total half-life [hours]	Total body elimination half-life (QSARINS)	log units	1105	0	-1.301	6.3062	0.182045	0.129248	0.321194	FALSE
VAPOUR_PRESSURE	VEGA_NEW	VAPOUR_PRESSURE	Test	0.93896	0.570678				1.95989	0.903743	rlgbmecfp	ECFP	374	1	0	1	1.68409	1.68409	0	374	374	1	green	(np.float64(0.32826532985631673), np.float64(0.18893972058572117))	{'ks_score': np.float64(1.0), 'quantile_score': np.float64(1.0), 'rel_delta': np.float64(0.0)}	0.1	0.595463	VAPOUR_PRESSURE_rlgbmecfp	[-16.559092,-11.005683,-9.685291,-8.684030,-7.717152,-6.801343,-5.694249, -4.357140,-3.155150,-1.908706,2.361728]	Predicted Vapour Pressure [log10(atm)]	Predicted Vapour Pressure [log10(atm)]	Vapour Pressure (CONCERT/Kode)	log10(atm)	2119	374	-16.5591	2.36173	0.478027	0.322108	0.103584	FALSE
VAPOUR_PRESSURE	VEGA_NEW	VAPOUR_PRESSURE	Training	0.890225	1.08882				2.55223	0.904672	rlgbmecfp	ECFP	2119	1	0.237767	2.75548e-16	1.68409	1.67695	0.00714071	374	2119	0.479243	green	(np.float64(0.32826532985631673), np.float64(0.18893972058572117))	{'ks_score': np.float64(2.7554816800487753e-16), 'quantile_score': np.float64(0.9584852816872446), 'rel_delta': np.float64(0.004240107218319908)}	0.1	0.595463	VAPOUR_PRESSURE_rlgbmecfp	[-16.559092,-11.005683,-9.685291,-8.684030,-7.717152,-6.801343,-5.694249, -4.357140,-3.155150,-1.908706,2.361728]	Predicted Vapour Pressure [log10(atm)]	Predicted Vapour Pressure [log10(atm)]	Vapour Pressure (CONCERT/Kode)	log10(atm)	2119	374	-16.5591	2.36173	0.478027	0.322108	0.13489	FALSE
PERS_WATER_QUANT	VEGA_NEW	PERS_WATER_QUANT	Test	0.799414	0.337059				1.08946	0.933333	rlgbmecfp	ECFP	45	1	0	1	3.35538	3.35538	0	45	45	1	green	(np.float64(0.32826532985631673), np.float64(0.18893972058572117))	{'ks_score': np.float64(1.0), 'quantile_score': np.float64(1.0), 'rel_delta': np.float64(0.0)}	0.1	0.29395	PERS_WATER_QUANT_rlgbmecfp	[-0.681241,0.360151,0.850238,0.850238,1.171106,1.360151,1.360151,1.850238, 1.850238,2.850238,3.360152]	Predicted HL [log(days)]	Predicted HL [log(days)]; Predicted HL [days]	Persistence (water) quantitative model (IRFMN)	log(days)	178	45	-0.681241	3.36015	0.181032	0.13612	0.269576	FALSE
PERS_WATER_QUANT	VEGA_NEW	PERS_WATER_QUANT	Training	0.865399	0.283196				1.23431	0.960674	rlgbmecfp	ECFP	178	1	0.186767	0.140969	3.35538	2.76395	0.591434	45	178	0.15628	red	(np.float64(0.32826532985631673), np.float64(0.18893972058572117))	{'ks_score': np.float64(0.14096917752406915), 'quantile_score': np.float64(0.17159099846135759), 'rel_delta': np.float64(0.17626415498230616)}	0.1	0.29395	PERS_WATER_QUANT_rlgbmecfp	[-0.681241,0.360151,0.850238,0.850238,1.171106,1.360151,1.360151,1.850238, 1.850238,2.850238,3.360152]	Predicted HL [log(days)]	Predicted HL [log(days)]; Predicted HL [days]	Persistence (water) quantitative model (IRFMN)	log(days)	178	45	-0.681241	3.36015	0.181032	0.13612	0.305416	FALSE
ZEBRAFISH_CORAL	VEGA_NEW	ZEBRAFISH_CORAL	Test	0.599751	0.375673				2.02536	0.95	rlgbmecfp	ECFP	20	1	0	1	3.77779	3.77779	0	20	20	1	green	(np.float64(0.32826532985631673), np.float64(0.18893972058572117))	{'ks_score': np.float64(1.0), 'quantile_score': np.float64(1.0), 'rel_delta': np.float64(0.0)}	0.1	0.419843	ZEBRAFISH_CORAL_rlgbmecfp	[-0.574000,-0.205300,0.237600,0.541300,0.924400,1.044000,1.225200,1.426900, 1.528400,1.665800,1.903000]	Predicted AC50 [log(umol/l)]	Predicted AC50 [log(umol/l)]; Predicted AC50 [ug/l]; Molecular Weight	Zebrafish embryo AC50 (IRFMN-CORAL)	log(umol/l)	150	20	-0.574	1.903	0.171487	0.134268	0.817668	FALSE
ZEBRAFISH_CORAL	VEGA_NEW	ZEBRAFISH_CORAL	Training	0.647758	0.375465				2.27025	1	rlgbmecfp	ECFP	150	1	0.273333	0.119841	3.77779	1.83855	1.93924	20	150	0.062869	red	(np.float64(0.32826532985631673), np.float64(0.18893972058572117))	{'ks_score': np.float64(0.11984081184243567), 'quantile_score': np.float64(0.005897267258548906), 'rel_delta': np.float64(0.5133266211886974)}	0.1	0.419843	ZEBRAFISH_CORAL_rlgbmecfp	[-0.574000,-0.205300,0.237600,0.541300,0.924400,1.044000,1.225200,1.426900, 1.528400,1.665800,1.903000]	Predicted AC50 [log(umol/l)]	Predicted AC50 [log(umol/l)]; Predicted AC50 [ug/l]; Molecular Weight	Zebrafish embryo AC50 (IRFMN-CORAL)	log(umol/l)	150	20	-0.574	1.903	0.171487	0.134268	0.916531	FALSE
